# Supplementary material for: Human forebrain organoid-based multi-omics analyses of PCCB as a schizophrenia associated gene linked to GABAergic pathways
Source: Nat Commun. 2023 Aug 24;14:5176. doi: 10.1038/s41467-023-40861-2 (PMC10449845; doi:10.1038/s41467-023-40861-2)
Supplement: Supplementary file 4 — Supplementary Data 1 [file 41467_2023_40861_MOESM4_ESM.xlsx]

## Sheet: MR-JTI Wu et al 2021
Wu, Y., Yu, X. L., Xiao, X., Li, M. & Li, Y. Joint-Tissue Integrative Analysis Identified Hundreds of Schizophrenia Risk Genes. Mol Neurobiol 59, 107-116, doi:10.1007/s12035-021-02572-x (2022).
	Gene	Position	Z scorea	Effect_sizeb	P value	Bonferronid
Z scorea: JTI’s association result for the gene.	C4A	chr6:31982057-32002681	10.57	0.12	4.21e-26	3.87e-22
effect_sizeb: JTI's association effect size for the gene.	GNL3	chr3:52681156-52694497	9.76	0.16	1.71e-22	1.58e-18
p-valuec: P-value of the aforementioned statistic.	GLYCTK	chr3:52287089-52295257	9.5	0.3	2.07e-21	1.9e-17
Bonferronid: Bonferronid adjusted p-value.	CNNM2	chr10:102918294-103090222	-9.21	-0.23	3.31e-20	3.05e-16
	FURIN	chr15:90868588-90883458	-8.83	-0.28	1.01e-18	9.3e-15
	OGFOD2	chr12:122974580-122980043	8.68	4.33	3.92e-18	3.61e-14
	SBNO1-AS1	chr12:123363868-123366113	-8.4	-0.1	4.6e-17	4.24e-13
	SPCS1	chr3:52704955-52711148	-8.11	-0.49	4.98e-16	4.58e-12
	PCCB	chr3:136250340-136337896	-7.87	-0.13	3.45e-15	3.17e-11
	RP11-806K15.1	chr4:175790307-175812189	-7.79	-0.13	6.73e-15	6.19e-11
	NEK4	chr3:52708444-52770946	7.59	0.24	3.16e-14	2.91e-10
	RFTN2	chr2:197568224-197676045	-7.5	-0.53	6.59e-14	6.07e-10
	MRM2	chr7:2234195-2242205	-7.38	-0.11	1.62e-13	1.49e-09
	RP11-102M11.2	chr3:136752630-136755780	-7.14	-0.17	9.41e-13	8.66e-09
	INO80E	chr16:29995715-30005793	7.08	0.13	1.46e-12	1.35e-08
	ASPHD1	chr16:29900375-29919864	-7.07	-0.4	1.53e-12	1.41e-08
	GATAD2A	chr19:19385826-19508931	-7.03	-0.16	2.03e-12	1.87e-08
	NAGA	chr22:42058334-42070842	7	0.1	2.59e-12	2.38e-08
	ATG13	chr11:46617527-46674818	-6.97	-0.36	3.12e-12	2.87e-08
	KMT5A	chr12:123383773-123409353	-6.96	-0.22	3.37e-12	3.1e-08
	ABCB9	chr12:122920951-122981649	6.87	1.72	6.33e-12	5.83e-08
	RP4-669P10.16	chr22:42136433-42139927	6.81	0.75	9.48e-12	8.73e-08
	YJEFN3	chr19:19528861-19537581	-6.77	-0.29	1.26e-11	1.16e-07
	CUL9	chr6:43182184-43224587	6.7	0.37	2.03e-11	1.87e-07
	RERE	chr1:8352397-8848921	6.59	0.29	4.31e-11	3.96e-07
	SULT1A3	chr16:30199228-30204310	-6.58	-0.59	4.7e-11	4.32e-07
	PPP4C	chr16:30075978-30085376	6.52	0.3	6.88e-11	6.33e-07
	TM6SF2	chr19:19264364-19273391	6.5	0.26	8e-11	7.36e-07
	TMEM110	chr3:52836219-52897548	-6.5	-0.19	8.06e-11	7.42e-07
	RBFA	chr18:80034389-80050651	6.46	0.1	1.07e-10	9.86e-07
	RP4-669P10.20	chr22:42138060-42139726	6.44	0.11	1.17e-10	1.07e-06
	PCDHA2	chr5:140794852-141012347	6.33	0.18	2.51e-10	2.31e-06
	ZNF823	chr19:11721265-11739009	6.3	0.89	3.07e-10	2.82e-06
	LINC01239	chr9:22646200-22824213	-6.29	-0.13	3.21e-10	2.95e-06
	RP11-724N1.1	chr10:102914585-102915404	6.27	0.22	3.52e-10	3.24e-06
	EP300	chr22:41092592-41180077	6.27	1.82	3.69e-10	3.39e-06
	RP11-455F5.3	chr16:30096430-30104116	6.26	0.27	3.75e-10	3.45e-06
	NDUFAF7	chr2:37231631-37253403	-6.2	-0.17	5.58e-10	5.14e-06
	RP11-422P24.10	chr1:153966516-153966930	-6.16	-0.56	7.48e-10	6.88e-06
	MAU2	chr19:19320829-19358754	-6.08	-0.2	1.21e-09	1.11e-05
	ZC3H7B	chr22:41301525-41360147	6.06	0.27	1.38e-09	1.27e-05
	YPEL3	chr16:30092314-30096915	-6.03	-0.11	1.66e-09	1.53e-05
	RP11-10L12.4	chr4:102828055-102844075	6.02	0.3	1.73e-09	1.6e-05
	PCDHA8	chr5:140841187-141012347	6	0.16	1.97e-09	1.81e-05
	NDFIP2	chr13:79481124-79556075	-5.99	-0.18	2.11e-09	1.94e-05
	PTPRU	chr1:29236516-29326813	-5.99	-0.21	2.14e-09	1.97e-05
	LRRC37A2	chr17:46511511-46555650	-5.97	-0.07	2.31e-09	2.12e-05
	NAT8	chr2:73640723-73642422	5.95	0.48	2.76e-09	2.54e-05
	SLC9C2	chr1:173500460-173603072	-5.94	-1.62	2.8e-09	2.58e-05
	RPS17	chr15:82536750-82540459	-5.85	-0.1	4.82e-09	4.44e-05
	YWHAB	chr20:44885702-44908532	5.84	0.29	5.19e-09	4.78e-05
	DDHD2	chr8:38225218-38275558	-5.81	-0.11	6.14e-09	5.65e-05
	XRCC3	chr14:103697609-103715504	5.81	0.1	6.21e-09	5.71e-05
	BAP1	chr3:52401008-52410008	5.8	0.18	6.51e-09	5.99e-05
	SNX19	chr11:130875436-130916509	5.77	0.05	7.94e-09	7.31e-05
	GAS5-AS1	chr1:173862473-173863941	5.75	0.61	9.09e-09	8.37e-05
	NT5DC2	chr3:52524385-52535054	5.74	0.13	9.38e-09	8.63e-05
	VSIG2	chr11:124747474-124752255	-5.71	-0.12	1.13e-08	0.000104
	LRRC37A	chr17:46292733-46337794	-5.69	-0.13	1.28e-08	0.000118
	ARL17B	chr17:46274784-46361797	-5.67	-0.54	1.45e-08	0.000134
	ANKRD36	chr2:97113153-97264521	-5.64	-0.63	1.66e-08	0.000153
	DNAH10OS	chr12:123925461-123934984	5.63	0.17	1.8e-08	0.000166
	PRR12	chr19:49591182-49626439	-5.62	-0.1	1.87e-08	0.000172
	ACE	chr17:63477061-63498380	-5.62	-0.16	1.9e-08	0.000175
	HAPLN4	chr19:19254756-19262804	5.6	0.18	2.15e-08	0.000198
	RP11-490G2.2	chr1:97967005-97968814	5.59	0.25	2.25e-08	0.000207
	PCDHA10	chr5:140855883-141012347	5.59	0.08	2.26e-08	0.000208
	MFSD13A	chr10:102461395-102477045	-5.59	-0.19	2.27e-08	0.000209
	RP11-73M18.7	chr14:103694560-103695170	5.57	0.16	2.55e-08	0.000235
	TYW5	chr2:199928913-199955736	-5.57	-0.1	2.55e-08	0.000235
	SERPINC1	chr1:173903804-173917378	-5.56	-0.1	2.73e-08	0.000252
	WBP2NL	chr22:41998725-42058456	5.54	0.1	2.96e-08	0.000273
	PCDHA7	chr5:140834248-141012347	5.53	0.33	3.22e-08	0.000296
	RP11-53O19.3	chr5:44826076-44828592	-5.51	-0.11	3.63e-08	0.000334
	CYP2D6	chr22:42126499-42130881	-5.51	-0.05	3.63e-08	0.000334
	AC020658.5	chr15:40285468-40285909	-5.44	-0.11	5.39e-08	0.000496
	CEBPZ	chr2:37201612-37231596	5.43	0.2	5.58e-08	0.000514
	LINC00320	chr21:20651450-20803816	5.42	0.1	5.84e-08	0.000537
	PLPP5	chr8:38263130-38269243	-5.42	-0.16	5.94e-08	0.000547
	HIP1R	chr12:122834453-122862961	-5.42	-0.23	5.99e-08	0.000551
	DARS2	chr1:173824653-173858808	5.4	0.17	6.64e-08	0.000611
	AC068790.2	chr12:123968023-123968579	-5.39	-1.48	7.05e-08	0.000649
	ZMAT2	chr5:140698680-140706686	5.37	0.11	7.74e-08	0.000713
	RP11-350N15.4	chr8:38421889-38426096	5.36	0.34	8.15e-08	0.00075
	COG8	chr16:69320140-69339667	5.32	0.1	1.06e-07	0.000975
	STK4	chr20:44966479-45080021	5.31	0.15	1.11e-07	0.00102
	HARS	chr5:140673035-140691537	-5.31	-0.14	1.12e-07	0.00103
	GIGYF1	chr7:100679507-100694037	5.3	0.08	1.19e-07	0.0011
	AS3MT	chr10:102869470-102901899	5.28	0.05	1.31e-07	0.0012
	GOLGA6L9	chr15:82430018-82439153	-5.27	-0.12	1.39e-07	0.00128
	WDR55	chr5:140664676-140674124	5.26	0.12	1.48e-07	0.00136
	KANSL1-AS1	chr17:46193576-46196723	-5.21	-0.05	1.88e-07	0.00173
	B3GAT1	chr11:134378504-134412242	-5.2	-1.86	1.96e-07	0.00181
	FOXN2	chr2:48314637-48379295	-5.2	-0.06	1.97e-07	0.00181
	RP11-45P15.4	chr14:103331674-103332367	-5.17	-0.09	2.4e-07	0.00221
	MAPK3	chr16:30114105-30123506	5.16	0.07	2.46e-07	0.00226
	POC1B	chr12:89419718-89526047	5.16	0.17	2.47e-07	0.00227
	ACTR1B	chr2:97655939-97664044	-5.15	-0.09	2.61e-07	0.00241
	AL355297.3	chr6:156774217-156774662	-5.15	-0.14	2.66e-07	0.00245
	CENPM	chr22:41938737-41947152	-5.14	-0.09	2.71e-07	0.00249
	MOG	chr6:29657002-29672372	5.1	0.27	3.33e-07	0.00307
	C5orf63	chr5:127042558-127073492	5.1	0.1	3.38e-07	0.00311
	C2CD3	chr11:74012714-74171210	-5.09	-0.18	3.52e-07	0.00324
	MAMSTR	chr19:48712725-48719725	5.08	0.33	3.69e-07	0.0034
	VPS29	chr12:110491083-110502111	-5.07	-0.97	3.99e-07	0.00367
	GOPC	chr6:117560269-117602542	-5.07	-0.23	4.04e-07	0.00372
	ELAC2	chr17:12991612-13018065	5.06	0.05	4.27e-07	0.00393
	FCGRT	chr19:49506816-49526428	5.02	0.14	5.19e-07	0.00477
	IRF3	chr19:49659569-49665875	-5.01	-0.15	5.43e-07	0.005
	CREB3L4	chr1:153967534-153974361	5.01	0.26	5.47e-07	0.00503
	AC078842.1	chr7:137344930-137354483	-5	-0.15	5.6e-07	0.00515
	RP11-59H7.4	chr15:59115547-59116089	-4.97	-0.18	6.66e-07	0.00613
	MAPRE3	chr2:26970637-27027219	-4.96	-0.21	7.06e-07	0.0065
	TNFRSF13C	chr22:41922032-41926806	-4.95	-0.19	7.34e-07	0.00676
	MAN2A1	chr5:109689366-109869625	4.89	0.54	1e-06	0.00925
	CGREF1	chr2:27098889-27119128	-4.88	-0.24	1.03e-06	0.00952
	EMC2	chr8:108443601-108489196	4.88	0.11	1.04e-06	0.00957
	CTC-510F12.4	chr19:11300777-11324441	-4.87	-0.08	1.11e-06	0.01
	DPYSL5	chr2:26847747-26950351	4.85	0.09	1.24e-06	0.011
	CORO7	chr16:4354542-4425705	-4.84	-0.08	1.29e-06	0.012
	LINC02166	chr16:89682620-89686569	4.83	0.24	1.36e-06	0.012
	FAM83H	chr8:143723933-143738234	4.83	0.08	1.37e-06	0.013
	ANKRD27	chr19:32597006-32676597	-4.82	-0.08	1.41e-06	0.013
	LRGUK	chr7:134127299-134264591	4.82	0.09	1.41e-06	0.013
	MST1R	chr3:49887002-49903873	-4.82	-0.14	1.46e-06	0.013
	PABPC1L	chr20:44910060-44959035	4.81	0.11	1.53e-06	0.014
	FANCA	chr16:89737549-89816657	-4.8	-0.18	1.55e-06	0.014
	XPNPEP3	chr22:40857077-40932815	4.8	0.09	1.58e-06	0.015
	AC104129.1	chr7:1838586-1849931	4.8	0.13	1.58e-06	0.015
	NTN5	chr19:48661407-48673081	4.76	0.2	1.89e-06	0.017
	SPPL3	chr12:120762510-120904358	-4.76	-0.08	1.94e-06	0.018
	SDHAF4	chr6:70566917-70589569	4.76	0.07	1.96e-06	0.018
	LINC01748	chr1:60515716-60640507	4.75	0.12	2.06e-06	0.019
	ARL17A	chr17:46516702-46579691	-4.74	-0.1	2.1e-06	0.019
	VPS4A	chr16:69311350-69326939	4.74	0.07	2.18e-06	0.02
	SLC35G2	chr3:136818647-136855888	-4.73	-0.16	2.21e-06	0.02
	AL365434.2	chr10:90997480-90997713	4.73	0.42	2.22e-06	0.02
	CYP17A1	chr10:102830531-102837472	-4.73	-0.13	2.24e-06	0.021
	MAP3K11	chr11:65597756-65615382	-4.73	-0.08	2.29e-06	0.021
	ANKRD45	chr1:173608336-173669851	4.72	0.18	2.41e-06	0.022
	CPEB1	chr15:82543201-82648861	-4.71	-1.64	2.48e-06	0.023
	THOC7	chr3:63833870-63863868	-4.7	-0.11	2.57e-06	0.024
	GAS8	chr16:90019629-90044975	-4.69	-0.07	2.7e-06	0.025
	RGS9BP	chr19:32675848-32678300	-4.69	-0.22	2.77e-06	0.025
	TTC14	chr3:180602163-180617828	-4.68	-0.31	2.92e-06	0.027
	HYAL2	chr3:50317790-50322782	-4.67	-0.2	2.97e-06	0.027
	ALG12	chr22:49900229-49918438	4.67	0.32	3.04e-06	0.028
	RLBP1	chr15:89209869-89221614	-4.66	-0.08	3.18e-06	0.029
	EDEM2	chr20:35115364-35147336	-4.63	-0.12	3.71e-06	0.034
	SPPL2C	chr17:45844881-45847067	-4.62	-0.13	3.79e-06	0.035
	EEFSEC	chr3:128153481-128408646	4.62	0.15	3.79e-06	0.035
	RNASEH2C	chr11:65714005-65720818	-4.62	-0.43	3.85e-06	0.035
	MCHR1	chr22:40678750-40682814	-4.61	-0.1	4.02e-06	0.037
	INA	chr10:103277138-103290346	-4.61	-0.65	4.08e-06	0.038
	MMD	chr17:55392622-55421924	-4.59	-0.13	4.5e-06	0.041
	AC015726.1	chr17:19896590-19897287	-4.59	-0.1	4.52e-06	0.042
	QPCT	chr2:37342827-37373322	4.58	0.21	4.61e-06	0.042
	RP11-430H10.1	chr11:45355371-45367490	-4.57	-0.04	4.79e-06	0.044
	AL358473.1	chr1:201023949-201028792	-4.56	-0.29	5.03e-06	0.046

## Sheet: TWAS Hall et al 2020
Hall, L. S. et al. A transcriptome-wide association study implicates specific pre- and post-synaptic abnormalities in schizophrenia. Hum Mol Genet 29, 159-167, doi:10.1093/hmg/ddz253 (2020).
		Gene	Chr	Gene.Start	Gene.End	HSQ	BEST.GWAS.ID	BEST.GWAS.Z	EQTL.ID	EQTL.R2	EQTL.Z	EQTL.GWAS.Z	NSNP	NWGT	MODEL	MODELCV.R2	MODELCV.PV	TWAS.Z	TWAS.P	Previously.Reported
Gene	HGNC Symbol Gene ID	C2orf47	2	200820039	200828847	0.0459	rs769949	8.12	rs769949	0.016222	-4.9	8.123	361	361	blup	0.015782	0.00431	-9.12099	7.44e-20	PMID:30535856 (Brain); PMID:29632383 (DLPFC)
Chr	Chromosome	NAGA	22	42454337	42466846	0.0949	rs134873	7.22	rs133367	0.08789	-8.2	-5.729	336	336	blup	0.13094	1.19e-15	7.19	6.33e-13	PMID:30535856 (Brain); PMID:29483656, PMID:29632383, PMID:28238358 (DLPFC); PMID:29739930 (Cerebellum, Cortex, Frontal_cortex_BA9, Hippocampus, Nucleus_accumbens_basal_ganglia, Putamen_basal_ganglia); PMID:30911161 (Cerebellum)
Gene.Start	Gene start position (bp)	SF3B1	2	198256697	198299771	0.0557	rs699319	7.11	rs3792159	0.07108	6.66	6.969	346	10	enet	0.074026	2.46e-09	7.00911	2.4e-12	PMID:30535856 (Brain); PMID:30911161, PMID:29483656, PMID:29632383, PMID:28238358 (DLPFC); PMID:29739930 (Caudate_basal_ganglia)
Gene.End	Gene end position (bp)	FURIN	15	91411884	91426687	0.122	rs17514846	-7	rs4702	0.13511	-8.04	6.991	488	2	lasso	0.13091	1.2e-15	-6.9604	3.39e-12	PMID:30535856 (Brain); PMID:30911161, PMID:29632383 (DLPFC)
HSQ	Heritability of the gene	PCCB	3	135969166	136056737	0.0906	rs7432375	-6.93	rs940174	0.187021	9.42	-6.858	307	7	lasso	0.18203	1.22e-21	-6.89489	5.39e-12	PMID:30535856 (Brain); PMID:30911161, PMID:29483656, PMID:29632383, PMID:28238358 (DLPFC)
BEST.GWAS.ID	rsID of the most significant GWAS SNP in locus	CEP170	1	243287729	243418708	0.0465	rs14403	-6.38	rs2024145	0.0211	-4.43	-2.515	378	378	bslmm	0.028253	0.000195	6.58637	4.51e-11	PMID:29632383 (DLPFC)
BEST.GWAS.Z	Z-score of the most significant GWAS SNP in locus	GATAD2A	19	19496641	19619741	0.1288	rs4808203	6.85	rs10422819	0.297	-11.67	6.763	388	7	lasso	0.28836	2.42e-35	-6.48844	8.67e-11	PMID:30535856 (Brain); PMID:30911161, PMID:29483656, PMID:29632383, PMID:28238358 (DLPFC)
EQTL.ID	rsID of the best eQTL in the locus	FAM109B	22	42470254	42475442	0.0559	rs134873	7.22	rs133367	0.0177	-5.02	-5.729	337	337	blup	0.03218	7.43e-05	6.39	1.61e-10	PMID:30535856 (Brain); PMID:29632383 (DLPFC); PMID:29739930 (Cortex)
EQTL.R2	cross-validation R2 of the best eQTL in the locus	THOC7	3	63819545	63849597	0.1048	rs704367	6.32	rs832187	0.09758	-6.78	6.235	620	5	lasso	0.06439	2.7e-08	-6.36826	1.91e-10	PMID:30535856 (Brain); PMID:29483656 (DLPFC); PMID:30911161 (Cerebellum)
EQTL.Z	Z-score of the best eQTL in the locus	MPHOSPH9	12	123640945	123717658	0.0492	rs4460848	8.04	rs7296418	0.016112	-4.21	6.458	358	358	bslmm	0.01781	0.00259	-6.12515	9.06e-10	PMID:30535856 (Brain); PMID:29632383 (DLPFC)
EQTL.GWAS.Z	GWAS Z-score for this eQTL	CNTN4	3	2140549	3099645	0.1492	rs17194490	6.97	rs2174019	0.027566	5.31	4.455	1475	34	enet	0.0528	4.71e-07	6.02873	1.65e-09	PMID:29483656 (DLPFC)
NSNP	Number of SNPs in the locus	EMB	5	49692030	49737234	0.2589	rs1423645	5.54	rs1328254	0.269	11.58	5.015	183	183	blup	0.293	5.53e-36	5.82126	5.84e-09	PMID:30535856 (Brain); PMID:29483656, PMID:29632383, PMID:28238358 (DLPFC)
NWGT	Number of SNPs in the best perfmroming model	SNAP91	6	84262604	84419127	0.0925	rs217287	-7.14	rs12193281	0.0522	6.12	3.698	353	3	lasso	0.075782	1.59e-09	5.7591	8.45e-09	PMID:30535856 (Brain); PMID:29483656, PMID:29632383 (DLPFC)
MODEL	Best performing model	TYW5	2	200793633	200820459	0.0795	rs769949	8.12	rs281767	0.140434	-8.11	5.544	363	8	lasso	0.128661	2.17e-15	-5.7276	1.02e-08	PMID:30535856 (Brain); PMID:30911161 (Putamen_basal_ganglia)
MODELCV.R2	cross-validation R2 of the best performing model	NEURL	10	105253734	105352309	0.0465	rs12413046	-8.51	rs729211	-0.00213	-3.55	4.086	417	417	blup	0.02257	0.000793	-5.68472	1.31e-08
MODELCV.PV	cross-validation P-value of the best performing model	SDCCAG8	1	243419306	243663393	0.1259	rs14403	-6.38	rs2636320	0.105	-7.21	-4.636	359	32	enet	0.107235	5.59e-13	5.68354	1.32e-08	PMID:30535856 (Brain); PMID:28238358 (DLPFC), PMID:30911161 (Cortex)
TWAS.Z	TWAS Z-Score	SETD8	12	123868703	123893900	0.037	rs4460848	8.04	rs28533432	0.013818	-4.62	5.998	352	352	blup	0.01754	0.00277	-5.65367	1.57e-08	PMID:30535856 (Brain); PMID:29632383 (DLPFC); PMID:29739930 (Cerebellum)
TWAS.P	TWAS P-value	DDHD2	8	38089008	38120287	0.0441	rs7845911	-6.17	rs2306899	0.040484	5.4	-5.552	286	286	bslmm	0.03751	2.01e-05	-5.52858	3.23e-08	PMID:30535856 (Brain)
Previously.Reported	Whether a gene has been previously reported in the TWAS literature, with PubMed ID and tissue in parenthesis	TRIM37	17	57059999	57184266	0.0484	rs4968363	-4.57	rs2877926	0.0241	-4.95	-3.744	334	334	blup	0.03765	1.94e-05	5.50613	3.67e-08
		MED8	1	43849578	43855483	0.0381	rs11210892	6.74	rs11210892	0.00375	-3.68	6.742	455	455	blup	0.011994	0.0113	-5.50316	3.73e-08	PMID:29632383 (DLPFC)
		KCNN3	1	154669941	154842754	0.1216	rs10796933	-4.92	rs7531728	0.0357	-6.05	4.623	477	4	lasso	0.111806	1.73e-13	-5.40277	6.56e-08	PMID:30535856 (Brain)
		PPP1R13B	14	104200087	104313927	0.0406	rs8017993	7.45	rs10438243	0.024828	-4.23	5.632	373	14	enet	0.02051	0.00132	-5.4002	6.66e-08	PMID:30535856 (Brain)
		XPNPEP3	22	41258260	41363888	0.0553	rs926914	6.17	rs138354	0.0352	-5.57	-4.468	318	4	lasso	0.04423	3.86e-06	5.36	8.21e-08	PMID:30535856 (Brain); PMID:29632383 (DLPFC)
		CLCN3	4	170541671	170644338	0.0361	rs10520163	5.55	rs10520163	0.035935	4.81	5.553	378	10	enet	0.025264	0.000407	5.35918	8.36e-08	PMID:30911161, PMID:29483656 (DLPFC)
		ALMS1P	2	73872045	73912694	0.1714	rs11899902	5.92	rs11884776	0.215699	10.26	5.439	366	18	enet	0.229436	1.6e-27	5.34563	9.01e-08	PMID:30535856 (Brain); PMID:29632383 (DLPFC)
		NEK4	3	52744795	52804965	0.0693	rs1080500	-6.99	rs2083180	0.107689	-7.72	-4.781	423	69	enet	0.11375	1.05e-13	5.34083	9.25e-08	PMID:29632383, PMID:28238358 (DLPFC)
		FAM53C	5	137673223	137685418	0.049	rs3849046	-6.16	rs2240330	0.0216	4.07	-3.364	291	291	bslmm	0.0252	0.000409	-5.31935	1.04e-07	PMID:29632383 (DLPFC)
		MCHR1	22	41075181	41078818	0.1528	rs926914	6.17	rs133076	0.068992	-7.01	3.904	297	7	lasso	0.14143	7.48e-17	-5.26	1.43e-07	PMID:30535856 (Brain); PMID:29632383, PMID:28238358, (DLPFC)
		MED30	8	118532964	118552501	0.101	rs17668001	-5.31	rs17668001	0.093764	6.8	-5.311	454	5	lasso	0.0944	1.47e-11	-5.22569	1.74e-07	PMID:30535856 (Brain)
		MAPK11	22	50702141	50708779	0.0542	rs5770755	4.98	rs2076139	0.018952	-4.08	2.303	393	393	bslmm	0.02484	0.000452	-5.19	2.06e-07
		WBP2NL	22	42394728	42454460	0.2782	rs134873	7.22	rs1063392	0.251801	11.6	6.141	350	16	enet	0.34576	1.34e-43	5.17	2.4e-07	PMID:29739930 (Anterior_cingulate_cortex_BA24)
		TEK	9	27109146	27230172	0.0938	rs41475545	4.86	rs10967719	0.01407	-5	3.216	714	714	blup	0.04694	1.99e-06	-5.1622	2.44e-07	PMID:29632383 (DLPFC)
		JKAMP	14	59951160	59972081	0.1161	rs1253107	-5.26	rs17096221	0.036955	5.39	-5.037	465	465	bslmm	0.05312	4.35e-07	-5.1271	2.94e-07	PMID:30535856 (Brain)
		CALN1	7	71244475	71912136	0.0492	rs2944829	-5.29	rs2968538	0.021019	-4.58	-5.214	537	4	lasso	0.01233	0.0103	5.12473	2.98e-07	PMID:30535856 (Brain)
		ALMS1	2	73612885	73837046	0.0787	rs11899902	5.92	rs11884776	0.02965	5.26	5.439	405	8	lasso	0.067825	1.15e-08	5.10047	3.39e-07	PMID:29483656 (DLPFC)
		SLC45A1	1	8384389	8404227	0.0395	rs301798	5.83	rs10399665	0.0518	5.22	-3.567	328	9	enet	0.01927	0.0018	-5.09764	3.44e-07	PMID:29483656, PMID:29632383 (DLPFC)
		DOC2A	16	30016834	30024843	0.0829	rs3814881	-7.02	rs8049837	0.013113	4.92	2.166	213	213	bslmm	0.04608	2.45e-06	5.0915	3.55e-07	PMID:29632383 (DLPFC)
		NT5C2	10	104847773	104953063	0.0669	rs12413046	-8.51	rs1891292	0.0364	5.06	-4.381	393	5	lasso	0.03708	2.23e-05	-5.08361	3.7e-07	PMID:29632383, PMID:28238358 (DLPFC)
		STAT6	12	57489186	57522883	0.1125	rs324015	-6.41	rs12307379	0.083312	6.29	2.978	344	3	lasso	0.11431	9.05e-14	5.05321	4.34e-07
		HAPLN4	19	19366451	19384074	0.0722	rs4808203	6.85	rs17216041	0.101	7.25	4.602	360	6	lasso	0.0984	5.33e-12	5.03986	4.66e-07	PMID:30535856 (Brain); PMID:29632383 (DLPFC)
		VPS29	12	110929329	110939916	0.045	rs4766428	7.61	rs12313068	0.017073	4.93	-3.737	230	230	blup	0.02001	0.0015	-5.02144	5.13e-07	PMID:30535856 (Brain)
		MAU2	19	19431629	19469563	0.0928	rs4808203	6.85	rs1009136	0.0819	-7.2	6.021	369	369	blup	0.10492	1.01e-12	-5.02129	5.13e-07	PMID:30535856 (Brain); PMID:29632383 (DLPFC)
		PCDHA2	5	140174443	140391929	0.0413	rs991918	4.89	rs778597	0.0337	5.1	4.612	478	478	blup	0.0338	5.02e-05	5.00054	5.72e-07	PMID:29632383 (DLPFC)
		CGREF1	2	27322220	27341995	0.1611	rs4665352	-4.2	rs12474099	-0.002173	-3.2	1.613	320	320	bslmm	0.015937	0.00415	-4.97168	6.64e-07
		TOM1L2	17	17746821	17875784	0.1931	rs4925114	5.56	rs9915248	0.239	-10.92	5.068	425	425	bslmm	0.24353	2.45e-29	-4.93329	8.09e-07	PMID:30535856 (Brain)
		ELOVL7	5	60047615	60140101	0.0369	rs7701440	7.57	rs7722373	0.0332	-4.81	-4.459	355	355	blup	0.0295	0.000144	4.88032	1.06e-06	PMID:29632383 (DLPFC)
		SLC25A17	22	41165638	41215392	0.0316	rs926914	6.17	rs80533	0.010983	-3.95	4.793	301	301	blup	0.01262	0.00961	-4.87	1.09e-06
		LOC100505876	2	37423634	37431886	0.0908	rs3770752	-4.43	rs6734118	0.015796	5.09	4.219	508	7	enet	0.044471	3.64e-06	4.87377	1.09e-06	PMID:29632383 (DLPFC)
		TSNAXIP1	16	67840976	67861971	0.019	rs1975802	5.51	rs6499143	0.029088	4.08	4.05	225	225	blup	0.01434	0.0062	4.8559	1.2e-06	PMID:30535856 (Brain); PMID:29632383 (DLPFC)
		FANCL	2	58386377	58468515	0.0611	rs11682175	6.97	rs11682175	0.008634	-3.97	6.975	387	387	blup	0.029378	0.000148	-4.85618	1.2e-06	PMID:29632383 (DLPFC)
		ZSCAN29	15	43650369	43662258	0.2157	rs1079309	-5.03	rs690276	0.281958	11.5	-4.765	272	13	lasso	0.27156	4.74e-33	-4.8529	1.22e-06
		CORO7	16	4404542	4466962	0.0796	rs2270366	5.36	rs6500596	0.076928	-6.5	4.856	440	2	lasso	0.06249	4.31e-08	-4.8437	1.27e-06	PMID:29632383, PMID:28238358 (DLPFC)
		DCC	18	49866541	51062273	0.1529	rs4632195	5.19	rs6508210	0.040061	-5.22	-4.861	969	969	blup	0.09107	3.42e-11	4.83278	1.35e-06	PMID:30535856 (Brain)
		SLCO4C1	5	101569691	101632253	0.2461	rs2060833	4.92	rs1502844	0.277	-11.66	4.841	366	41	enet	0.304	1.83e-37	-4.82267	1.42e-06	PMID:30535856 (Brain)
		ELAC2	17	12894928	12921381	0.3114	rs2051975	4.82	rs1044569	0.306	-11.79	-4.653	572	572	bslmm	0.30673	6.53e-38	4.81719	1.46e-06	PMID:30535856 (Brain)
		NDUFA2	5	140024947	140027370	0.0175	rs991918	4.89	rs12659980	0.00761	-3.56	4.641	343	343	bslmm	0.0134	0.00781	-4.80687	1.53e-06	PMID:29632383 (DLPFC)
		NAT8	2	73867849	73869537	0.0876	rs11899902	5.92	rs6706409	0.125165	8.09	4.857	348	348	blup	0.133335	6.36e-16	4.78913	1.68e-06	PMID:30535856 (Brain)
		LRP8	1	53708040	53793821	0.1028	rs17785382	-4.85	rs1799821	0.0299	4.89	3.713	505	505	bslmm	0.040509	9.62e-06	4.76101	1.93e-06	PMID:30535856 (Brain)
		PTBP2	1	97187174	97280605	0.0806	rs11165690	4.92	rs17525106	0.0627	5.96	3.216	487	10	lasso	0.080749	4.59e-10	4.75247	2.01e-06
		TMEM110	3	52870771	52931597	0.0739	rs1080500	-6.99	rs9876403	0.071347	5.93	-4.854	400	4	lasso	0.06885	8.92e-09	-4.74138	2.12e-06	PMID:29632383 (DLPFC)
		AS3MT	10	104629209	104661655	0.1658	rs12413046	-8.51	rs4919690	0.16	-8.57	-3.775	353	9	lasso	0.15199	4.46e-18	4.74035	2.13e-06	PMID:30535856 (Brain); PMID:30911161 (Frontal_cortex); PMID:29739930 (Cerebellar_hemisphere, Cerebellum, Hippocampus, Hypothalamus)
		ATP2A2	12	110719031	110788897	0.0301	rs4766428	7.61	rs28569834	0.018638	3.67	-4.754	254	4	lasso	0.01529	0.00488	-4.72916	2.25e-06
		NDUFAF2	5	60240955	60448864	0.087	rs7701440	7.57	rs4647128	0.0291	-4.75	-0.399	396	17	enet	0.0545	3.11e-07	4.72059	2.35e-06	PMID:29632383 (DLPFC)
		GLT8D1	3	52728503	52740048	0.0654	rs1080500	-6.99	rs13079063	0.098217	7.04	-4.699	390	1	lasso	0.0894	5.21e-11	-4.699	2.61e-06	PMID:29632383, PMID:28238358 (DLPFC)
		CYB5D2	17	4046461	4060995	0.0581	rs3760471	4.78	rs8067594	0.00202	4.25	1.747	467	467	blup	0.02707	0.000261	4.69244	2.7e-06
		DHX35	20	37590980	37668366	0.1901	rs6065094	-8.33	rs16987712	0.193072	-9.77	-4.424	453	9	lasso	0.202559	3.82e-24	4.67567	2.93e-06	PMID:30535856 (Brain)
		DNAJC11	1	6694227	6761966	0.0345	rs200448	-5.44	rs35070405	0.0303	4.49	-3.216	458	5	lasso	0.035687	3.14e-05	-4.6729	2.97e-06	PMID:30535856 (Brain)
		FAM83H	8	144806102	144815914	0.2968	rs7465067	4.92	rs13277214	0.130828	8.39	4.546	321	25	enet	0.28203	1.79e-34	4.672	2.98e-06
		DNAJA3	16	4475805	4506775	0.2336	rs2270366	5.36	rs4786494	0.293417	11.55	4.581	445	3	lasso	0.29047	1.24e-35	4.6701	3.01e-06	PMID:30535856 (Brain)
		STAR	8	38000217	38008600	0.0511	rs7845911	-6.17	rs2932005	0.002709	4.45	-4.801	247	247	blup	0.02096	0.00118	-4.63889	3.5e-06
		PCDHA7	5	140213968	140391929	0.1275	rs991918	4.89	rs12659980	0.142	8.74	4.641	464	8	lasso	0.143	5.08e-17	4.63599	3.55e-06	PMID:30535856 (Brain)
		ITIH4	3	52847005	52864717	0.2236	rs1080500	-6.99	rs13083728	0.206858	9.82	-5.57	398	8	lasso	0.20848	7.03e-25	-4.62142	3.81e-06	PMID:29739930 (Anterior_cingulate_cortex_BA24, Hippocampus, Hypothalamus, Putamen_basal_ganglia)
		PCDHAC1	5	140306301	140391929	0.039	rs991918	4.89	rs753279	-0.00196	-3.4	-3.546	442	442	bslmm	0.0142	0.00643	4.61913	3.85e-06
		CMAHP	6	25093741	25166793	0.253	rs9295661	-9.54	rs302989	0.206	10.23	-3.361	658	21	enet	0.243286	2.63e-29	-4.6063	4.1e-06	PMID:30535856 (Brain)
		JRK	8	143738873	143751401	0.3225	rs4129585	8.58	rs4327844	0.315179	12.01	4.755	418	418	bslmm	0.31907	1.12e-39	4.59168	4.4e-06	PMID:30535856 (Brain); PMID:30911161 (DLPFC)
		COG8	16	69362523	69373526	0.0909	rs8049057	5.07	rs1048818	0.131683	8.48	4.618	306	5	lasso	0.14175	6.87e-17	4.5892	4.45e-06	PMID:30535856 (Brain)
		PDF	16	69362523	69364498	0.0457	rs8049057	5.07	rs1048818	0.063047	-5.67	4.618	302	2	lasso	0.04839	1.39e-06	-4.586	4.52e-06	PMID:30535856 (Brain)
		MAPK3	16	30125425	30134630	0.1263	rs3814881	-7.02	rs11865086	0.112039	7.28	4.275	230	24	enet	0.10871	3.82e-13	4.557	5.19e-06	PMID:30535856 (Brain); PMID:29632383, PMID:28238358 (DLPFC)
		PXDNL	8	52232136	52722005	0.0533	rs12674620	4.95	rs7008730	-0.000193	3.73	2.025	586	586	blup	0.01515	0.00506	4.5535	5.28e-06
		TMEM81	1	205052256	205053588	0.0655	rs2242000	4.68	rs10900456	0.0407	4.72	4.349	598	5	lasso	0.032777	6.41e-05	4.54864	5.4e-06	PMID:29632383 (DLPFC)
		CUL9	6	43149921	43192325	0.1512	rs6938026	-4.98	rs6924555	0.121	-8.17	-4.292	386	386	bslmm	0.136048	3.11e-16	4.5446	5.5e-06
		CPEB1	15	83211950	83316728	0.0768	rs783540	6.14	rs6603030	0.030447	5.76	-3.011	212	212	blup	0.06392	3.03e-08	-4.5333	5.81e-06
		SATB2	2	200134222	200335989	0.0344	rs769949	8.12	rs10931872	0.000751	3.43	-1.252	298	4	lasso	0.009052	0.0241	-4.50805	6.54e-06
		FAM114A2	5	153371268	153418497	0.2791	rs7727515	-5.67	rs920309	0.393	-13.46	4.444	582	9	lasso	0.408	1.81e-53	-4.50813	6.54e-06	PMID:30535856 (Brain)
		REXO1	19	1815244	1848452	0.0708	rs2523178	-4.5	rs11084914	0.00723	-4.02	-1.992	391	391	bslmm	0.01049	0.0166	4.50522	6.63e-06	PMID:29632383 (DLPFC)
		GABRA2	4	46251580	46392056	0.0517	rs279841	-4.11	rs9291283	0.025914	-4.52	-2.59	283	283	bslmm	0.021086	0.00114	4.50055	6.78e-06
		CRELD2	22	50312282	50321186	0.0299	rs5770755	4.98	rs910799	0.00931	3.85	4.675	427	5	lasso	0.01729	0.00295	4.49	7.19e-06
		NDFIP2	13	80055258	80130212	0.0493	rs3742119	-5.6	rs9593396	0.020112	4.73	-5.479	404	404	bslmm	0.009165	0.0234	-4.44909	8.62e-06	PMID:30535856 (Brain)
		RASA3	13	114747193	114898095	0.0501	rs3812831	-5.14	rs1320468	0.014048	-4.53	-2.863	264	5	lasso	0.040114	1.06e-05	4.44251	8.89e-06

## Sheet: TWAS Huckins et al 2019
Huckins, L. M. et al. Gene expression imputation across multiple brain regions provides insights into schizophrenia risk. Nat Genet 51, 659-674, doi:10.1038/s41588-019-0364-4 (2019).
		Gene name	Tissue	BETA	P value	GVAR	Adjusted BETA	Adjusted OR
Sixty-seven non-MHC genes are significantly associated with SCZ following conditional analysis. Effect sizes (BETA) refer to predicted GREX in cases compared with controls. Effect sizes and odds ratios are also shown adjusted to ‘unit’ variance in gene expression. OR, odds ratio; DLPFC, dorso-lateral prefrontal cortex; GVAR, genetic variance.		GNL3	Cerebellum	0.037	1.39e-11	0.115	0.012	1.012
		THOC7	Cerebellum	-0.113	5.77e-10	0.01	-0.011	0.989
		NAGA	Cerebellum	0.122	1.12e-09	0.009	0.011	1.011
		TAC3	Cerebellum	-0.868	8.03e-08	0	-0.015	0.985
		CHRNA2	Cerebellum	-0.016	1.63e-07	0.395	-0.010	0.99
		ACTR5	Cerebellum	0.208	3.88e-07	0.019	0.029	1.029
		INO80E	Frontal cortex	0.13	7.25e-12	10.12	0.009	1.013
		PLPPR5	Frontal cortex	-0.672	2.58e-09	10.09	0.006	0.948
		FAM205A	Frontal cortex	0.043	1.21e-08	10.08	0.061	1.011
		AC110781.3	Thyroid	0.342	13100000000000	0.002	0.014	1.014
		IMMP2L	Thyroid	-0.073	7.09e-12	0.046	-0.016	0.984
		IGSF9B	Thyroid	-0.024	7.09e-12	0.156	-0.010	0.991
		NMRAL1	Thyroid	0.038	4.03e-07	0.06	0.009	1.009
		HIF1A	DLPFC	11.13	7.52e-14	0	0.148	1.159
		TIMM29	DLPFC	11.207	9.27e-14	0	0.168	1.183
		ST7-OT4	DLPFC	10.17	5.79e-13	0.001	0.318	1.374
		H2AFY2	DLPFC	10.962	3.6e-12	0	0.191	1.211
		STARD3	DLPFC	10.74	5.9e-12	0.001	0.304	1.355
		CTC-471F3.5	DLPFC	8.535	1.11e-11	0	0.104	1.11
		SF3A1	DLPFC	8.651	1.32e-11	0	0.083	1.086
		ZNF512	DLPFC	10.312	1.32e-11	0.001	0.261	1.298
		FURIN	DLPFC	-0.084	2.22e-11	0.022	-0.012	0.988
		INHBA-AS1	DLPFC	8.399	2.24e-11	0	0.127	1.135
		SF3B1	DLPFC	0.099	6.14e-11	0.014	0.012	1.012
		EFTUD1P1	DLPFC	-0.092	1.81e-10	0.017	-0.012	0.988
		MLH1	DLPFC	2.84	2.1e-10	0.001	0.069	1.071
		GATAD2A	DLPFC	-0.044	2.18e-10	0.071	-0.012	0.988
		METTL1	DLPFC	9.357	2.23e-10	0	0.166	1.181
		DMC1	DLPFC	7.229	4.48e-10	0	0.13	1.139
		RAD51D	DLPFC	7.612	2.11e-09	0	0.111	1.117
		RERE	DLPFC	2.847	6.32e-09	0	0.036	1.037
		PCCB	DLPFC	-0.044	2.05e-08	0.054	-0.010	0.99
		CLCN3	DLPFC	0.141	2.96e-08	0.005	0.01	1.01
		ATG101	DLPFC	8.086	4.9e-08	0.007	0.695	2.005
		JRK	DLPFC	0.032	1.25e-07	0.091	0.01	1.01
		PTPRU	DLPFC	-0.077	1.6e-07	0.016	-0.010	0.99
		MARCKS	DLPFC	0.398	2.05e-07	0.001	0.015	1.015
		TCF4	Anterior cingulate cortex	-0.059	5.22e-13	0.051	-0.013	0.987
		DGKD	Anterior cingulate cortex	-0.937	2.63e-11	0.001	-0.022	0.979
		C1QTNF4	Anterior cingulate cortex	-0.173	1.37e-09	0.01	-0.017	0.983
		PITPNA	Anterior cingulate cortex	-0.243	1.77e-07	0.002	-0.010	0.99
		FXR1	Caudate basal ganglia	0.439	5.4e-12	0.001	0.017	1.017
		ZDHHC1	Caudate basal ganglia	0.354	5.36e-08	0.001	0.011	1.012
		PDE4D	Cerebellar hemisphere	0.365	6.81e-11	0.001	0.013	1.013
		DRD2	Cerebellar hemisphere	-0.182	2.47e-10	0.004	.0.012	0.988
		PITPNM2	Cerebellar hemisphere	-0.065	2.21e-09	0.028	.0.011	0.989
		RINT1	Cerebellar hemisphere	0.086	6.32e-09	0.016	0.011	1.011
		SRMS	Cerebellar hemisphere	-0.44	3.08e-08	0.001	.0.011	0.989
		SETD6	Cerebellar hemisphere	-0.043	1.05e-07	0.054	.0.010	0.99
		APOPT1	Cortex	-0.074	1.24e-10	0.026	.0.012	0.988
		VSIG2	Cortex	-0.092	6.01e-09	0.013	.0.011	0.989
		SDCCAG8	Cortex	-0.069	3.88e-07	0.002	.0.003	0.997
		PIK3C2A	Cortex	-0.04	4.04e-07	0.365	.0.024	0.976
		AS3MT	Frontal cortex	0.594	5.65e-17	0.001	0.017	1.017
		FOXN2	Hippocampus	-0.25	2.65e-07	0.021	.0.036	0.964
		RASIP1	Nucleus accumbens basal ganglia	0.055	3.8e-08	0.034	0.01	1.01
		TCF23	Nucleus accumbens basal ganglia	-0.076	4.83e-08	0.019	.0.010	0.99
		TTC14	Nucleus accumbens basal ganglia	-0.089	4.84e-08	0.013	.0.010	0.99
		TYW5	Putamen basal ganglia	-0.08	2.63e-13	0.035	.0.015	0.985
		SNX19	Putamen basal ganglia	0.031	1.31e-12	0.179	0.013	1.013
		CIART	Putamen basal ganglia	0.09	6.78e-10	0.017	0.012	1.012
		SH2D7	Putamen basal ganglia	0.096	7.89e-09	0.013	0.011	1.011
		DGUOK	Putamen basal ganglia	0.255	8.26e-08	0.002	0.011	1.011
		C12orf76	Putamen basal ganglia	0.031	2.27e-07	0.095	0.01	1.01
		LRRC37A	Putamen basal ganglia	-0.035	2.69e-07	0.076	.0.010	0.991
		AC005841.1	Pituitary	0.162	3.28e-09	0.005	0.011	1.011
		RPS17	Pituitary	0.035	4.03e-08	0.082	0.01	1.01
		Associations in the MHC region
		BTN1A1	Caudate basal ganglia	-0.261	1.67e-22
		VARS2	Anterior cingulate cortex	0.075	7.48e-15
		HIST1H3H	Putamen basal ganglia	-1.106	3.22e-10
		NUDT3	Nucleus accumbens basal ganglia	0.104	6.55e-09

## Sheet: TWAS Gusev et al 2018
Gusev, A. et al. Transcriptome-wide association study of schizophrenia and chromatin activity yields mechanistic disease insights. Nat Genet 50, 538-548, doi:10.1038/s41588-018-0092-1 (2018).
	Expression	Gene	TWAS Z-score	TWAS rsq	TWAS P-value	chr	gene/intron start	gene/intron end	best GWAS SNP	best GWAS SNP P-value	clumped	chromatin associations
CommonMind Consortium (CMC)	CMC	ALMS1P	4.77042	0.984142	1.83842e-06	2	73872045	73912694	rs56145559	8.424e-08	0
Metabolic Syndrome in Men study (METSIM)	CMC	C2orf47	-7.64848	0.988613	2.03369e-14	2	200820039	200828847	rs281768	3.468e-14	1
Netherlands Twin Registry (NTR)	CMC	CEP170	6.08644	0.972344	1.15449e-09	1	243287729	243418708	rs77149735	4.404e-09	0
Young Finns Study (YFS)	CMC	CORO7	-5.28894	0.973319	1.23027e-07	16	4404542	4466962	rs6500602	2.792e-07	1
	CMC	CPNE7	-5.8732	0.979468	4.27462e-09	16	89642175	89663654	rs34753377	1.061e-07	0
	CMC	DOC2A	5.22247	0.96186	1.76552e-07	16	30016834	30024843	rs12691307	1.298e-10	1
	CMC	DRG2	5.41066	0.985621	6.27929e-08	17	17991180	18011299	rs8082590	6.841e-09	1
	CMC	ELOVL7	4.92478	0.992147	8.44553e-07	5	60047615	60140101	rs4391122	1.734e-13	0
	CMC	EMB	4.96451	0.976978	6.88747e-07	5	49692030	49737234	rs76329678	5.751e-07	1
	CMC	FAM109B	5.2786	0.981175	1.30175e-07	22	42470254	42475442	rs6002655	1.475e-09	0
	CMC	FAM53C	-4.5051	0.984249	6.63417e-06	5	137673223	137685418	rs3849046	4.833e-09	0
	CMC	FANCL	-5.12275	0.986375	3.01112e-07	2	58386377	58468515	rs11682175	2.543e-12	0
	CMC	FURIN	-5.18583	0.952732	2.15055e-07	15	91411884	91426687	rs4702	2.298e-12	1
	CMC	GATAD2A	-4.91613	0.98881	8.82718e-07	19	19496641	19619741	rs2905426	6.921e-09	0
	CMC	GLT8D1	-5.54784	0.994285	2.8922e-08	3	52728503	52740048	rs2535627	3.956e-11	0	H3K27AC
	CMC	HAPLN4	4.69047	0.983521	2.72578e-06	19	19366451	19384074	rs2905426	6.921e-09	0
	CMC	LOC100507140	-4.84612	0.952779	1.25899e-06	2	201577027	201599900	rs11688415	2.347e-12	0
	CMC	LOC388152	4.96243	0.98699	6.96167e-07	15	84867599	84898920	rs950169	7.62e-11	0
	CMC	MAPK3	4.84538	0.97337	1.2637e-06	16	30125425	30134630	rs12691307	1.298e-10	0	H3K27AC,RPB2
	CMC	MAU2	-4.73398	0.986413	2.20159e-06	19	19431629	19469563	rs2905426	6.921e-09	0
	CMC	MCHR1	-4.82791	0.973756	1.37973e-06	22	41075181	41078818	rs133047	9.728e-10	1
	CMC	MED8	-4.72236	0.985818	2.33124e-06	1	43849578	43855483	rs11210892	4.97e-10	1	H3K4ME1
	CMC	MPHOSPH9	-5.5837	0.982879	2.35455e-08	12	123640945	123717658	rs2851447	2.189e-14	0
	CMC	NAGA	5.89684	0.992601	3.70529e-09	22	42454337	42466846	rs6002655	1.475e-09	1
	CMC	NDUFA2	-4.5928	0.994263	4.37338e-06	5	140024947	140027370	rs13168670	4.277e-07	0	H3K4ME3
	CMC	NDUFAF2	4.48642	0.96873	7.24299e-06	5	60240955	60448864	rs4391122	1.734e-13	0
	CMC	NEK4	6.00578	0.995568	1.90414e-09	3	52744795	52804965	rs2535627	3.956e-11	0	H3K4ME3
	CMC	NT5C2	-6.36268	0.984934	1.98263e-10	10	104847773	104953063	rs11191419	9.235e-18	0
	CMC	PCCB	-6.29527	0.992615	3.06865e-10	3	135969166	136056737	rs7432375	5.274e-11	0	H3K4ME1
	CMC	PCDHA2	4.4931	0.99322	7.01938e-06	5	140174443	140391929	rs13168670	4.277e-07	0	H3K27AC,H3K4ME3
	CMC	PRMT7	4.4563	0.96735	8.33863e-06	16	68344876	68391169	rs8044995	3.268e-08	0	H3K4ME1,H3K4ME3
	CMC	REXO1	4.60027	0.947989	4.21944e-06	19	1815244	1848452	rs79557571	1.751e-05	1
	CMC	SEPT10	4.5557	0.961725	5.22114e-06	2	110300373	110371783	rs9330316	7.687e-08	0
	CMC	SETD8	-5.37016	0.989434	7.86668e-08	12	123868703	123893900	rs2851447	2.189e-14	0
	CMC	SF3B1	5.65877	0.986067	1.52462e-08	2	198256697	198299771	rs6434928	1.478e-11	0
	CMC	SLC45A1	-5.51319	0.974063	3.52388e-08	1	8384389	8404227	rs301797	2.724e-09	1	RPB2
	CMC	SNAP91	4.81283	0.980163	1.48808e-06	6	84262604	84419127	rs3798869	1.153e-09	1
	CMC	TEK	-5.07301	0.981666	3.91572e-07	9	27109146	27230172	rs10967586	4.749e-07	1
	CMC	TMEM110	-4.53518	0.989033	5.75544e-06	3	52870771	52931597	rs2535627	3.956e-11	0
	CMC	TMEM81	4.75305	0.982356	2.00371e-06	1	205052256	205053588	rs16937	8.691e-07	0
	CMC	TSNAXIP1	4.75881	0.993753	1.94738e-06	16	67840976	67861971	rs8044995	3.268e-08	0	H3K4ME1,H3K4ME3
	CMC	XPNPEP3	4.56779	0.978368	4.92894e-06	22	41258260	41363888	rs9607782	6.763e-12	0
	CMC	ZMAT2	4.69788	0.994223	2.62876e-06	5	140080031	140086239	rs13168670	4.277e-07	0	H3K4ME3
	CMC	ZSCAN2	5.11378	0.984312	3.15775e-07	15	85144248	85166947	rs950169	7.62e-11	0
	METSIM	ACY1	4.71098	0.985293	2.46528e-06	3	52009041	52023218	rs11717383	7.336e-09	0
	METSIM	AS3MT	5.40938	0.990913	6.32433e-08	10	104629209	104661655	rs11191419	9.235e-18	0
	METSIM	C10orf32	4.86468	0.990205	1.14642e-06	10	104613966	104624718	rs11191419	9.235e-18	0
	METSIM	C2orf69	6.19792	0.994759	5.72142e-10	2	200775978	200792996	rs281768	3.468e-14	0	H3K4ME3
	METSIM	CCT7	-6.39072	0.986351	1.65107e-10	2	73461363	73480150	rs56145559	8.424e-08	1
	METSIM	CHST8	-4.6891	0.979508	2.74409e-06	19	34112860	34264414	rs10425465	8.273e-08	0
	METSIM	CILP2	4.5405	0.991983	5.6121e-06	19	19649073	19657468	rs2905426	6.921e-09	0
	METSIM	DND1	-4.92831	0.993076	8.29439e-07	5	140050380	140053171	rs13168670	4.277e-07	1	H3K27AC,H3K4ME3
	METSIM	DPYD	-5.26871	0.99191	1.37386e-07	1	97543299	98386615	rs1702294	2.794e-17	1
	METSIM	ERCC8	6.34054	0.99357	2.28961e-10	5	60169658	60240905	rs4391122	1.734e-13	1
	METSIM	FES	4.44475	0.977535	8.79941e-06	15	91427664	91439006	rs4702	2.298e-12	0
	METSIM	GNL3	4.98539	0.995329	6.18369e-07	3	52719935	52728510	rs2535627	3.956e-11	0
	METSIM	IK	4.84496	0.990124	1.26637e-06	5	140027383	140042065	rs13168670	4.277e-07	0	H3K27AC,H3K4ME3
	METSIM	IMMP2L	-5.81688	0.996496	5.99562e-09	7	110303105	111202573	rs13240464	6.162e-13	0
	METSIM	ITIH4	-4.86363	0.982393	1.15252e-06	3	52847005	52864717	rs2535627	3.956e-11	0
	METSIM	KIAA0391	-5.18549	0.987164	2.15448e-07	14	35591526	35786682	rs77477310	1.797e-07	0	H3K27AC,H3K4ME1
	METSIM	KLC1	5.62426	0.991112	1.86305e-08	14	104029298	104152568	rs12887734	1.172e-13	0
	METSIM	MAD1L1	6.0319	0.987764	1.62043e-09	7	1855427	2272583	rs58120505	6.426e-14	1
	METSIM	MARK3	-6.30846	0.994365	2.81826e-10	14	103851700	103970166	rs12887734	1.172e-13	0
	METSIM	MPHOSPH9	4.40443	0.993396	1.06062e-05	12	123640945	123717658	rs2851447	2.189e-14	0
	METSIM	NMB	6.05029	0.992273	1.44585e-09	15	85198359	85201802	rs950169	7.62e-11	1
	METSIM	NMRAL1	4.63877	0.987595	3.50489e-06	16	4511694	4524896	rs6500602	2.792e-07	0
	METSIM	NT5DC2	4.544	0.980008	5.51967e-06	3	52558384	52569093	rs2535627	3.956e-11	0
	METSIM	PCCB	-6.42983	0.993742	1.27747e-10	3	135969166	136056737	rs7432375	5.274e-11	1	H3K4ME1
	METSIM	PCNX	-4.67526	0.990369	2.93581e-06	14	71374121	71582099	rs67981189	1.592e-07	1
	METSIM	PPM1M	5.21594	0.993619	1.82887e-07	3	52279808	52284615	rs2577831	2.149e-10	0
	METSIM	PPP1R16B	-5.47834	0.986575	4.29335e-08	20	37434347	37551667	rs6065094	5.519e-11	1
	METSIM	PPP4C	5.00181	0.991508	5.67945e-07	16	30087349	30096695	rs12691307	1.298e-10	0
	METSIM	RERE	4.72488	0.994098	2.30251e-06	1	8412463	8877699	rs301797	2.724e-09	0	RPB2
	METSIM	RNASEH2C	-4.69911	0.985664	2.61298e-06	11	65485143	65488409	rs58950470	1.834e-06	0
	METSIM	RP11-53O19.3	-4.53932	0.988889	5.64359e-06	5	44826178	44828694	rs1501361	1.423e-08	0	H3K4ME1
	METSIM	RP11-890B15.3	5.07774	0.989391	3.81951e-07	11	130736149	130740142	rs10791097	2.876e-12	0
	METSIM	RPRD2	-4.58118	0.990782	4.6236e-06	1	150336989	150449041	rs140505938	9.337e-10	0
	METSIM	SNX19	5.44025	0.990522	5.32058e-08	11	130745765	130786382	rs10791097	2.876e-12	0
	METSIM	TDRD9	-5.67238	0.986164	1.40827e-08	14	104394816	104519004	rs12887734	1.172e-13	0
	METSIM	TTC14	-4.42752	0.988971	9.53227e-06	3	180319917	180335616	rs34796896	6.234e-11	0
	METSIM	WDR73	4.67573	0.989255	2.9291e-06	15	85186011	85197524	rs950169	7.62e-11	0
	METSIM	XRCC3	5.79067	0.9928	7.01062e-09	14	104163953	104181823	rs12887734	1.172e-13	0
	METSIM	YPEL3	-4.53068	0.992505	5.87941e-06	16	30103634	30107537	rs12691307	1.298e-10	0
	NTR	ACTR1A	-4.55635	0.991283	5.20502e-06	10	104238985	104262512	rs11191419	9.235e-18	0
	NTR	ADIPOR2	-4.35549	0.977815	1.3277e-05	12	1800246	1897845	rs2007044	2.625e-17	0
	NTR	ANKRD44	-6.10494	0.99284	1.02839e-09	2	197851385	198175521	rs6434928	1.478e-11	0
	NTR	ANP32E	-5.69757	0.98243	1.21527e-08	1	150190716	150208504	rs140505938	9.337e-10	1	H3K4ME3
	NTR	ARL6IP4	-5.62138	0.98023	1.89438e-08	12	123464879	123467460	rs2851447	2.189e-14	0
	NTR	AS3MT	5.78307	0.984854	7.33495e-09	10	104629209	104661655	rs11191419	9.235e-18	1	H3K27AC
	NTR	C10orf26	-5.44079	0.986223	5.30448e-08	10	104503681	104576021	rs11191419	9.235e-18	0
	NTR	C14orf2	4.4944	0.971905	6.97664e-06	14	104378624	104387903	rs12887734	1.172e-13	0
	NTR	C22orf32	5.55751	0.989058	2.7365e-08	22	42475703	42480179	rs6002655	1.475e-09	0
	NTR	CBR3	-4.76638	0.980621	1.87565e-06	21	37507262	37518860	rs8127118	6.339e-06	1	dhs,H3K4ME1
	NTR	CDK2AP1	5.31415	0.978055	1.07156e-07	12	123745516	123756863	rs2851447	2.189e-14	0
	NTR	DHX35	4.43474	0.991762	9.21835e-06	20	37590980	37668366	rs6065094	5.519e-11	1
	NTR	DUS2L	4.66285	0.984125	3.1186e-06	16	68056846	68113226	rs8044995	3.268e-08	0	H3K4ME3
	NTR	FBXL15	-4.96553	0.982533	6.85137e-07	10	104179570	104182893	rs11191419	9.235e-18	0
	NTR	GATAD2A	4.41595	0.989382	1.00567e-05	19	19496641	19619741	rs2905426	6.921e-09	0
	NTR	GFOD2	-4.98166	0.984098	6.30411e-07	16	67708435	67753273	rs8044995	3.268e-08	1	H3K27AC,H3K4ME3
	NTR	GLT8D1	5.44458	0.995115	5.19278e-08	3	52728503	52740048	rs2535627	3.956e-11	0
	NTR	GRAP	5.01924	0.968769	5.18763e-07	17	18923989	18950336	rs4273100	7.772e-07	0	RPB2
	NTR	ITIH4	-4.36903	0.242571	1.248e-05	3	52847005	52864717	rs2535627	3.956e-11	0
	NTR	KLC1	5.51258	0.984499	3.53611e-08	14	104029298	104152568	rs12887734	1.172e-13	0
	NTR	MAP7D1	-4.88719	0.978227	1.02285e-06	1	36621802	36646441	rs7537052	3.307e-07	0	RPB2
	NTR	NEK1	5.03956	0.981393	4.66603e-07	4	170314420	170533778	rs10520163	1.02e-08	1
	NTR	NGEF	-5.58628	0.989895	2.31985e-08	2	233743395	233877951	rs6704768	3.148e-12	1
	NTR	PIAS2	4.72003	0.989903	2.3581e-06	18	44390022	44497495	rs55761320	1.591e-05	1
	NTR	PLCL2	4.3585	0.987235	1.30957e-05	3	16844158	17052576	rs2470578	6.341e-07	1
	NTR	PPP2R3C	4.64462	0.98206	3.40703e-06	14	35554677	35591679	rs77477310	1.797e-07	1	H3K27AC,H3K4ME1
	NTR	RERE	4.72171	0.985177	2.3387e-06	1	8412463	8877699	rs301797	2.724e-09	0	RPB2
	NTR	RPS19BP1	-4.78864	0.985292	1.67915e-06	22	39925097	39928860	rs34440050	2.663e-11	0
	NTR	RTN1	-4.5653	0.989753	4.98781e-06	14	60062693	60337557	rs12431410	4.217e-07	0
	NTR	SBNO1	-5.99932	0.980321	1.98145e-09	12	123773655	123834988	rs2851447	2.189e-14	0
	NTR	SDCCAG8	-6.87807	0.988218	6.06689e-12	1	243419306	243663393	rs77149735	4.404e-09	1
	NTR	SNX19	6.32816	0.986853	2.48102e-10	11	130745765	130786382	rs10791097	2.876e-12	0
	NTR	SRA1	4.70233	0.977559	2.57209e-06	5	139929651	139937678	rs13168670	4.277e-07	1
	NTR	TMEM110	-5.71479	0.989804	1.0984e-08	3	52870771	52931597	rs2535627	3.956e-11	0	H3K27AC,H3K4ME1,H3K4ME3
	NTR	WDR82	-5.53797	0.987206	3.05998e-08	3	52288437	52312659	rs2577831	2.149e-10	0
	YFS	ACTR5	5.23029	0.972776	1.69244e-07	20	37377096	37401089	rs6065094	5.519e-11	0	dhs,H3K4ME1
	YFS	ALMS1	4.81406	0.632725	1.47894e-06	2	73612885	73837046	rs56145559	8.424e-08	0
	YFS	ANAPC7	-5.1865	0.983908	2.14283e-07	12	110810704	110841535	rs4766428	7.093e-10	0
	YFS	ANKK1	-4.59297	0.984357	4.36982e-06	11	113258512	113271140	rs2514218	4.091e-10	1
	YFS	ANKRD44	-6.7439	0.988146	1.54191e-11	2	197851385	198175521	rs6434928	1.478e-11	1
	YFS	APBB3	-4.56947	0.989572	4.88959e-06	5	139937852	139944189	rs13168670	4.277e-07	0
	YFS	ARL3	-5.8769	0.952691	4.18021e-09	10	104433483	104474190	rs11191419	9.235e-18	0
	YFS	ARL6IP4	-6.10501	0.992313	1.02794e-09	12	123464879	123467460	rs2851447	2.189e-14	0
	YFS	ARPC3	5.28548	0.979605	1.25376e-07	12	110872705	110888158	rs4766428	7.093e-10	1
	YFS	BAG5	7.11565	0.986711	1.11387e-12	14	104022880	104029151	rs12887734	1.172e-13	1
	YFS	CKB	5.45845	0.988276	4.80309e-08	14	103985994	103989196	rs12887734	1.172e-13	0
	YFS	CYP2D6	-4.60865	0.990893	4.05292e-06	22	42522500	42526883	rs6002655	1.475e-09	0
	YFS	DUS2L	4.87045	0.977853	1.11344e-06	16	68056846	68113226	rs8044995	3.268e-08	0	H3K4ME3
	YFS	ENDOG	4.78418	0.981511	1.71687e-06	9	131580778	131584955	rs2805099	1.924e-06	1
	YFS	GATAD2A	4.94557	0.977742	7.59214e-07	19	19496641	19619741	rs2905426	6.921e-09	0
	YFS	GLYCTK	5.63308	0.975952	1.77019e-08	3	52321835	52329272	rs2710323	9.124e-11	0	H3K27AC
	YFS	GNL3	5.80016	0.993047	6.62517e-09	3	52719935	52728510	rs2535627	3.956e-11	0	H3K4ME3
	YFS	IK	4.6317	0.988385	3.62675e-06	5	140027383	140042065	rs13168670	4.277e-07	0
	YFS	IMMP2L	-5.69757	0.99381	1.21527e-08	7	110303105	111202573	rs13240464	6.162e-13	0
	YFS	INO80E	4.73373	0.982608	2.20431e-06	16	30007530	30017112	rs12691307	1.298e-10	0
	YFS	LPAR2	-5.37143	0.964195	7.81147e-08	19	19734465	19739739	rs2905426	6.921e-09	0
	YFS	MGLL	4.56686	0.981164	4.95084e-06	3	127407904	127542093	rs2811474	6.898e-06	1
	YFS	MPHOSPH9	5.88567	0.989624	3.96445e-09	12	123640945	123717658	rs2851447	2.189e-14	0	H3K27AC,PU1
	YFS	MRPS21	-4.70491	0.981923	2.53978e-06	1	150266268	150280819	rs140505938	9.337e-10	1	H3K4ME1
	YFS	NDUFA2	-4.77559	0.989501	1.79181e-06	5	140024947	140027370	rs13168670	4.277e-07	0	H3K27AC,H3K4ME3
	YFS	NMB	5.98535	0.989287	2.15925e-09	15	85198359	85201802	rs950169	7.62e-11	0
	YFS	NOSIP	-4.76763	0.964987	1.86406e-06	19	50058724	50083829	rs56873913	2.188e-07	0
	YFS	NT5DC2	4.52049	0.95841	6.16967e-06	3	52558384	52569093	rs2535627	3.956e-11	0	H3K27AC,H3K4ME3
	YFS	PCCB	-5.73924	0.988637	9.51024e-09	3	135969166	136056737	rs7432375	5.274e-11	0	dhs,H3K4ME1
	YFS	PHF21A	4.74685	0.988341	2.06609e-06	11	45950869	46142985	rs7951870	8.253e-11	0
	YFS	PPM1M	5.23921	0.982478	1.61265e-07	3	52279808	52284615	rs2577831	2.149e-10	0	H3K27AC
	YFS	PPP4C	4.43997	0.98394	8.99714e-06	16	30087349	30096695	rs12691307	1.298e-10	0
	YFS	PRPF3	-5.45621	0.987473	4.86405e-08	1	150293927	150325704	rs140505938	9.337e-10	0
	YFS	PSMA4	5.32782	0.987168	9.93986e-08	15	78832746	78841563	rs8042374	1.865e-12	0
	YFS	RERE	5.06331	0.989868	4.12039e-07	1	8412463	8877699	rs301797	2.724e-09	0	RPB2
	YFS	RFWD2	4.59416	0.986631	4.34496e-06	1	175913966	176176370	rs1770643	2.804e-05	1	H3K4ME1
	YFS	RNF112	-4.46838	0.976021	7.88142e-06	17	19314490	19320589	rs4273100	7.772e-07	0	RPB2
	YFS	RPRD2	-5.28337	0.986569	1.26829e-07	1	150336989	150449041	rs140505938	9.337e-10	0
	YFS	SBNO1	-5.51635	0.988872	3.46113e-08	12	123773655	123834988	rs2851447	2.189e-14	0
	YFS	SF3B1	5.87032	0.995492	4.34955e-09	2	198256697	198299771	rs6434928	1.478e-11	0
	YFS	SNX19	6.20864	0.984831	5.34451e-10	11	130745765	130786382	rs10791097	2.876e-12	0
	YFS	SPATA2L	-4.54169	0.980909	5.58051e-06	16	89762764	89768121	rs34753377	1.061e-07	1
	YFS	SREBF1	-4.79009	0.991185	1.66706e-06	17	17714662	17740325	rs8082590	6.841e-09	0
	YFS	TRMT61A	5.79249	0.990268	6.93505e-09	14	103995508	104003410	rs12887734	1.172e-13	0
	YFS	XRCC3	5.42879	0.986711	5.67374e-08	14	104163953	104181823	rs12887734	1.172e-13	0
	YFS	ZFYVE21	4.64258	0.991789	3.44085e-06	14	104182080	104200005	rs12887734	1.172e-13	0
	YFS	ZMAT2	4.5534	0.989276	5.27858e-06	5	140080031	140086239	rs13168670	4.277e-07	0
	YFS	ZNF408	-6.317	0.995503	2.6669e-10	11	46722316	46727466	rs7951870	8.253e-11	1
	CMC-splicing	ARL3	-5.32552	0.985817	1.00665e-07	10	104445758	104459130	rs11191419	9.235e-18	0
	CMC-splicing	NT5C2	-4.65803	0.992995	3.1925e-06	10	104866463	104899163	rs11191419	9.235e-18	0
	CMC-splicing	NT5C2	9.08012	0.979232	1.08455e-19	10	104934739	104940942	rs11191419	9.235e-18	1
	CMC-splicing	NT5C2	-7.82896	0.968633	4.91922e-15	10	104934739	104952993	rs11191419	9.235e-18	0
	CMC-splicing	GSTO1	-4.61173	0.986506	3.99331e-06	10	106019556	106025842	rs11599218	6.201e-06	0
	CMC-splicing	GSTO2	4.77491	0.976856	1.79788e-06	10	106039229	106058886	rs2496034	5.2e-06	0
	CMC-splicing	SPA17	-5.44643	0.976386	5.13908e-08	11	124545314	124545562	rs55661361	3.678e-12	1
	CMC-splicing	SNX19	7.01934	0.981926	2.22919e-12	11	130776616	130779913	rs10791097	2.876e-12	1
	CMC-splicing	SNX19	5.79375	0.970552	6.88319e-09	11	130781666	130784161	rs10791097	2.876e-12	0
	CMC-splicing	SNX19	-4.88943	0.950241	1.01128e-06	11	130781666	130785043	rs10791097	2.876e-12	1
	CMC-splicing	SNX19	-5.41721	0.970561	6.05362e-08	11	130781666	130786175	rs10791097	2.876e-12	0
	CMC-splicing	DGKZ	-5.20738	0.984778	1.91526e-07	11	46391100	46392863	rs7951870	8.253e-11	0
	CMC-splicing	CCDC90B	-5.11307	0.985903	3.16965e-07	11	82985783	82991184	rs75308284	9.852e-08	0	H3K27AC
	CMC-splicing	CCDC90B	4.59574	0.990191	4.31216e-06	11	82989872	82991184	rs75308284	9.852e-08	0	H3K27AC,H3K4ME1
	CMC-splicing	ARL6IP4	-6.31251	0.983415	2.74546e-10	12	123465813	123466118	rs2851447	2.189e-14	0
	CMC-splicing	ARL6IP4	6.35323	0.982252	2.1084e-10	12	123465813	123466142	rs2851447	2.189e-14	0
	CMC-splicing	ARL6IP4	-6.3604	0.983348	2.01229e-10	12	123465846	123466118	rs2851447	2.189e-14	0
	CMC-splicing	ARL6IP4	4.86327	0.983377	1.15462e-06	12	123465846	123466142	rs2851447	2.189e-14	0
	CMC-splicing	MPHOSPH9	-5.68819	0.984904	1.28393e-08	12	123707674	123710835	rs2851447	2.189e-14	0
	CMC-splicing	MPHOSPH9	5.56464	0.984323	2.62694e-08	12	123707674	123712010	rs2851447	2.189e-14	0
	CMC-splicing	MPHOSPH9	-4.90652	0.985665	9.27065e-07	12	123710898	123712010	rs2851447	2.189e-14	0
	CMC-splicing	MPHOSPH9	6.38106	0.99076	1.75866e-10	12	123712163	123714808	rs2851447	2.189e-14	0
	CMC-splicing	C12orf65	6.5046	0.989637	7.79004e-11	12	123718078	123718287	rs2851447	2.189e-14	1
	CMC-splicing	C12orf65	6.38794	0.990621	1.68135e-10	12	123718471	123738194	rs2851447	2.189e-14	0
	CMC-splicing	SBNO1	-6.24129	0.985809	4.33977e-10	12	123821038	123825535	rs2851447	2.189e-14	0	PU1
	CMC-splicing	SDCCAG8	-6.14782	0.955145	7.85551e-10	1	243449699	243456393	rs77149735	4.404e-09	0
	CMC-splicing	SDCCAG8	4.81317	0.959122	1.48555e-06	1	243468079	243471291	rs77149735	4.404e-09	0
	CMC-splicing	SDCCAG8	-4.77644	0.960871	1.78426e-06	1	243471185	243471291	rs77149735	4.404e-09	0
	CMC-splicing	SDCCAG8	-5.06222	0.974925	4.14402e-07	1	243493994	243504341	rs77149735	4.404e-09	0
	CMC-splicing	SDCCAG8	5.04576	0.981006	4.51722e-07	1	243542165	243579004	rs77149735	4.404e-09	0
	CMC-splicing	SDCCAG8	-5.47583	0.968421	4.35466e-08	1	243542165	243589729	rs77149735	4.404e-09	0
	CMC-splicing	KLC1	-6.86475	0.980058	6.66078e-12	14	104145855	104151323	rs12887734	1.172e-13	0	H3K4ME1,H3K4ME3
	CMC-splicing	KLC1	6.05411	0.981174	1.41196e-09	14	104151373	104151975	rs12887734	1.172e-13	0
	CMC-splicing	ZFYVE21	-6.91806	0.972325	4.5787e-12	14	104182316	104195245	rs12887734	1.172e-13	0
	CMC-splicing	ZFYVE21	-5.80871	0.984561	6.2956e-09	14	104195519	104198957	rs12887734	1.172e-13	0
	CMC-splicing	RTN1	-4.65014	0.988447	3.3171e-06	14	60074210	60097164	rs12431410	4.217e-07	0	H3K4ME1,PU1
	CMC-splicing	RTN1	4.84099	0.987295	1.29194e-06	14	60074210	60193637	rs12431410	4.217e-07	1	H3K4ME1
	CMC-splicing	GLDN	-5.39049	0.956794	7.02658e-08	15	51634244	51675633	rs12441170	1.554e-05	1
	CMC-splicing	PSMA4	-6.82372	0.978539	8.87127e-12	15	78832805	78834247	rs8042374	1.865e-12	0
	CMC-splicing	PSMA4	6.92542	0.980711	4.34684e-12	15	78832881	78834247	rs8042374	1.865e-12	1
	CMC-splicing	TAOK2	-4.61056	0.986154	4.01586e-06	16	29997825	29998165	rs12691307	1.298e-10	1	RPB2
	CMC-splicing	DOC2A	-5.08044	0.658901	3.76562e-07	16	30018411	30018494	rs12691307	1.298e-10	0
	CMC-splicing	PPP4C	4.8072	0.990747	1.53059e-06	16	30094168	30094715	rs12691307	1.298e-10	0	RPB2
	CMC-splicing	NMRAL1	-4.58237	0.97772	4.59735e-06	16	4524167	4524555	rs6500602	2.792e-07	0
	CMC-splicing	DPH1	-4.57859	0.97343	4.68121e-06	17	1939947	1940129	rs4523957	1.04e-09	1
	CMC-splicing	DPYD	5.37609	0.991192	7.61208e-08	1	98293752	98386440	rs1702294	2.794e-17	1
	CMC-splicing	DHX35	-4.59025	0.224403	4.42715e-06	20	37612419	37617456	rs6065094	5.519e-11	0
	CMC-splicing	RFTN2	5.5298	0.992232	3.20596e-08	2	198508996	198511207	rs6434928	1.478e-11	0
	CMC-splicing	C2orf47	5.5555	0.966484	2.76818e-08	2	200824603	200870466	rs281768	3.468e-14	0
	CMC-splicing	SPATS2L	-4.80183	0.985726	1.57222e-06	2	201171324	201194154	rs281768	3.468e-14	0
	CMC-splicing	SPATS2L	5.0111	0.983748	5.41198e-07	2	201171645	201194154	rs281768	3.468e-14	0
	CMC-splicing	FOXN2	-4.61841	0.9648	3.86692e-06	2	48541953	48586186	rs17396122	1.662e-06	1
	CMC-splicing	FANCL	4.63707	0.971816	3.53383e-06	2	58449177	58456949	rs11682175	2.543e-12	0
	CMC-splicing	FANCL	-4.65824	0.970965	3.18924e-06	2	58453919	58456949	rs11682175	2.543e-12	1
	CMC-splicing	ALMS1	5.004	0.989739	5.61528e-07	2	73747143	73761951	rs56145559	8.424e-08	0
	CMC-splicing	TBC1D5	-4.6872	0.989631	2.76968e-06	3	17255862	17279655	rs9847461	2.326e-07	0	H3K4ME1
	CMC-splicing	TBC1D5	4.89718	0.98894	9.72218e-07	3	17275242	17279655	rs9847461	2.326e-07	0
	CMC-splicing	FXR1	4.90503	0.98382	9.34131e-07	3	180688146	180688863	rs34796896	6.234e-11	0
	CMC-splicing	FXR1	6.24008	0.986066	4.37347e-10	3	180688943	180693101	rs34796896	6.234e-11	1
	CMC-splicing	PBRM1	6.15394	0.990962	7.55813e-10	3	52678805	52682360	rs2535627	3.956e-11	0
	CMC-splicing	GNL3	5.97675	0.996233	2.27633e-09	3	52720071	52720785	rs2535627	3.956e-11	0
	CMC-splicing	GNL3	-6.48049	0.995263	9.14252e-11	3	52720121	52720785	rs2535627	3.956e-11	1
	CMC-splicing	GNL3	6.3243	0.994854	2.54383e-10	3	52720218	52720785	rs2535627	3.956e-11	0
	CMC-splicing	NEK4	-5.01685	0.989558	5.25255e-07	3	52797640	52800194	rs2535627	3.956e-11	0
	CMC-splicing	NEK4	4.84878	0.993919	1.24223e-06	3	52800010	52800194	rs2535627	3.956e-11	0	H3K4ME1
	CMC-splicing	MAN2A1	-5.29194	0.967461	1.21026e-07	5	109139978	109152974	rs4388249	1.025e-07	1
	CMC-splicing	HSPA9	4.84713	0.984155	1.2526e-06	5	137892262	137893091	rs3849046	4.833e-09	0
	CMC-splicing	HSPA9	-5.00044	0.982718	5.71996e-07	5	137892555	137893091	rs3849046	4.833e-09	1
	CMC-splicing	CXXC5	5.10568	0.152941	3.29607e-07	5	139028594	139059949	rs10059371	1.512e-06	1
	CMC-splicing	SRA1	4.54784	0.973032	5.41993e-06	5	139930754	139931567	rs13168670	4.277e-07	0
	CMC-splicing	SRA1	-4.66608	0.965472	3.07e-06	5	139931769	139936732	rs13168670	4.277e-07	0
	CMC-splicing	ME1	5.51304	0.984414	3.52688e-08	6	84117620	84140596	rs3798869	1.153e-09	1
	CMC-splicing	SNAP91	4.6304	0.99174	3.6496e-06	6	84302736	84303197	rs3798869	1.153e-09	0
	CMC-splicing	SNAP91	5.01617	0.983205	5.27117e-07	6	84311157	84315404	rs3798869	1.153e-09	0
	CMC-splicing	IMMP2L	5.97971	0.985229	2.23535e-09	7	110303777	110603556	rs13240464	6.162e-13	0
	CMC-splicing	LRRN3	5.61142	0.97702	2.00673e-08	7	110731560	110737083	rs13240464	6.162e-13	0
	CMC-splicing	LRRN3	-6.01395	0.989116	1.81056e-09	7	110731560	110739937	rs13240464	6.162e-13	1
	CMC-splicing	LRRN3	5.84571	0.972045	5.04412e-09	7	110737189	110739937	rs13240464	6.162e-13	0
	CMC-splicing	MPP6	-4.6263	0.985724	3.72256e-06	7	24663775	24681335	rs112509803	1.029e-06	1
	CMC-splicing	BAG4	4.64953	0.971612	3.32692e-06	8	38065284	38066531	rs57709857	2.324e-07	0

## Sheet: TWAS Gandal et al 2018
Gandal, M. J. et al. Transcriptome-wide isoform-level dysregulation in ASD, schizophrenia, and bipolar disorder. Science 362, doi:10.1126/science.aat8127 (2018).
	GeneID	gene_name	CHR	start	stop	strand	gene_type	HSQ	BEST.GWAS.ID	BEST.GWAS.Z	EQTL.ID	EQTL.R2	EQTL.Z	EQTL.GWAS.Z	NSNP	NWGT	MODEL	MODELCV.R2	MODELCV.PV	TWAS.Z	TWAS.P	TWAS.Bonferroni	JOINT.BETA	JOINT.BETA.SE	JOINT.Z	JOINT.P	DGE.fdr	DGE.log2FC	GeneModule	isoModule
GWAS	ENSG00000198558	HIST1H4L	6	27840926	27841289	-	protein_coding	0.01619	6:28038929	-13.43	6:27771106	0.009487	-4.49	-13.327	744	744	blup	0.00665	0.00175	13.485	1.92e-41	2.71853e-37	10.9	1.2	9.3	1.8e-20	0.898286	0.0162408	geneM0	isoM15
SCZ.Clozuk.2018	ENSG00000204713	TRIM27	6	28870779	28891766	-	protein_coding	0.03544	6:28394680	-13.51	6:28392743	0.003411	-4.97	-9.158	206	10	enet	0.01665	1.5e-06	12.5068	6.85e-36	9.69892e-32	5.6	1.3	4.2	2.4e-05	0.000192281	0.0457949	geneM13	isoM43
	ENSG00000197238	HIST1H4J	6	27791884	27792257	+	protein_coding	0.02051	6:28038929	-13.43	6:27708732	0.009101	-4.65	-10.922	747	1	lasso	0.00552	0.00397	10.922	9.05e-28	1.28139e-23	NA	NA	NA	NA	0.623659	0.0468633	geneM0	isoM7
	ENSG00000196532	HIST1H3C	6	26045639	26046097	+	protein_coding	0.0149	6:26316295	-12.22	6:26045929	0.006971	-3.97	3.41	1234	1234	bslmm	0.00342	0.0188	-9.7161	2.58e-22	3.65302e-18	NA	NA	NA	NA	0.907129	0.0147628	geneM0	isoM0
	ENSG00000197062	RP5-874C20.3	6	28234788	28245974	+	pseudogene	0.0404	6:28394680	-13.51	6:28070998	0.011327	-5.91	-8.444	632	632	bslmm	0.02124	6.2e-08	9.5453	1.36e-21	1.92562e-17	NA	NA	NA	NA	0.978683	0.000717638	geneM0	isoM0
	ENSG00000219891	ZSCAN12P1	6	28058932	28061442	+	pseudogene	0.06139	6:28394680	-13.51	6:28296842	0.010266	4.94	2.185	688	688	bslmm	0.03067	8.82e-11	9.0098	2.06e-19	2.91675e-15	NA	NA	NA	NA	0.0772635	-0.078103	geneM2	isoM13
	ENSG00000124610	HIST1H1A	6	26017260	26018040	-	protein_coding	0.01191	6:26316295	-12.22	6:25999149	0.003223	3.94	-9.983	1251	1251	bslmm	0.00276	0.0313	-8.9832	2.63e-19	3.72382e-15	NA	NA	NA	NA	0.220491	-0.0568245	geneM0	isoM0
	ENSG00000270911	RP11-272L13.4	1	98321131	98322381	+	pseudogene	0.014	1:98512127	-8.748	1:98326447	-0.000735	-3.56	-6.577	1162	1162	bslmm	0.00163	0.0762	8.82384	1.11e-18	1.57165e-14	8.8	1	8.8	1.1e-18	0.860608	0.0142137	geneM0	isoM0
	ENSG00000156374	PCGF6	10	105062553	105110891	-	protein_coding	0.00912	10:104943048	-8.79	10:104943390	0.000201	3.44	5.597	1303	1303	blup	0.000497	0.198	8.6769	4.07e-18	5.76271e-14	8.7	1	8.7	4.1e-18	0.606036	-0.0158339	geneM4	isoM0
	ENSG00000196866	HIST1H2AD	6	26199079	26199471	-	protein_coding	0.0222	6:26316295	-12.22	6:26186075	0.002079	-4.09	1.075	1098	1098	bslmm	0.00439	0.00912	8.455	2.79e-17	3.95036e-13	NA	NA	NA	NA	0.142189	0.157044	geneM0	isoM0
	ENSG00000187987	ZSCAN23	6	28399707	28411279	-	protein_coding	0.23288	6:28394680	-13.51	6:28412929	0.240395	18.22	-7.872	515	50	enet	0.31965	1.14e-112	-8.2385	1.74e-16	2.46367e-12	NA	NA	NA	NA	0.281302	-0.0458677	geneM0	isoM0
	ENSG00000183955	SETD8	12	123868320	123893905	+	protein_coding	0.05196	12:123676763	8.06	12:123824635	0.0222	-6.36	5.399	1564	1564	blup	0.0324	2.63e-11	-8.21586	2.11e-16	2.98755e-12	-8.2	1	-8.2	2.1e-16	0.00254543	-0.0466607	geneM21	isoM0
	ENSG00000148842	CNNM2	10	104678050	104849978	+	protein_coding	0.15377	10:104943048	-8.79	10:104658992	0.166	14.95	-6.934	1518	44	enet	0.171	5.33e-56	-8.19873	2.43e-16	3.44064e-12	NA	NA	NA	NA	0.0823668	0.023625	geneM1	isoM3
	ENSG00000219392	RP1-265C24.5	6	28083406	28084329	+	pseudogene	0.12495	6:28394680	-13.51	6:28054404	0.158375	-14.53	-7.37	687	15	lasso	0.15936	6.34e-52	7.9462	1.92e-15	2.71853e-11	NA	NA	NA	NA	0.131457	-0.107502	geneM2	isoM13
	ENSG00000162972	C2orf47	2	200820040	200873263	+	protein_coding	0.0226	2:200715388	8.42	2:200818258	0.0114	-4.65	7.996	1168	1168	blup	0.0132	1.69e-05	-7.78	7.41e-15	1.04918e-10	-6.8	1	-6.5	7.2e-11	0.0562061	-0.0270535	geneM0	isoM0
	ENSG00000186470	BTN3A2	6	26365387	26378546	+	protein_coding	0.5219	6:26843517	-12.93	6:26357011	0.308633	-20.53	-10.568	877	52	enet	0.47134	5.28e-185	7.71	1.26e-14	1.78403e-10	NA	NA	NA	NA	0.430393	0.042864	geneM32	isoM15
	ENSG00000218016	ZNF192P2	6	28155828	28157210	+	pseudogene	0.26553	6:28394680	-13.51	6:28324397	0.210802	-15.58	-7.864	674	44	enet	0.25921	3.01e-88	7.5233	5.34e-14	7.56091e-10	NA	NA	NA	NA	0.0377402	0.217674	geneM0	isoM0
	ENSG00000216901	AL022393.7	6	28143966	28144452	+	pseudogene	0.28942	6:28394680	-13.51	6:28326490	0.234967	16.78	-7.765	668	62	enet	0.31257	1.06e-109	-7.5217	5.41e-14	7.66002e-10	NA	NA	NA	NA	0.799319	0.0246222	geneM0	isoM0
	ENSG00000272009	RP1-313I6.12	6	28046570	28048908	-	antisense	0.05628	6:28394680	-13.51	6:28065993	0.051716	-8.81	-7.418	691	4	lasso	0.05297	1.47e-17	7.3516	1.96e-13	2.77516e-09	NA	NA	NA	NA	0.302331	-0.0741143	geneM4	isoM0
	ENSG00000051825	MPHOSPH9	12	123636867	123728561	-	protein_coding	0.04503	12:123676763	8.06	12:124000361	0.0237	4.39	0.03521	1578	3	lasso	0.0249	4.81e-09	-7.33696	2.18e-13	3.08666e-09	-7.3	1	-7.3	2.2e-13	0.313984	-0.0159777	geneM8	isoM0
	ENSG00000167491	GATAD2A	19	19496635	19619740	+	protein_coding	0.17025	19:19484295	6.87	19:19605763	0.263	-18.73	6.684	1523	23	enet	0.283	1.3e-97	-7.22717	4.93e-13	6.98039e-09	-4.6	1.4	-3.4	0.00068	0.0504668	0.0343651	geneM5	isoM0
	ENSG00000256500	RP11-73M18.2	14	104029299	104152261	+	protein_coding	0.02582	14:104314182	7.58	14:104034849	0.0276	6.24	7.07	1973	5	lasso	0.0188	3.32e-07	7.00546	2.46e-12	3.48311e-08	6.1	1	5.8	5e-09	0.702743	-0.0904407	geneM0	isoM0
	ENSG00000189298	ZKSCAN3	6	28317691	28336947	+	protein_coding	0.29799	6:28394680	-13.51	6:28326490	0.276859	-19.17	-7.765	581	105	enet	0.32963	6.62e-117	6.9747	3.06e-12	4.33265e-08	NA	NA	NA	NA	0.914877	0.00370833	geneM4	isoM0
	ENSG00000129933	MAU2	19	19431490	19469563	+	protein_coding	0.08945	19:19484295	6.87	19:19552413	0.0688	-9.67	6.788	1247	31	enet	0.104	1.52e-33	-6.95835	3.44e-12	4.8707e-08	-3.8	1.4	-2.8	0.00545	0.822391	-0.0040471	geneM2	isoM13
	ENSG00000176349	AC110781.3	7	1878222	1889567	+	protein_coding	0.12212	7:2020995	-8.82	7:1888094	0.132	-13.59	-6.258	2281	8	lasso	0.159	6.68e-52	6.95796	3.45e-12	4.88485e-08	7	1	7	3.5e-12	0.273712	0.0698702	geneM0	NA
	ENSG00000115524	SF3B1	2	198254508	198299815	-	protein_coding	0.0626	2:198304577	7.27	2:198277551	0.1	11.95	7.115	944	11	lasso	0.101	1.36e-32	6.86	6.78e-12	9.5998e-08	6.9	1	6.9	6.9e-12	0.00904284	-0.024525	geneM14	isoM43
	ENSG00000096654	ZNF184	6	27418522	27440897	-	protein_coding	0.0479	6:27391802	-13.4	6:27377843	0.037841	7.78	4.908	829	829	blup	0.03799	5.35e-13	6.8179	9.24e-12	1.30829e-07	NA	NA	NA	NA	0.147315	0.0384078	geneM1	isoM35
	ENSG00000114416	FXR1	3	180585929	180700541	+	protein_coding	0.03125	3:180623255	-6.97	3:180727215	0.0108	-5.15	-6.275	1229	4	lasso	0.00982	0.000182	6.76048	1.38e-11	1.95394e-07	6.8	1	6.8	1.4e-11	0.00825778	0.0378843	geneM10	isoM13
	ENSG00000272810	U91328.22	6	26013469	26013985	+	lincRNA	0.02749	6:26316295	-12.22	6:26128226	0.002273	-4.08	4.17	1260	1260	blup	0.0073	0.00109	-6.7288	1.71e-11	2.42119e-07	NA	NA	NA	NA	0.392195	0.0767207	geneM0	isoM0
	ENSG00000198315	ZKSCAN8	6	28109688	28127250	+	protein_coding	0.08811	6:28394680	-13.51	6:28112713	0.041404	7.71	-7.511	695	29	enet	0.05602	1.7e-18	-6.714	1.89e-11	2.67605e-07	NA	NA	NA	NA	0.17158	0.0217357	geneM4	isoM13
	ENSG00000169592	INO80E	16	30006615	30017114	+	protein_coding	0.08562	16:29971265	-6.99	16:29970834	0.0957	-11.6	-6.699	527	3	lasso	0.0978	1.44e-31	6.71116	1.93e-11	2.73269e-07	6.7	1	6.7	1.9e-11	0.650419	-0.00999421	geneM0	isoM45
	ENSG00000110492	MDK	11	46402306	46405375	+	protein_coding	0.02581	11:46391602	7.22	11:46406767	0.0158	-4.9	6.73	718	4	lasso	0.0107	9.87e-05	-6.70109	2.07e-11	2.93091e-07	-6.7	1	-6.7	2.1e-11	0.0168316	0.118339	geneM3	isoM1
	ENSG00000171045	TSNARE1	8	143293441	143484601	-	protein_coding	0.17497	8:143326237	8.44	8:143352779	0.0697	-10.75	-6.366	2589	12	lasso	0.134	1.77e-43	6.66878	2.58e-11	3.65302e-07	6.7	1	6.7	2.6e-11	0.135201	-0.0302	geneM4	isoM33
	ENSG00000149932	TMEM219	16	29952206	29984373	+	protein_coding	0.01836	16:29971265	-6.99	16:29954654	0.0104	4.59	6.301	490	3	enet	0.00407	0.0116	6.63949	3.15e-11	4.46009e-07	NA	NA	NA	NA	0.954239	-0.00131975	geneM4	isoM33
	ENSG00000228223	HCG11	6	26522076	26526807	+	lincRNA	0.15859	6:26903585	-12.93	6:26510993	0.008014	6.8	0.244	916	36	enet	0.09029	3.45e-29	6.6287	3.39e-11	4.7999e-07	NA	NA	NA	NA	0.00656477	0.0508458	geneM3	isoM48
	ENSG00000177096	FAM109B	22	42470255	42475445	+	protein_coding	0.11592	22:42603814	7.64	22:42475568	0.105	-12.22	-5.973	1569	9	lasso	0.106545	2.18e-34	6.61049	3.83e-11	5.4229e-07	6.6	1	6.6	3.8e-11	0.894794	-0.00815956	geneM0	isoM0
	ENSG00000198951	NAGA	22	42454358	42466846	-	protein_coding	0.14014	22:42603814	7.64	22:42492063	0.166	-15.28	-6.214	1571	10	lasso	0.214001	3.08e-71	6.60394	4e-11	5.6636e-07	4.4	1.2	3.7	0.00019	0.0763611	0.042593	geneM6	isoM15
	ENSG00000065609	SNAP91	6	84262599	84419410	-	protein_coding	0.12047	6:84328660	-7.11	6:84377985	0.0755	-10.4	-6.931	1296	4	lasso	0.077	5.18e-25	6.58118	4.67e-11	6.61225e-07	6.6	1	6.6	4.7e-11	0.907346	0.00291528	geneM1	isoM17
	ENSG00000197279	ZNF165	6	28048753	28057341	+	protein_coding	0.04889	6:28394680	-13.51	6:28020814	0.021565	-6.14	-7.903	692	13	enet	0.03801	5.29e-13	6.5768	4.81e-11	6.81048e-07	3.9	1.2	3.3	0.00096	0.212271	-0.0435758	geneM0	isoM0
	ENSG00000158406	HIST1H4H	6	26281283	26285762	-	protein_coding	0.17518	6:26739487	-12.44	6:26302573	0.080486	10.45	-5.308	928	35	enet	0.09017	3.76e-29	-6.5641	5.23e-11	7.40516e-07	-5.4	1	-5.3	1.4e-07	0.786422	0.0151461	geneM0	isoM7
	ENSG00000203886	CYP17A1-AS1	10	104592478	104594273	+	antisense	0.03644	10:104943048	-8.78	10:104572081	0.0329	7.48	-5.006	1294	4	lasso	0.0394	1.96e-13	-6.51223	7.4e-11	1.04777e-06	NA	NA	NA	NA	0.487859	-0.0496332	geneM0	isoM0
	ENSG00000136631	VPS45	1	150039369	150117505	+	protein_coding	0.0486	1:150031490	-6.178	1:150011362	0.0358	7.3	-6.007	975	7	lasso	0.0361	1.98e-12	-6.50132	7.96e-11	1.12706e-06	-6.5	1	-6.5	8e-11	0.20892	-0.0141852	geneM8	isoM0
	ENSG00000111237	VPS29	12	110928902	110939922	-	protein_coding	0.09932	12:110843797	-6.49	12:110857694	0.0768	10.2	-6.483	1458	1	lasso	0.0775	3.68e-25	-6.483	8.99e-11	1.27289e-06	-6.5	1	-6.5	9e-11	0.926203	-0.00196466	geneM7	isoM0
	ENSG00000205704	LINC00634	22	42348169	42354937	+	pseudogene	0.44562	22:42603814	7.64	22:42364997	0.155	14.9	6.258	1466	15	lasso	0.307101	2e-107	6.43344	1.25e-10	1.76987e-06	4.1	1.2	3.4	0.00063	0.0272668	-0.0626006	geneM8	isoM33
	ENSG00000261353	CTA-14H9.5	6	26527291	26527632	+	lincRNA	0.02958	6:26903585	-12.93	6:26618276	0.008352	4.94	4.452	915	16	enet	0.0071	0.00127	6.3679	1.92e-10	2.71853e-06	6.4	1	6.4	1.9e-10	0.262699	0.0664447	geneM0	isoM39
	ENSG00000137843	PAK6	15	40509629	40569688	+	protein_coding	0.12821	15:40566759	5.59	15:40561422	0.0363	7.3	-3.687	1278	19	enet	0.0436	1.03e-14	-6.3253	2.53e-10	3.58223e-06	-6.3	1	-6.3	2.5e-10	0.26386	-0.0256809	geneM0	isoM0
	ENSG00000182774	RPS17L	15	83205504	83209315	-	protein_coding	0.01477	15:83244680	6.07	15:83216793	0.0117	-4.72	5.846	628	5	lasso	0.0113	6.24e-05	-6.31986	2.62e-10	3.70966e-06	-6.3	1	-6.3	2.6e-10	0.345844	0.107576	geneM0	isoM35
	ENSG00000120705	ETF1	5	137841784	137878989	-	protein_coding	0.02151	5:137855305	6.17	5:137677224	9.29e-05	-3.52	-3.301	1055	1055	blup	-0.000236	0.407	6.30062	2.96e-10	4.19106e-06	6.3	1	6.3	3e-10	0.324825	-0.0118035	geneM20	isoM55
	ENSG00000169203	RP11-231C14.4	16	29495010	29517320	-	protein_coding	0.03839	16:29971265	-6.99	16:29939877	0.00187	-4.27	6.423	833	4	lasso	0.00846	0.000478	-6.28492	3.28e-10	4.64415e-06	-6.3	1	-6.3	3.3e-10	0.414199	0.0496945	geneM0	isoM0
	ENSG00000223864	NPM1P19	20	37606354	37607065	-	pseudogene	0.01153	20:37426580	-8.07	20:37600887	0.0041	-3.87	-3.814	1369	1369	blup	0.004753	0.00697	6.281	3.36e-10	4.75742e-06	6.3	1	6.3	3.4e-10	0.905474	-0.00991558	geneM2	isoM4
	ENSG00000157680	DGKI	7	137065783	137531838	-	protein_coding	0.03656	7:137076712	-6.46	7:137071390	0.0098	-4.94	-6.234	1883	2	lasso	0.00832	0.000526	6.24238	4.31e-10	6.10253e-06	6.2	1	6.2	4.3e-10	0.210059	-0.0197003	geneM1	isoM0
	ENSG00000166170	BAG5	14	104022881	104029168	-	protein_coding	0.01061	14:104314182	7.58	14:104046834	0.00271	-3.95	7.46	1769	1769	bslmm	0.00109	0.118	-6.20373	5.51e-10	7.80161e-06	NA	NA	NA	NA	0.892796	0.00234636	geneM0	isoM38
	ENSG00000235423	RP11-282O18.3	12	123736577	123746030	-	antisense	0.07333	12:123676763	8.06	12:123633424	0.0478	-8.17	6.012	1464	16	enet	0.0478	5.5e-16	-6.20161	5.59e-10	7.91488e-06	NA	NA	NA	NA	0.0354742	-0.111618	geneM0	isoM0
	ENSG00000259404	EFTUD1P1	15	84748920	84795356	+	pseudogene	0.08003	15:85207825	-6.12	15:84942304	0.0797	10.88	-5.38	1235	1235	bslmm	0.0829	7.27e-27	-6.18538	6.2e-10	8.77858e-06	-6.2	1	-6.2	6.2e-10	0.746099	0.018501	geneM0	isoM0
	ENSG00000088808	PPP1R13B	14	104200089	104313927	-	protein_coding	0.01769	14:104314182	7.58	14:104359696	-0.000204	-3.63	4.924	2010	2010	blup	0.000661	0.171	-6.16873	6.88e-10	9.74139e-06	NA	NA	NA	NA	0.641123	0.00877072	geneM7	isoM0
	ENSG00000041357	PSMA4	15	78832747	78841604	+	protein_coding	0.05024	15:78892661	-6.89	15:78829091	0.0282	-6.38	-5.954	1554	4	lasso	0.0287	3.37e-10	6.08326	1.18e-09	1.67076e-05	6.1	1	6.1	1.2e-09	0.0470965	-0.0249559	geneM8	isoM28
	ENSG00000184779	RPS17	15	82821158	82824972	-	protein_coding	0.02629	15:83244680	6.07	15:83285795	0.0156	-5.68	5.584	518	5	lasso	0.0141	9.13e-06	-6.06115	1.35e-09	1.91146e-05	NA	NA	NA	NA	0.727838	-0.0313403	geneM0	isoM0
	ENSG00000102471	NDFIP2	13	80055287	80130210	+	protein_coding	0.0537	13:79859456	-5.71	13:79859456	0.0427	8.19	-5.707	1408	6	lasso	0.044215	6.9e-15	-6.04603	1.48e-09	2.09553e-05	-6	1	-6	1.5e-09	0.848965	0.00445711	geneM1	isoM2
	ENSG00000227057	WDR46	6	33246885	33257304	-	protein_coding	0.19122	6:33321666	-7.38	6:33300976	0.105106	12.03	-5.398	933	10	lasso	0.12728	3.78e-41	-6.0365	1.57e-09	2.22296e-05	-4.5	1.1	-4.1	3.7e-05	0.633961	0.00925882	geneM9	isoM38
	ENSG00000226314	ZNF192P1	6	28129559	28137372	+	pseudogene	0.30878	6:28394680	-13.51	6:28112713	0.264579	18.73	-7.511	677	42	enet	0.2878	1.53e-99	-6.0275	1.67e-09	2.36455e-05	NA	NA	NA	NA	0.923592	0.00511799	geneM0	isoM0
	ENSG00000114054	PCCB	3	135969148	136056738	+	protein_coding	0.19856	3:136274435	-6.82	3:135993599	0.23	17.69	-6.475	979	979	bslmm	0.26	1.56e-88	-6.02331	1.71e-09	2.42119e-05	-6	1	-6	1.7e-09	0.815744	-0.00542929	geneM2	isoM26
	ENSG00000204209	DAXX	6	33286335	33297046	-	protein_coding	0.09152	6:33321666	-7.38	6:33278816	0.049711	-8.94	3.678	1015	10	enet	0.06608	1.34e-21	-5.9721	2.34e-09	3.31321e-05	NA	NA	NA	NA	0.808872	0.00479065	geneM10	isoM23
	ENSG00000163634	THOC7	3	63819546	63849579	-	protein_coding	0.33891	3:63867355	6.42	3:63842629	0.163	-14.77	6.246	1299	39	enet	0.253	9.07e-86	-5.97049	2.37e-09	3.35568e-05	-6	1	-6	2.4e-09	0.323088	-0.0159272	geneM0	isoM0
	ENSG00000146830	GIGYF1	7	100277130	100287071	-	protein_coding	0.15817	7:100313099	5.34	7:100292914	0.0902	11.11	4.731	1085	28	enet	0.144	1.21e-46	5.96336	2.47e-09	3.49727e-05	6	1	6	2.5e-09	0.610697	-0.00942835	geneM14	isoM38
	ENSG00000272092	RP11-350N15.5	8	38239882	38240979	+	lincRNA	0.02172	8:38152444	-6.16	8:38134877	0.0136	-4.55	-5.926	1020	1	lasso	0.0119	4.29e-05	5.926	3.1e-09	4.38929e-05	5.9	1	5.9	3.1e-09	0.251657	0.0578472	geneM0	isoM0
	ENSG00000103037	SETD6	16	58549383	58554431	+	protein_coding	0.21043	16:58610257	-6.28	16:58573147	0.173	15.38	-6.158	2147	2147	bslmm	0.181	1.64e-59	-5.92136	3.19e-09	4.51672e-05	-5.9	1	-5.9	3.2e-09	0.0308263	-0.0362516	geneM8	isoM3
	ENSG00000182196	ARL6IP4	12	123464607	123467456	+	protein_coding	0.03813	12:123676763	8.06	12:123544878	0.00498	4.66	6.774	1220	8	lasso	0.0131	1.78e-05	5.89415	3.77e-09	5.33794e-05	NA	NA	NA	NA	0.47124	0.0142663	geneM12	isoM13
	ENSG00000204264	PSMB8	6	32808494	32812480	-	protein_coding	0.00612	6:33307400	5.88	6:33275422	0.001038	-2.7	-3.691	25	25	bslmm	0.00258	0.0358	5.8829	4.03e-09	5.70608e-05	NA	NA	NA	NA	0.00710041	0.0942754	geneM32	isoM0
	ENSG00000254634	RP11-231C14.3	16	29437121	29465435	-	pseudogene	0.11303	16:29960468	-6.98	16:29954955	0.0308	-6.63	-6.535	843	29	enet	0.0451	3.76e-15	5.88239	4.04e-09	5.72024e-05	NA	NA	NA	NA	0.0337576	-0.0802106	geneM0	isoM0
	ENSG00000100403	ZC3H7B	22	41697526	41756151	+	protein_coding	0.11304	22:41474077	6.24	22:41753603	0.0704	9.74	5.634	1171	6	lasso	0.076176	9.64e-25	5.87787	4.16e-09	5.89014e-05	NA	NA	NA	NA	0.0516509	-0.0316736	geneM12	isoM6
	ENSG00000161896	IP6K3	6	33689444	33714762	-	protein_coding	0.1088	6:33321666	-7.38	6:33710229	0.057555	-8.81	-5.85	1922	5	lasso	0.05647	1.24e-18	5.8398	5.23e-09	7.40516e-05	5.8	1	5.8	5.2e-09	0.6199	0.0507122	geneM2	isoM13
	ENSG00000124508	BTN2A2	6	26383324	26395102	+	protein_coding	0.25909	6:26843517	-12.93	6:26381630	0.083025	10.58	-6.712	881	9	lasso	0.19926	6.68e-66	5.8385	5.27e-09	7.46179e-05	4.5	1	4.3	1.6e-05	0.00407774	0.114815	geneM3	isoM0
	ENSG00000100197	CYP2D6	22	42522501	42526908	-	protein_coding	0.20851	22:42603814	7.64	22:42508937	0.225	-17.51	5.5	1533	18	enet	0.238686	2.12e-80	-5.82356	5.76e-09	8.15558e-05	NA	NA	NA	NA	0.202115	-0.0828265	geneM0	isoM0
	ENSG00000085788	DDHD2	8	38082736	38133076	+	protein_coding	0.06119	8:38152444	-6.16	8:38102123	0.0865	11.48	-5.628	955	4	lasso	0.0947	1.33e-30	-5.81971	5.9e-09	8.35381e-05	NA	NA	NA	NA	0.0143155	-0.0362625	geneM1	isoM3
	ENSG00000204252	HLA-DOA	6	32971955	32977389	-	protein_coding	0.0411	6:33321666	-7.38	6:33275422	0.01855	5.58	-3.691	230	230	blup	0.02003	1.44e-07	-5.7826	7.36e-09	0.00010421	-4.1	1.1	-3.7	0.00018	0.163279	-0.105203	geneM6	isoM15
	ENSG00000259774	RP11-182J1.13	15	84977316	84980581	+	lincRNA	0.10629	15:85207825	-6.12	15:84931199	0.111	12.29	-5.314	1216	44	enet	0.149	2.85e-48	-5.74655	9.11e-09	0.000128988	-5.7	1	-5.7	9.1e-09	0.515756	-0.0671249	geneM0	isoM0
	ENSG00000214435	AS3MT	10	104629273	104661656	+	protein_coding	0.35948	10:104943048	-8.73	10:104611764	0.286	-19.23	-3.737	1311	40	enet	0.372	9.51e-136	5.72605	1.03e-08	0.000145838	5.7	1	5.7	1e-08	0.508608	0.045776	geneM0	isoM0
	ENSG00000164091	WDR82	3	52288437	52322036	-	protein_coding	0.0325	3:52785238	6.26	3:52295895	0.0223	-5.59	5.616	863	2	lasso	0.0197	1.81e-07	-5.69184	1.26e-08	0.000178403	-4.6	1	-4.4	1.1e-05	0.617787	0.00785442	geneM9	isoM38
	ENSG00000256053	APOPT1	14	104029299	104073860	+	protein_coding	0.30656	14:104314182	7.58	14:104036339	0.252	18.27	-4.546	1841	1841	bslmm	0.306	9.07e-107	-5.68974	1.27e-08	0.000179819	NA	NA	NA	NA	0.338163	-0.0163651	geneM0	isoM0
	ENSG00000260655	CTA-250D10.23	22	42318027	42319104	-	lincRNA	0.04595	22:42603814	7.64	22:42357852	0.0194	6.37	-4.848	1453	8	enet	0.037748	6.36e-13	-5.68858	1.28e-08	0.000181235	NA	NA	NA	NA	4.5e-07	-0.393291	geneM6	isoM15
	ENSG00000122687	FTSJ2	7	2273866	2281840	-	protein_coding	0.25046	7:2020995	-8.82	7:2272122	0.1	11.61	-4.654	2335	27	enet	0.134	2.8e-43	-5.68077	1.34e-08	0.000189731	-5.7	1	-5.7	1.3e-08	0.275526	-0.0160932	geneM0	isoM0
	ENSG00000168237	GLYCTK	3	52321105	52329272	+	protein_coding	0.04516	3:52785238	6.26	3:52305633	0.0265	6.24	5.654	837	2	lasso	0.0283	4.42e-10	5.65923	1.52e-08	0.000215217	NA	NA	NA	NA	5.56e-05	-0.121402	geneM4	isoM24
	ENSG00000111325	OGFOD2	12	123459127	123464590	+	protein_coding	0.04678	12:123676763	8.06	12:123544878	0.0307	6.63	6.774	1217	1217	blup	0.0261	2.04e-09	5.65376	1.57e-08	0.000222296	NA	NA	NA	NA	0.797299	0.00706361	geneM0	isoM0
	ENSG00000163016	ALMS1P	2	73872046	73912703	+	pseudogene	0.14533	2:73631212	5.98	2:73752368	0.197	16.66	5.928	1242	21	lasso	0.252	1.8e-85	5.65	1.57e-08	0.000222296	5.7	1	5.7	1.6e-08	0.53577	0.0343224	geneM0	isoM0
	ENSG00000262074	SNORD3B-2	17	18966762	18967449	-	lincRNA	0.39759	17:19153417	-5.44	17:19194812	0.101	-12.52	-4.779	763	65	enet	0.187	1.51e-61	5.64362	1.67e-08	0.000236455	5.6	1	5.6	1.7e-08	0.547271	0.104338	geneM0	isoM0
	ENSG00000259683	RP11-182J1.14	15	84944427	84950601	+	pseudogene	0.09323	15:85207825	-6.12	15:85114268	0.141	13.67	-5.552	1217	4	lasso	0.145	3.51e-47	-5.64224	1.68e-08	0.000237871	NA	NA	NA	NA	0.140096	-0.134861	geneM0	isoM0
	ENSG00000259551	RP11-182J1.10	15	85043609	85045612	+	lincRNA	0.03144	15:85207825	-6.12	15:85078143	0.00677	-5.16	-5.106	1234	1234	blup	0.015	4.61e-06	5.63472	1.75e-08	0.000247783	NA	NA	NA	NA	0.728973	-0.0283732	geneM0	isoM0
	ENSG00000188266	HYKK	15	78799906	78829714	+	protein_coding	0.07172	15:78892661	-6.89	15:78821914	0.0371	-7.41	1.285	1600	8	lasso	0.0395	1.93e-13	-5.62788	1.82e-08	0.000257694	-5.6	1	-5.6	1.8e-08	0.148917	0.0422854	geneM0	isoM0
	ENSG00000168824	NSG1	4	4349867	4420785	+	protein_coding	0.37838	4:4446894	-4.9	4:4394824	0.03	-8.58	0.61	1526	53	enet	0.177759	2.75e-58	-5.61578	1.96e-08	0.000277516	-5.6	1	-5.6	2e-08	0.0537422	0.0442693	geneM1	isoM0
	ENSG00000144034	TPRKB	2	73956231	73964527	-	protein_coding	0.03076	2:73631212	5.98	2:73593448	0.0262	-6.57	5.122	1133	19	enet	0.0224	2.67e-08	-5.61	2.01e-08	0.000284596	NA	NA	NA	NA	0.507683	-0.0137633	geneM0	isoM28
	ENSG00000005483	KMT2E	7	104654626	104754808	+	protein_coding	0.0171	7:104929064	6.5	7:105004968	0.000907	3.98	6.278	1308	1308	blup	0.00332	0.0203	5.59641	2.19e-08	0.000310082	5.6	1	5.6	2.2e-08	0.706596	0.00540612	geneM11	isoM0
	ENSG00000115896	PLCL1	2	198669426	199437305	+	protein_coding	0.03502	2:198304577	7.27	2:198684467	0.0115	5.51	4.88	1649	1649	blup	0.017	1.15e-06	5.56	2.77e-08	0.000392204	NA	NA	NA	NA	0.491247	-0.0199093	geneM2	isoM13
	ENSG00000120451	SNX19	11	130745331	130786404	-	protein_coding	0.40284	11:130718630	6.63	11:130786345	0.356	21.68	5.451	1693	6	lasso	0.42	1.11e-158	5.54727	2.9e-08	0.000410611	5.5	1	5.5	2.9e-08	0.424609	-0.013461	geneM29	isoM26
	ENSG00000165912	PACSIN3	11	47199076	47207994	-	protein_coding	0.05611	11:46929954	6.28	11:47198638	0.0412	7.72	5.241	904	13	enet	0.0425	2.38e-14	5.53499	3.11e-08	0.000440345	5.5	1	5.5	3.1e-08	0.765165	-0.0126151	geneM18	isoM13
	ENSG00000198366	HIST1H3A	6	26020718	26021186	+	protein_coding	0.0269	6:26316295	-12.22	6:26075487	0.000354	4.29	0.438	1247	9	enet	0.0111	7.33e-05	-5.5075	3.64e-08	0.000515388	-5.5	1	-5.5	3.6e-08	0.714651	-0.028347	geneM0	isoM7
	ENSG00000157388	CACNA1D	3	53528683	53847760	+	protein_coding	0.02505	3:53096230	-6.74	3:53272782	0.00227	-3.86	-4.849	1875	1875	bslmm	0.00313	0.0235	5.50005	3.8e-08	0.000538042	4.3	1	4.1	3.5e-05	0.0347651	-0.0317462	geneM8	isoM14
	ENSG00000221843	C2orf16	2	27799389	27805588	+	protein_coding	0.0265	2:27982119	-5.12	2:28010361	-0.000401	-3.47	1.375	827	827	blup	0.0014	0.0919	-5.49	3.99e-08	0.000564944	-5.5	1	-5.5	4e-08	0.760152	-0.0146076	geneM0	isoM24
	ENSG00000163673	DCLK3	3	36753913	36781352	-	protein_coding	0.09993	3:36858583	6.48	3:36844071	0.0312	-7.44	6.182	1693	9	lasso	0.0762	9.41e-25	-5.45791	4.82e-08	0.000682464	-5.5	1	-5.5	4.8e-08	0.00199775	0.119605	geneM31	isoM0
	ENSG00000128285	MCHR1	22	41074754	41078818	+	protein_coding	0.18219	22:41474077	6.24	22:41095958	0.0845	-11.88	3.874	971	43	enet	0.175414	1.81e-57	-5.44923	5.06e-08	0.000716445	-5.4	1	-5.4	5.1e-08	0.00244135	-0.0862137	geneM1	isoM0
	ENSG00000259511	RP11-182J1.16	15	84841242	84850986	+	protein_coding	0.03199	15:85207825	-6.12	15:84758301	0.0147	-5.51	-5.549	1204	1204	blup	0.0175	8.09e-07	5.4438	5.22e-08	0.0007391	NA	NA	NA	NA	0.946066	-0.00775178	geneM0	isoM39
	ENSG00000170571	EMB	5	49692026	49739082	-	protein_coding	0.14081	5:49840113	-5.63	5:49544251	0.165	-15.36	-5.253	1371	1371	blup	0.181764	1.09e-59	5.44302	5.24e-08	0.000741932	4.4	1	4.2	2.8e-05	0.0164465	-0.0581674	geneM1	isoM0
	ENSG00000170396	ZNF804A	2	185463093	185804219	+	protein_coding	0.08979	2:185601420	-5.86	2:185797159	0.0212	-6.73	-4.062	2165	10	lasso	0.0389	2.93e-13	5.42	5.87e-08	0.000831133	5.4	1	5.4	6e-08	0.523581	0.0173944	geneM23	isoM19
	ENSG00000272918	CTB-152G17.6	7	104743285	104745930	-	antisense	0.044	7:104929064	6.5	7:104855871	0.0149	5.85	6.067	1167	1167	blup	0.0231	1.73e-08	5.38863	7.1e-08	0.00100529	NA	NA	NA	NA	0.838972	0.0057665	geneM7	isoM2
	ENSG00000256028	RP11-197N18.2	12	123459867	123467454	+	processed_transcript	0.02345	12:123676763	8.06	12:123544878	0.000743	-4.45	6.774	1224	1224	bslmm	0.00238	0.0417	-5.37716	7.57e-08	0.00107184	NA	NA	NA	NA	0.735534	-0.0229709	geneM0	isoM14
	ENSG00000163535	SGOL2	2	201374731	201448505	+	protein_coding	0.05989	2:200900866	7.8	2:201474639	0.0021	4.71	1.171	1139	1139	blup	0.00839	0.000501	5.35	8.95e-08	0.00126723	3.4	1	3.3	0.0012	0.763904	0.00982048	geneM0	isoM0
	ENSG00000103423	DNAJA3	16	4475806	4506776	+	protein_coding	0.17461	16:4503631	5.29	16:4537693	0.137	13.7	4.534	1714	17	enet	0.159	7.45e-52	5.33767	9.41e-08	0.00133236	5.3	1	5.3	9.4e-08	0.00196789	0.0341482	geneM0	isoM38
	ENSG00000144035	NAT8	2	73867959	73869520	-	protein_coding	0.05975	2:73631212	5.98	2:73623929	0.0718	10.06	5.87	1187	5	lasso	0.0866	5.2e-28	5.33	9.59e-08	0.00135785	NA	NA	NA	NA	0.420946	-0.0549106	geneM0	isoM0
	ENSG00000196812	ZSCAN16	6	28092338	28097860	+	protein_coding	0.05367	6:28394680	-13.51	6:28092603	0.049537	-8.59	-7.136	685	16	enet	0.06182	2.78e-20	5.3339	9.61e-08	0.00136068	NA	NA	NA	NA	0.400093	-0.0249723	geneM2	isoM0
	ENSG00000140564	FURIN	15	91411822	91426688	+	protein_coding	0.11284	15:91418394	-6.17	15:91428589	0.0593	9	-5.356	1663	3	lasso	0.0652	2.47e-21	-5.32292	1.02e-07	0.00144422	-5.3	1	-5.3	1e-07	0.93048	-0.00211528	geneM0	isoM0
	ENSG00000050130	JKAMP	14	59951161	59972128	+	protein_coding	0.10823	14:59984715	-5.46	14:59977232	0.0403	8.47	-5.336	1706	1706	bslmm	0.0683	2.72e-22	-5.32117	1.03e-07	0.00145838	-5.3	1	-5.3	1e-07	7.86e-06	-0.0423164	geneM0	isoM35
	ENSG00000175662	TOM1L2	17	17746828	17875736	-	protein_coding	0.21794	17:17949802	5.54	17:17746741	0.267	-18.85	5.014	1298	25	enet	0.269	2.95e-92	-5.31838	1.05e-07	0.00148669	-5.3	1	-5.3	1e-07	0.401357	-0.0124564	geneM0	isoM0
	ENSG00000142599	RERE	1	8412457	8877702	-	protein_coding	0.08956	1:8503242	5.893	1:8468278	0.0576	9.07	5.532	2043	6	lasso	0.057	8.63e-19	5.31078	1.09e-07	0.00154333	5.3	1	5.3	1.1e-07	9.73e-07	0.0620679	geneM17	isoM35
	ENSG00000269958	RP11-73M18.8	14	104162690	104163500	+	sense_intronic	0.13452	14:104314182	7.58	14:104144941	0.0947	-11.23	-2.368	1767	6	lasso	0.112	2.69e-36	5.28719	1.24e-07	0.00175572	NA	NA	NA	NA	0.802685	0.0100321	geneM2	isoM13
	ENSG00000117593	DARS2	1	173793641	173827684	+	protein_coding	0.16571	1:173798738	-5.014	1:173766539	0.131	-13.31	-4.041	993	37	enet	0.151	6.04e-49	5.27056	1.36e-07	0.00192562	5.3	1	5.3	1.4e-07	0.0208367	-0.0370162	geneM0	isoM0
	ENSG00000217648	RP1-95L4.4	6	143663383	143664520	+	pseudogene	0.03881	6:143695411	5.23	6:143695411	0.00772	4.94	5.229	1354	1	lasso	0.00885	0.000362	5.229	1.7e-07	0.00240703	5.2	1	5.2	1.7e-07	0.288834	-0.043835	geneM0	isoM23
	ENSG00000270005	RP11-380L11.3	12	124420169	124420753	-	antisense	0.0662	12:124480801	4.95	12:124404718	0.0343	7.38	4.678	1709	6	lasso	0.0369	1.13e-12	5.21189	1.87e-07	0.00264773	5.2	1	5.2	1.9e-07	0.802685	-0.014744	geneM0	isoM0
	ENSG00000174038	C9orf131	9	35041092	35045988	+	protein_coding	0.0216	9:34998003	-3.89	9:35427624	0.00093	4	-1.3329	1148	1148	blup	0.00206	0.0539	-5.20216	1.97e-07	0.00278932	-5.2	1	-5.2	2e-07	0.494124	-0.0405758	geneM0	isoM0
	ENSG00000146007	ZMAT2	5	140078265	140086248	+	protein_coding	0.07927	5:140097072	4.92	5:140092043	0.11	12.28	4.602	1018	13	lasso	0.124698	2.67e-40	5.18846	2.12e-07	0.00300171	5.2	1	5.2	2.1e-07	0.179835	-0.026404	geneM0	isoM12
	ENSG00000259726	CSPG4P11	15	84855504	84866136	+	pseudogene	0.23219	15:85207825	-6.12	15:85116794	0.275	-19.2	-5.499	1197	39	enet	0.317	1.52e-111	5.18301	2.18e-07	0.00308666	NA	NA	NA	NA	0.678256	-0.0209625	geneM0	isoM14
	ENSG00000054282	SDCCAG8	1	243419320	243663394	+	protein_coding	0.10184	1:243661222	-6.352	1:243575469	0.0331	7.73	4.33	1299	5	lasso	0.0513	4.65e-17	5.18135	2.2e-07	0.00311498	5.2	1	5.2	2.2e-07	0.950032	0.00144192	geneM11	isoM0
	ENSG00000249839	AC011330.5	15	43955852	43976537	-	pseudogene	0.41192	15:43852043	-5.11	15:43938607	0.28	-19.24	-4.391	523	65	enet	0.425	3.92e-161	5.17276	2.31e-07	0.00327073	5.2	1	5.2	2.3e-07	0.522501	-0.180633	geneM0	isoM0
	ENSG00000153317	ASAP1	8	131064353	131455906	-	protein_coding	0.06622	8:131048795	5.27	8:131084728	0.0386	7.7	-4.987	2465	10	lasso	0.0409	7.05e-14	-5.16576	2.39e-07	0.003384	-5.2	1	-5.2	2.4e-07	0.875264	-0.0034361	geneM7	isoM0
	ENSG00000228020	HNRNPA1P46	1	191115155	191116091	-	pseudogene	0.02239	1:190995271	6.024	1:191510852	0.00106	4.31	-1.499	1594	1594	blup	0.00961	0.000212	-5.16285	2.43e-07	0.00344064	-5.2	1	-5.2	2.4e-07	0.352324	-0.0917977	geneM1	isoM0
	ENSG00000174939	ASPHD1	16	29911696	29931185	+	protein_coding	0.04002	16:29971265	-6.99	16:29946945	0.0246	-6.43	6.34	451	16	enet	0.0279	5.99e-10	-5.1566	2.51e-07	0.00355391	NA	NA	NA	NA	0.0287148	-0.041665	geneM0	isoM0
	ENSG00000124613	ZNF391	6	27342394	27371683	+	protein_coding	0.1164	6:27391802	-13.4	6:27360181	0.133503	-13.41	5.184	860	31	enet	0.15164	2.7e-49	-5.136	2.81e-07	0.00397868	NA	NA	NA	NA	0.841315	0.00635936	geneM17	isoM0
	ENSG00000234616	JRK	8	143738874	143763386	-	processed_transcript	0.54122	8:143323551	-8.61	8:143736131	0.558	-27.18	5.033	2316	68	enet	0.624	1.76e-282	-5.12179	3.03e-07	0.00429018	-5.1	1	-5.1	3e-07	0.399144	-0.0239729	geneM0	isoM0
	ENSG00000066382	MPPED2	11	30406040	30608419	-	protein_coding	0.13462	11:30267038	-5.54	11:30419688	0.0644	-10.46	-4.33	1529	40	enet	0.0894	6.73e-29	5.09359	3.51e-07	0.00496981	5.1	1	5.1	3.5e-07	2.99e-07	-0.0763814	geneM0	isoM0
	ENSG00000162971	TYW5	2	200794698	200820459	-	protein_coding	0.11302	2:200715388	8.42	2:200850402	0.134	-13.53	5.521	1133	24	enet	0.15	7.2e-49	-5.06	4.16e-07	0.00589014	NA	NA	NA	NA	0.00801605	0.0346453	geneM17	isoM23
	ENSG00000108666	C17orf75	17	30651584	30677042	-	protein_coding	0.03454	17:30760318	-4.92	17:30760318	0.00895	4.42	-4.917	1088	2	lasso	0.00486	0.00643	-5.05608	4.28e-07	0.00606005	-5.1	1	-5.1	4.3e-07	0.101508	-0.0288538	geneM8	isoM2
	ENSG00000141034	GID4	17	17942606	17971718	+	protein_coding	0.0344	17:17949802	5.54	17:17952447	0.0229	6.17	5.115	1068	10	lasso	0.0217	4.54e-08	5.05328	4.34e-07	0.00614501	NA	NA	NA	NA	0.407852	0.0117048	geneM0	isoM25
	ENSG00000204962	PCDHA8	5	140220907	140391929	+	protein_coding	0.18309	5:140097072	4.92	5:140145206	0.189	15.91	4.776	1219	30	enet	0.23356	1.79e-78	5.04803	4.46e-07	0.00631491	NA	NA	NA	NA	0.418762	-0.0486827	geneM0	isoM0
	ENSG00000205702	CYP2D7P1	22	42536214	42540576	-	polymorphic_pseudogene	0.07792	22:42603814	7.64	22:42447341	0.0231	-5.89	5.143	1549	37	enet	0.023253	1.53e-08	-5.04801	4.46e-07	0.00631491	NA	NA	NA	NA	0.330996	0.0557595	geneM8	isoM0
	ENSG00000117020	AKT3	1	243651535	244014381	-	protein_coding	0.03983	1:243661222	-6.352	1:244024703	0.0165	5.6	-5.036	1208	1	lasso	0.0103	0.000127	-5.036	4.75e-07	0.00672553	-5	1	-5	4.8e-07	0.00263932	-0.0365204	geneM0	isoM0
	ENSG00000238083	LRRC37A2	17	44588877	44633016	+	protein_coding	0.74316	17:44908632	4.46	17:44572068	0.385	22.57	-3.578	943	45	enet	0.488	2.41e-194	-5.01263	5.37e-07	0.00760338	-5	1	-5	5.4e-07	0.462419	0.0599904	geneM0	isoM0
	ENSG00000163938	GNL3	3	52715172	52728508	+	protein_coding	0.22284	3:53014657	-6.92	3:52626443	0.234	17.73	6.158	961	33	enet	0.265	2.24e-90	4.99706	5.82e-07	0.00824054	NA	NA	NA	NA	0.887551	-0.00307611	geneM9	isoM0
	ENSG00000007923	DNAJC11	1	6694228	6761984	-	protein_coding	0.09419	1:6711941	-5.347	1:6711941	0.0397	8.39	-5.347	1593	4	lasso	0.0633	9.43e-21	-4.99191	5.98e-07	0.00846708	-5	1	-5	6e-07	0.687025	-0.0058711	geneM0	isoM0
	ENSG00000246451	RP11-894P9.1	14	104148699	104150352	-	antisense	0.01491	14:104314182	7.58	14:103781710	-0.000638	-3.31	1.944	1773	1773	bslmm	-0.000365	0.472	-4.98307	6.26e-07	0.00886353	NA	NA	NA	NA	0.707761	-0.0182962	geneM0	isoM0
	ENSG00000268707	RP11-247A12.7	9	131932713	131933219	+	lincRNA	0.2168	9:131467122	3.94	9:131963262	0.0814	11.41	3.338	1334	1334	bslmm	0.191	5.66e-63	4.97506	6.52e-07	0.00923167	5	1	5	6.5e-07	0.274716	0.115394	geneM0	isoM0
	ENSG00000162753	SLC9C2	1	173469603	173572233	-	protein_coding	0.16189	1:173798738	-5.014	1:173646773	0.161	14.8	-4.926	1099	38	enet	0.229	1.38e-76	-4.96966	6.71e-07	0.00950069	NA	NA	NA	NA	0.24348	0.069347	geneM0	isoM0
	ENSG00000271843	RP11-245J9.5	3	63993758	63994368	-	lincRNA	0.01807	3:63867355	6.42	3:63523321	-0.000728	-3.44	-0.297	1234	1234	bslmm	9.75e-05	0.288	-4.96619	6.83e-07	0.0096706	NA	NA	NA	NA	0.321303	0.0508883	geneM0	isoM0
	ENSG00000126215	XRCC3	14	104163946	104181841	-	protein_coding	0.02926	14:104314182	7.58	14:104157578	0.00773	4.52	7.207	1809	1809	blup	0.00708	0.00128	4.96266	6.95e-07	0.0098405	NA	NA	NA	NA	0.39994	0.0208568	geneM3	isoM0
	ENSG00000006744	ELAC2	17	12895708	12921504	-	protein_coding	0.42745	17:12866090	5.27	17:12896553	0.35	-21.53	-4.752	2015	29	enet	0.379	5.51e-139	4.961	7.01e-07	0.00992546	5	1	5	7e-07	0.104839	0.0211632	geneM9	isoM3
	ENSG00000140839	CLEC18B	16	74442529	74455368	-	protein_coding	0.1175	16:74649187	-4.9	16:74407851	0.0383	-7.58	-3.397	1595	32	enet	0.0486	3.1e-16	4.93977	7.82e-07	0.0110723	4.9	1	4.9	7.8e-07	0.0404035	0.12977	geneM0	isoM0
	ENSG00000224997	AL049840.1	14	104177607	104179149	+	protein_coding	0.04358	14:104314182	7.58	14:104116321	0.0261	6.62	-4.921	1769	7	lasso	0.0245	6.46e-09	-4.93453	8.03e-07	0.0113697	-3.2	1	-3.1	0.0021	0.657203	-0.0433343	geneM0	isoM0
	ENSG00000272335	RP11-53O19.3	5	44826178	44828694	+	lincRNA	0.21987	5:45317216	6.13	5:44790379	0.162	-14.71	4.899	870	870	bslmm	0.167367	1.12e-54	-4.93392	8.06e-07	0.0114122	-3.7	1	-3.5	0.00046	1.11e-05	0.0837495	geneM1	isoM2
	ENSG00000176681	LRRC37A	17	44370099	44415160	+	protein_coding	0.63084	17:44237806	4.71	17:44184404	0.365	22.12	-3.743	649	24	enet	0.433	9.06e-165	-4.93096	8.18e-07	0.0115821	NA	NA	NA	NA	0.978703	-0.00349422	geneM0	isoM0
	ENSG00000231389	HLA-DPA1	6	33032346	33048552	-	protein_coding	0.32448	6:33321666	-7.38	6:33323265	0.025905	-6.77	-5.272	491	30	enet	0.08752	2.6e-28	4.9281	8.3e-07	0.011752	NA	NA	NA	NA	0.239488	-0.0924427	geneM6	isoM15
	ENSG00000237037	NDUFA6-AS1	22	42486935	42535286	+	processed_transcript	0.42286	22:42603814	7.64	22:42534075	0.36	22.04	-6.203	1601	14	lasso	0.489651	4.14e-195	-4.92383	8.49e-07	0.012021	NA	NA	NA	NA	0.753875	-0.0100407	geneM13	isoM0
	ENSG00000185829	ARL17A	17	44594068	44657088	-	protein_coding	0.62815	17:44908632	4.46	17:44572068	0.167	14.94	-3.578	982	41	enet	0.246	5.15e-83	-4.91748	8.77e-07	0.0124174	NA	NA	NA	NA	0.208499	0.0566897	geneM0	isoM0
	ENSG00000259694	RP13-262C2.3	15	84839930	84841946	-	lincRNA	0.02702	15:85207825	-6.12	15:85078143	0.00388	-4.93	-5.106	1203	1203	bslmm	0.0151	4.33e-06	4.90864	9.17e-07	0.0129838	NA	NA	NA	NA	0.728495	-0.0289338	geneM0	isoM0
	ENSG00000270799	RP11-451F14.1	2	175036619	175037453	+	pseudogene	0.029	2:174999204	-5.17	2:175071775	-0.000326	4	-4.423	1425	1425	bslmm	0.00814	0.000602	-4.89	1.02e-06	0.0144422	-4.9	1	-4.9	1e-06	0.796343	-0.018317	geneM2	isoM4
	ENSG00000253753	AC145123.2	8	143719949	143722027	+	antisense	0.02159	8:143323551	-8.49	8:143722673	0.0118	-4.85	4.884	2315	1	lasso	0.0106	0.000103	-4.884	1.04e-06	0.0147254	NA	NA	NA	NA	0.0107462	-0.18399	geneM1	isoM0
	ENSG00000055147	FAM114A2	5	153369688	153418496	-	protein_coding	0.14447	5:153459405	5.34	5:153373618	0.206	-16.72	4.895	1739	5	lasso	0.204298	1.03e-67	-4.87284	1.1e-06	0.0155749	-4.9	1	-4.9	1.1e-06	0.259098	0.0175454	geneM0	isoM0
	ENSG00000100162	CENPM	22	42334725	42343168	-	protein_coding	0.18315	22:42603814	7.64	22:42342765	0.165	15.07	-4.304	1451	16	enet	0.168194	5.81e-55	-4.86687	1.13e-06	0.0159997	NA	NA	NA	NA	0.657032	-0.0439996	geneM0	isoM0
	ENSG00000213380	COG8	16	69354043	69373570	-	protein_coding	0.09035	16:69378445	4.79	16:69371927	0.0731	9.92	4.658	1311	4	lasso	0.0727	1.2e-23	4.86404	1.15e-06	0.0162829	4.9	1	4.9	1.2e-06	0.29668	0.0163218	geneM2	isoM0
	ENSG00000187664	HAPLN4	19	19366450	19373605	-	protein_coding	0.07969	19:19484295	6.87	19:19372150	0.0826	11.51	4.713	1152	11	enet	0.0887	1.07e-28	4.86308	1.16e-06	0.0164244	NA	NA	NA	NA	0.668103	0.0248074	geneM1	isoM2
	ENSG00000215032	GNL3LP1	5	60187762	60189404	-	pseudogene	0.05173	5:60614879	-7.57	5:60355284	0.035	7.28	-4.47	1330	16	enet	0.04005	1.27e-13	-4.86012	1.17e-06	0.016566	-4.9	1	-4.9	1.2e-06	0.924003	-0.009347	geneM0	isoM0
	ENSG00000102904	TSNAXIP1	16	67840668	67866051	+	protein_coding	0.04691	16:68288331	5.5	16:68020492	0.024	6.55	4.56	796	11	enet	0.0267	1.38e-09	4.85951	1.18e-06	0.0167076	4.9	1	4.9	1.2e-06	0.94541	0.00266852	geneM8	isoM35
	ENSG00000247626	MARS2	2	198570087	198573113	+	protein_coding	0.01713	2:198304577	7.27	2:198548306	0.0189	5.77	-4.741	913	2	lasso	0.0148	5.46e-06	-4.85	1.22e-06	0.017274	NA	NA	NA	NA	0.959041	0.00150137	geneM0	isoM25
	ENSG00000132612	VPS4A	16	69345259	69358949	+	protein_coding	0.11672	16:69378445	4.79	16:69371927	0.11	12.11	4.658	1299	25	enet	0.139	4.2e-45	4.82892	1.37e-06	0.0193978	NA	NA	NA	NA	0.0509435	0.0201346	geneM9	isoM38
	ENSG00000119777	TMEM214	2	27255778	27264563	+	protein_coding	0.0129	2:27759640	-4.42	2:27267248	-0.000709	-3.46	-3.651	868	868	bslmm	0.000145	0.275	4.83	1.4e-06	0.0198226	4.8	1	4.8	1.4e-06	0.930924	-0.00166687	geneM0	isoM0
	ENSG00000168405	CMAHP	6	25081548	25166793	-	pseudogene	0.21613	6:25480328	-9.55	6:25078069	0.141	12.7	-3.105	2313	29	enet	0.165	6.82e-54	-4.82252	1.42e-06	0.0201058	-4.8	1	-4.8	1.4e-06	0.692479	0.0208596	geneM1	isoM0
	ENSG00000115840	SLC25A12	2	172640880	172864766	-	protein_coding	0.14982	2:172976829	-4.92	2:172638720	0.0924	12.51	4.1216	1880	29	enet	0.148	6.16e-48	4.82	1.45e-06	0.0205306	4.8	1	4.8	1.4e-06	0.531401	-0.0153938	geneM1	isoM0
	ENSG00000182952	HMGN4	6	26538633	26546482	+	protein_coding	0.07255	6:26903585	-12.93	6:26566965	0.019092	6.33	-3.67	910	35	enet	0.02953	1.95e-10	-4.8058	1.54e-06	0.0218049	NA	NA	NA	NA	0.525398	-0.0100186	geneM0	isoM0
	ENSG00000259728	LINC00933	15	85113880	85123406	+	pseudogene	0.03782	15:85207825	-6.12	15:84816354	0.0267	6.64	-5.627	1297	1297	blup	0.0251	4.26e-09	-4.80363	1.56e-06	0.022088	NA	NA	NA	NA	0.230229	0.0897232	geneM0	NA
	ENSG00000213862	CTD-2270N23.1	15	48022341	48023132	-	pseudogene	0.02503	15:47739444	4.76	15:48169655	0.00152	-3.25	1.331	1127	1127	bslmm	0.00226	0.046	-4.80227	1.57e-06	0.0222296	-4.8	1	-4.8	1.6e-06	0.352787	0.0749213	geneM0	isoM0
	ENSG00000231925	TAPBP	6	33267471	33282164	-	protein_coding	0.30874	6:33321666	-7.38	6:33278816	0.10102	-12.57	3.678	969	19	enet	0.1731	1.16e-56	-4.7954	1.62e-06	0.0229376	NA	NA	NA	NA	0.936872	0.00188647	geneM0	isoM0
	ENSG00000187323	DCC	18	49866542	51057784	+	protein_coding	0.1358	18:50872623	4.96	18:50697120	0.0355	8.24	3.891	4845	4845	blup	0.0667	8.81e-22	4.76027	1.93e-06	0.0273269	4.8	1	4.8	1.9e-06	0.152386	-0.0400273	geneM0	isoM0
	ENSG00000272312	RP11-239L20.6	6	26968987	26969427	-	lincRNA	0.01054	6:27391802	-13.4	6:27308683	0.000384	3.32	1.678	858	858	bslmm	0.00308	0.0244	-4.744	2.1e-06	0.0297339	NA	NA	NA	NA	0.869655	0.0197902	geneM0	isoM0
	ENSG00000163795	ZNF513	2	27600098	27603657	-	protein_coding	0.00917	2:27982119	-5.12	2:27743630	-5.08e-05	-3.73	3	762	762	blup	0.00317	0.0228	-4.74	2.12e-06	0.0300171	NA	NA	NA	NA	0.170828	-0.0228526	geneM14	isoM0
	ENSG00000185716	C16orf52	16	22018959	22098855	+	protein_coding	0.01319	16:21691577	-5.22	16:22011122	0.0122	-4.67	4.704	453	3	enet	0.00682	0.00155	-4.73182	2.23e-06	0.0315746	-4.7	1	-4.7	2.2e-06	0.383923	-0.0153676	geneM1	isoM2
	ENSG00000111328	CDK2AP1	12	123745528	123756881	-	protein_coding	0.06513	12:123676763	8.06	12:123633424	0.014	-6.47	6.012	1475	13	lasso	0.044	7.9e-15	-4.7262	2.29e-06	0.0324241	NA	NA	NA	NA	0.00179192	-0.0694792	geneM0	isoM1
	ENSG00000240291	RP11-499P20.2	10	18802044	18834580	-	antisense	0.01935	10:18726218	-7.13	10:18744005	-1.34e-05	-3.55	-7.01	2285	2285	bslmm	0.00264	0.0341	4.72072	2.35e-06	0.0332737	4.7	1	4.7	2.4e-06	0.890317	0.00799158	geneM4	isoM0
	ENSG00000102882	MAPK3	16	30125426	30134827	-	protein_coding	0.13193	16:29971265	-6.99	16:30141985	0.11	-12.16	-4.906	555	8	lasso	0.132	1.43e-42	4.71889	2.37e-06	0.0335568	NA	NA	NA	NA	0.0042374	0.0523083	geneM0	isoM0
	ENSG00000030110	BAK1	6	33540329	33548019	-	protein_coding	0.09205	6:33321666	-7.38	6:33541507	0.057565	8.88	-5.576	1573	3	lasso	0.06215	2.21e-20	-4.7185	2.38e-06	0.0336984	NA	NA	NA	NA	0.0984709	-0.0346913	geneM0	isoM35
	ENSG00000010327	STAB1	3	52529354	52558511	+	protein_coding	0.03886	3:53014657	-6.92	3:52800979	0.00371	-4.81	-2.759	906	906	blup	0.0106	0.000106	4.70788	2.5e-06	0.0353975	4.7	1	4.7	2.5e-06	0.884844	-0.0140123	geneM6	isoM15
	ENSG00000175224	ATG13	11	46638826	46696368	+	protein_coding	0.05654	11:46391602	7.22	11:46693169	0.0258	-6.49	5.985	729	729	blup	0.0305	1e-10	-4.70651	2.52e-06	0.0356807	NA	NA	NA	NA	0.970037	0.000753417	geneM2	isoM0
	ENSG00000271789	RP5-1112D6.7	6	111618329	111619713	+	lincRNA	0.04711	6:111891391	4.99	6:111814177	0.0272	-6.5	4.63	1626	7	lasso	0.0283	4.7e-10	-4.70517	2.54e-06	0.0359639	-4.7	1	-4.7	2.5e-06	0.376821	0.0406882	geneM0	isoM0
	ENSG00000158604	TMED4	7	44617493	44621886	-	protein_coding	0.14948	7:44620362	-4.86	7:44615161	0.0977	-12.16	4.383	1319	28	enet	0.126	1.09e-40	-4.69217	2.7e-06	0.0382293	-4.7	1	-4.7	2.7e-06	0.572111	-0.00935273	geneM4	isoM0
	ENSG00000163131	CTSS	1	150702672	150738433	-	protein_coding	0.17686	1:150507233	-6.08	1:150971195	0.0585	-9.93	-5.236	1370	10	lasso	0.119	1.65e-38	4.69031	2.73e-06	0.0386541	NA	NA	NA	NA	0.15668	-0.0757572	geneM6	isoM15
	ENSG00000237950	RP11-7O11.3	1	44410042	44412223	-	antisense	0.01624	1:44083015	6.571	1:44229597	-0.000738	-3.42	4.549	1203	1203	bslmm	0.0049	0.00625	-4.67808	2.9e-06	0.0410611	-4.7	1	-4.7	2.9e-06	0.629758	0.0432012	geneM0	isoM13
	ENSG00000196236	XPNPEP3	22	41253081	41363838	+	protein_coding	0.14266	22:41474077	6.24	22:41256802	0.0914	-11.35	-4.876	1219	30	enet	0.096348	4.08e-31	4.67349	2.96e-06	0.0419106	NA	NA	NA	NA	0.119455	0.0286106	geneM3	isoM0
	ENSG00000204963	PCDHA7	5	140213969	140391929	+	protein_coding	0.10545	5:140097072	4.92	5:140203432	0.124	13.14	4.689	1228	25	enet	0.129111	9.36e-42	4.67319	2.97e-06	0.0420522	NA	NA	NA	NA	0.138304	0.074676	geneM1	isoM0
	ENSG00000068971	PPP2R5B	11	64685025	64701945	+	protein_coding	0.0161	11:64684990	5.1	11:64546613	0.0117	-4.46	2.8071	814	22	enet	0.0115	5.63e-05	-4.67142	2.99e-06	0.0423354	-4.7	1	-4.7	3e-06	0.358977	-0.0132965	geneM1	isoM2
	ENSG00000132603	NIP7	16	69373333	69377014	+	protein_coding	0.07177	16:69378445	4.79	16:69375841	0.055	-8.85	4.604	1286	22	enet	0.0679	3.74e-22	-4.67	3.01e-06	0.0426186	NA	NA	NA	NA	0.0594299	-0.0324072	geneM20	isoM0
	ENSG00000204055	RP11-247A12.2	9	131939050	131972827	+	antisense	0.1528	9:131467122	3.94	9:131963262	0.0825	10.49	3.338	1411	1411	bslmm	0.145	4.81e-47	4.66793	3.04e-06	0.0430434	NA	NA	NA	NA	0.185603	0.0655436	geneM0	isoM24
	ENSG00000258429	PDF	16	69362524	69364498	-	protein_coding	0.17713	16:69378445	4.79	16:69371927	0.17	-15.2	4.658	1284	6	lasso	0.184	1.3e-60	-4.66176	3.14e-06	0.0444593	NA	NA	NA	NA	0.572266	0.0278778	geneM1	isoM3
	ENSG00000166272	WBP1L	10	104503727	104576021	+	protein_coding	0.01941	10:104943048	-8.7	10:104508202	0.014	5.16	-3.897	1340	3	lasso	0.014	9.53e-06	-4.66049	3.15e-06	0.0446008	NA	NA	NA	NA	0.18796	0.0182995	geneM3	isoM13
	ENSG00000100401	RANGAP1	22	41641615	41682255	-	protein_coding	0.05133	22:41474077	6.24	22:41665722	0.0416	-7.48	4.65	1131	4	lasso	0.053336	1.13e-17	-4.65813	3.19e-06	0.0451672	-4.7	1	-4.7	3.2e-06	0.904701	0.0028032	geneM25	isoM38
	ENSG00000176371	ZSCAN2	15	85144217	85171027	+	protein_coding	0.04567	15:85207825	-6.12	15:85162553	0.0358	-7.02	-3.216	1350	6	lasso	0.0379	5.78e-13	4.65545	3.23e-06	0.0457336	NA	NA	NA	NA	0.818505	0.00618593	geneM0	isoM0
	ENSG00000080854	IGSF9B	11	133778459	133826880	-	protein_coding	0.02568	11:133852684	-7.52	11:133731644	0.00593	-4.83	-4.717	1477	1477	bslmm	0.00514	0.00523	4.6497	3.32e-06	0.0470079	4.6	1	4.6	3.3e-06	3.67e-05	-0.120544	geneM21	isoM14
	ENSG00000186522	2018-09-10	2	110300559	110371783	-	protein_coding	0.19244	2:110284236	-5.39	2:110316208	0.19	-15.9	-4.093	1026	39	enet	0.226	1.43e-75	4.65	3.32e-06	0.0470079	4.7	1	4.7	3.3e-06	0.0245604	-0.0639635	geneM2	isoM13
	ENSG00000163346	PBXIP1	1	154916552	154928599	-	protein_coding	0.02585	1:154845484	4.811	1:154914797	0.0137	-4.85	4.479	912	4	lasso	0.00902	0.000321	-4.63909	3.5e-06	0.0495565	NA	NA	NA	NA	2.25e-06	0.163827	geneM3	isoM1
	ENSG00000168062	BATF2	11	64755415	64764517	-	protein_coding	0.01595	11:64684990	5.1	11:64628612	-0.000697	-3.69	4.077	818	818	blup	0.00132	0.0978	-4.63057	3.65e-06	0.0516803	NA	NA	NA	NA	0.248113	0.0869794	geneM32	isoM0
	ENSG00000141084	RANBP10	16	67757005	67840555	-	protein_coding	0.0544	16:68288331	5.5	16:67936975	0.0242	-6.91	3.264	798	798	bslmm	0.0385	3.66e-13	-4.62711	3.71e-06	0.0525299	NA	NA	NA	NA	0.281809	0.0171357	geneM0	isoM0
	ENSG00000090238	YPEL3	16	30103635	30108236	-	protein_coding	0.04409	16:29971265	-6.99	16:30110467	0.0203	-5.85	4.227	564	3	lasso	0.0189	3.21e-07	-4.62452	3.75e-06	0.0530962	NA	NA	NA	NA	0.8432	0.00545771	geneM13	isoM3
	ENSG00000227258	SMIM2-AS1	13	44716682	44813010	+	antisense	0.2938	13:44711625	4.54	13:44711625	0.148	14.16	4.536	1396	40	enet	0.184463	1.22e-60	4.62008	3.84e-06	0.0543706	NA	NA	NA	NA	0.891398	-0.0206904	geneM0	isoM0
	ENSG00000102981	PARD6A	16	67694849	67696681	+	protein_coding	0.01435	16:68160968	5.48	16:67998187	0.00875	-3.95	3.358	720	720	blup	0.00551	0.00401	-4.6182	3.87e-06	0.0547953	NA	NA	NA	NA	0.00537239	-0.0472822	geneM12	isoM0
	ENSG00000067369	TP53BP1	15	43699407	43802926	-	protein_coding	0.01193	15:43852043	-5.15	15:43613369	0.00264	-3.79	-3.87	526	526	bslmm	0.00121	0.107	4.59284	4.37e-06	0.0618748	NA	NA	NA	NA	0.691584	-0.00619993	geneM19	isoM0
	ENSG00000162267	ITIH3	3	52828784	52843025	+	protein_coding	0.02889	3:53014657	-6.92	3:53059495	0.00389	4.11	-3.216	1108	1108	bslmm	0.00548	0.00408	-4.5912	4.41e-06	0.0624412	NA	NA	NA	NA	0.774484	0.0293535	geneM27	isoM0
	ENSG00000115649	CNPPD1	2	220036619	220042828	-	protein_coding	0.18463	2:220061601	4.52	2:220042627	0.0986	-11.49	4.229	872	5	lasso	0.124	5.38e-40	-4.58	4.54e-06	0.0642819	NA	NA	NA	NA	0.124904	0.0285728	geneM0	isoM13
	ENSG00000185989	RASA3	13	114747194	114898086	-	protein_coding	0.1353	13:114897278	5.11	13:114916259	0.027	7.47	4.415	1454	8	lasso	0.056254	1.44e-18	4.58305	4.58e-06	0.0648482	NA	NA	NA	NA	0.0515248	0.0305439	geneM0	isoM55
	ENSG00000186868	MAPT	17	43971748	44105700	+	protein_coding	0.67319	17:44356058	4.32	17:44191682	0.63	-29.32	-3.693	579	50	enet	0.718	0	4.57437	4.78e-06	0.06768	NA	NA	NA	NA	0.547854	-0.01921	geneM0	isoM0
	ENSG00000101452	DHX35	20	37590942	37668366	+	protein_coding	0.16391	20:37426580	-8.07	20:37598781	0.199	-16.25	-4.33	1447	4	lasso	0.209442	1.41e-69	4.5713	4.85e-06	0.0686712	NA	NA	NA	NA	0.985112	-0.000455285	geneM4	isoM0
	ENSG00000262246	CORO7	16	4404543	4475706	-	protein_coding	0.24449	16:4503631	5.29	16:4454170	0.27	-18.94	4.28	1751	12	lasso	0.265	2.25e-90	-4.56001	5.12e-06	0.0724941	NA	NA	NA	NA	0.0132503	-0.0498546	geneM2	isoM13
	ENSG00000109452	INPP4B	4	142944313	143768585	-	protein_coding	0.05477	4:143629150	-4.94	4:143297038	0.0225	-5.99	-0.523	2998	2998	bslmm	0.028912	2.99e-10	4.55954	5.13e-06	0.0726357	NA	NA	NA	NA	0.792157	-0.00641062	geneM3	isoM0
	ENSG00000196843	ARID5A	2	97202480	97218375	+	protein_coding	0.02354	2:97416153	-4.45	2:97126326	0.00462	4.68	-3.138	645	645	blup	0.0144	7.47e-06	-4.56	5.16e-06	0.0730604	NA	NA	NA	NA	2.93e-06	0.185992	geneM5	isoM5
	ENSG00000100346	CACNA1I	22	39966758	40085742	+	protein_coding	0.08241	22:39967430	-7.05	22:39999013	0.0121	5.98	6.562	1357	1357	blup	0.026434	1.67e-09	4.55414	5.26e-06	0.0744763	NA	NA	NA	NA	0.636884	0.0124865	geneM1	isoM0
	ENSG00000092470	WDR76	15	44119161	44160617	+	protein_coding	0.08038	15:43852043	-5.06	15:44017343	0.0543	8.53	-4.5684	615	2	lasso	0.0516	3.82e-17	-4.55166	5.32e-06	0.0753259	NA	NA	NA	NA	0.905494	-0.00506208	geneM30	isoM0
	ENSG00000173295	FAM86B3P	8	8086117	8102387	+	pseudogene	0.44862	8:8098038	4.46	8:8093578	0.436	24	-3.794	1275	34	enet	0.471	1.07e-184	-4.5321	5.84e-06	0.0826886	NA	NA	NA	NA	0.503796	0.0463127	geneM4	isoM24
	ENSG00000138182	KIF20B	10	91461367	91534700	+	protein_coding	0.12072	10:91505982	-4.75	10:91467895	0.11	-12.3	-3.156	2000	11	lasso	0.143	2.32e-46	4.52794	5.96e-06	0.0843876	NA	NA	NA	NA	0.734408	-0.0114247	geneM0	isoM0
	ENSG00000264589	MAPT-AS1	17	43921017	43972966	-	antisense	0.08409	17:44356058	4.22	17:44207887	0.143	-14.01	-3.613	603	8	lasso	0.147	1.18e-47	4.52366	6.08e-06	0.0860867	NA	NA	NA	NA	0.487524	0.0391098	geneM0	isoM0
	ENSG00000246560	RP11-10L12.4	4	103749212	103765232	+	antisense	0.09608	4:103283117	6.57	4:103812499	0.13	13.33	-4.347	1582	16	lasso	0.131144	1.99e-42	-4.51934	6.2e-06	0.0877858	NA	NA	NA	NA	0.898008	-0.00810827	geneM0	isoM23
	ENSG00000109572	CLCN3	4	170533784	170644824	+	protein_coding	0.11753	4:170638466	-5.39	4:170560331	0.0467	-8.76	-5.01	1848	42	enet	0.074533	3.14e-24	4.5128	6.4e-06	0.0906176	NA	NA	NA	NA	9.11e-05	-0.0361238	geneM2	isoM0
	ENSG00000041353	RAB27B	18	52385091	52562747	+	protein_coding	0.1324	18:52751297	-7.45	18:52472982	0.0577	-9.79	-3.679	1509	1509	blup	0.0637	7.52e-21	4.50927	6.51e-06	0.0921751	NA	NA	NA	NA	0.166929	0.0349996	geneM16	isoM2
	ENSG00000232300	FAM215B	17	44636196	44640161	-	sense_intronic	0.49987	17:44908632	4.46	17:44572068	0.164	14.82	-3.578	857	38	enet	0.201	1.17e-66	-4.50225	6.72e-06	0.0951485	NA	NA	NA	NA	0.655645	0.0326565	geneM0	isoM0
	ENSG00000084693	AGBL5	2	27265232	27293490	+	protein_coding	0.01842	2:27759640	-4.42	2:27151842	-0.000478	3.55	-3.969	887	887	blup	0.00103	0.125	-4.5	6.73e-06	0.0952901	NA	NA	NA	NA	0.397868	-0.0126616	geneM0	isoM0
	ENSG00000102886	GDPD3	16	30116131	30125177	-	protein_coding	0.01765	16:29971265	-6.99	16:29925445	0.000177	-3.29	-6.106	558	558	bslmm	0.00224	0.0468	4.50031	6.79e-06	0.0961396	NA	NA	NA	NA	0.885055	0.0129875	geneM0	isoM23
	ENSG00000126214	KLC1	14	104028233	104167888	+	protein_coding	0.10194	14:104314182	7.58	14:104102777	0.0459	8.11	-4.849	2015	3	lasso	0.0435	1.13e-14	-4.50017	6.79e-06	0.0961396	NA	NA	NA	NA	0.744777	0.00614137	geneM9	isoM0
	ENSG00000204969	PCDHA2	5	140174444	140391929	+	protein_coding	0.06752	5:140097072	4.92	5:140136804	0.0369	8.5	4.636	1266	1266	blup	0.060228	8.62e-20	4.49573	6.93e-06	0.0981219	NA	NA	NA	NA	0.952765	-0.00400628	geneM0	isoM0
	ENSG00000265315	RN7SL199P	17	44614900	44615180	+	misc_RNA	0.04887	17:44908632	4.46	17:44348298	0.0449	8.39	-3.7224	889	889	bslmm	0.0435	1.16e-14	-4.49334	7.01e-06	0.0992546	NA	NA	NA	NA	0.846003	0.020235	geneM0	isoM0
	ENSG00000188305	C19orf35	19	2274631	2282181	-	protein_coding	0.06355	19:2255819	-4.83	19:2277988	0.0292	6.47	-4.009	1632	1632	bslmm	0.0306	9.09e-11	-4.49003	7.12e-06	0.100812	NA	NA	NA	NA	0.815765	-0.0279428	geneM0	NA
	ENSG00000183066	WBP2NL	22	42394729	42454460	+	protein_coding	0.27966	22:42603814	7.64	22:42388826	0.233	-17.7	-3.264	1614	33	enet	0.280764	1.01e-96	4.48907	7.15e-06	0.101237	NA	NA	NA	NA	0.00214133	0.11214	geneM3	isoM1
	ENSG00000272933	RP11-47A8.5	10	104402549	104403897	-	lincRNA	0.02051	10:104871279	-8.54	10:104150454	0.00351	3.48	0.366	1190	1190	bslmm	0.00374	0.0148	4.48715	7.22e-06	0.102228	NA	NA	NA	NA	0.0172125	0.106745	geneM0	isoM3
	ENSG00000185278	ZBTB37	1	173837220	173872687	+	protein_coding	0.01834	1:173798738	-5.014	1:173869630	0.00236	-4.13	-4.886	996	996	bslmm	0.00481	0.00667	4.48143	7.41e-06	0.104918	NA	NA	NA	NA	0.714462	-0.00859043	geneM2	isoM13
	ENSG00000114902	SPCS1	3	52738971	52742182	+	protein_coding	0.01349	3:53014657	-6.92	3:52561779	0.0012	3.59	-4.187	981	2	lasso	0.00601	0.00279	-4.47648	7.59e-06	0.107467	NA	NA	NA	NA	0.749606	-0.00690551	geneM0	isoM0
	ENSG00000272912	RP11-724N1.1	10	104674342	104675161	+	lincRNA	0.00749	10:104943048	-8.72	10:104611764	0.00422	-3.79	-3.737	1301	1301	blup	0.00309	0.0242	4.47647	7.59e-06	0.107467	NA	NA	NA	NA	0.566023	0.0556379	geneM0	isoM0
	ENSG00000181896	ZNF101	19	19779605	19794318	+	protein_coding	0.02514	19:19484295	6.87	19:19795330	0.0179	5.53	4.381	1470	5	enet	0.0153	3.8e-06	4.4689	7.86e-06	0.11129	NA	NA	NA	NA	0.885007	-0.00381719	geneM0	isoM0
	ENSG00000204852	TCTN1	12	111051832	111087235	+	protein_coding	0.10754	12:110843797	-6.49	12:110879226	0.0355	6.87	6.023	1279	26	enet	0.0444	5.9e-15	4.44901	8.63e-06	0.122192	NA	NA	NA	NA	0.0635942	0.0295745	geneM0	isoM0
	ENSG00000250616	RP11-455F5.3	16	30107751	30115437	+	antisense	0.06812	16:29971265	-6.99	16:30082508	0.0378	7.38	4.339	564	2	lasso	0.035	4.24e-12	4.44752	8.69e-06	0.123042	NA	NA	NA	NA	0.0687641	-0.043691	geneM4	isoM0
	ENSG00000132361	CLUH	17	2592680	2615957	-	protein_coding	0.03405	17:2186455	-6.09	17:2555352	0.00211	-4.41	0.94	1667	1667	blup	0.0101	0.000153	-4.44634	8.73e-06	0.123608	NA	NA	NA	NA	0.0198959	0.0266536	geneM0	isoM0
	ENSG00000272159	RP11-350N15.6	8	38265566	38266260	-	antisense	0.03782	8:38152444	-6.16	8:38116792	0.00197	4.12	-5.942	1040	1040	bslmm	0.00901	0.000323	-4.44611	8.74e-06	0.12375	NA	NA	NA	NA	0.858243	0.0190398	geneM0	isoM0
	ENSG00000141098	GFOD2	16	67708434	67753324	-	protein_coding	0.13126	16:68160968	5.48	16:67853923	0.068	-9.61	3.418	770	14	lasso	0.08	5.93e-26	-4.44549	8.77e-06	0.124174	NA	NA	NA	NA	0.445159	-0.0125006	geneM24	isoM23
	ENSG00000135870	RC3H1	1	173900352	173991435	-	protein_coding	0.01661	1:173798738	-5.014	1:173896641	0.0119	-5	-4.654	994	994	blup	0.0115	5.51e-05	4.44521	8.78e-06	0.124316	NA	NA	NA	NA	3.62e-06	0.0644917	geneM5	isoM40
	ENSG00000178896	EXOSC4	8	145133529	145135550	+	protein_coding	0.02321	8:144808747	4.72	8:144811278	0.0106	-4.64	4.434	514	1	lasso	0.00404	0.0118	-4.434	9.25e-06	0.130971	NA	NA	NA	NA	0.0150876	0.0424504	geneM0	isoM23
	ENSG00000262333	HNRNPA1P16	17	2210055	2211009	+	pseudogene	0.02604	17:2186455	-6.09	17:2125131	0.00317	3.32	-4.391	1618	1618	blup	0.00456	0.00803	-4.41804	9.96e-06	0.141024	NA	NA	NA	NA	0.930706	0.00712892	geneM0	isoM0
	ENSG00000149798	CDC42EP2	11	65082289	65089900	+	protein_coding	0.02079	11:65383755	5.61	11:65036835	-0.00061	3.28	2.203	929	929	bslmm	0.00258	0.0359	4.41484	1.01e-05	0.143006	NA	NA	NA	NA	0.0645441	-0.0657415	geneM2	isoM13
	ENSG00000270108	RP11-73M18.6	14	104153913	104154464	+	sense_intronic	0.03617	14:104314182	7.58	14:104144941	0.0175	-5.52	-2.368	1777	1777	bslmm	0.0177	7.13e-07	4.41558	1.01e-05	0.143006	NA	NA	NA	NA	0.989591	0.0007877	geneM0	isoM0
	ENSG00000254973	RP11-429J17.7	8	144840323	144853992	-	lincRNA	0.07218	8:144808747	4.72	8:144828215	0.0288	7.52	4.267	1012	3	lasso	0.0364	1.61e-12	4.41059	1.03e-05	0.145838	NA	NA	NA	NA	0.118102	-0.0828831	geneM1	isoM0
	ENSG00000149923	PPP4C	16	30087299	30096698	+	protein_coding	0.07804	16:29971265	-6.99	16:30082508	0.0837	11.39	4.339	565	4	lasso	0.0883	1.44e-28	4.40765	1.04e-05	0.147254	NA	NA	NA	NA	0.0417485	0.0311395	geneM0	isoM0
	ENSG00000259295	CSPG4P12	15	85734669	85757136	+	pseudogene	0.27584	15:85355841	-5.99	15:85318065	0.118	-12.04	-5.57	1823	40	enet	0.164	2.35e-53	4.40349	1.07e-05	0.151501	NA	NA	NA	NA	0.911351	0.00521582	geneM8	isoM0
	ENSG00000183454	GRIN2A	16	9852376	10276611	-	protein_coding	0.07117	16:9900057	5.81	16:10064780	0.0246	5.95	-1.899	3016	3016	blup	0.0154	3.63e-06	-4.39865	1.09e-05	0.154333	NA	NA	NA	NA	0.0949489	-0.0361967	geneM1	isoM0
	ENSG00000232811	RP11-96K19.2	1	111486089	111495470	+	antisense	0.08489	1:111322019	4.572	1:111410775	0.0524	8.57	-3.729	1704	20	enet	0.0608	5.84e-20	-4.39682	1.1e-05	0.155749	NA	NA	NA	NA	0.948852	-0.00794404	geneM0	isoM0
	ENSG00000079313	REXO1	19	1815248	1848452	-	protein_coding	0.05026	19:2255819	-4.83	19:1852837	0.0268	-7.7	-4.399	784	3	lasso	0.0387	3.24e-13	4.39092	1.13e-05	0.159997	NA	NA	NA	NA	0.252538	-0.0246186	geneM17	isoM27
	ENSG00000166913	YWHAB	20	43514317	43537173	+	protein_coding	0.21155	20:43682551	-4.65	20:43514210	0.125	-13.14	-3.465	1215	24	enet	0.149037	2.05e-48	4.3895	1.14e-05	0.161413	NA	NA	NA	NA	0.521401	-0.0116957	geneM7	isoM2
	ENSG00000131495	NDUFA2	5	140018325	140027370	-	protein_coding	0.04245	5:140097072	4.92	5:140032947	0.0433	-8.14	4.758	996	30	enet	0.04923	2.04e-16	-4.38616	1.15e-05	0.162828	NA	NA	NA	NA	0.770686	-0.00675096	geneM33	isoM12
	ENSG00000075413	MARK3	14	103851729	103970168	+	protein_coding	0.08291	14:104314182	7.58	14:103940911	0.0206	6.64	-3.195	1876	1876	bslmm	0.0328	1.97e-11	-4.37227	1.23e-05	0.174156	NA	NA	NA	NA	0.189457	0.0143107	geneM14	isoM0
	ENSG00000178093	TSSK6	19	19623227	19626838	-	protein_coding	0.01657	19:19484295	6.87	19:19393653	0.0117	4.64	4.36	1405	2	lasso	0.0105	0.000113	4.37122	1.24e-05	0.175572	NA	NA	NA	NA	0.746302	0.0177117	geneM2	isoM0
	ENSG00000126456	IRF3	19	50162826	50169132	-	protein_coding	0.07566	19:50152142	-6.6	19:50176187	0.0476	8.12	-4.139	1261	1261	bslmm	0.0454	2.92e-15	-4.36735	1.26e-05	0.178403	NA	NA	NA	NA	0.0573418	0.0334334	geneM0	isoM0
	ENSG00000259946	RP11-490G2.2	1	98432561	98434370	-	lincRNA	0.03935	1:98512127	-8.748	1:98440529	0.00687	-5.17	-7.724	1090	1090	blup	0.0137	1.17e-05	4.36249	1.29e-05	0.182651	NA	NA	NA	NA	0.890683	0.00918649	geneM8	isoM0
	ENSG00000108384	RAD51C	17	56769934	56811703	+	protein_coding	0.27844	17:56758379	4.72	17:57014709	0.504	-26.03	4.339	1041	12	lasso	0.519	4.53e-212	-4.35663	1.32e-05	0.186899	NA	NA	NA	NA	0.950185	-0.00177	geneM1	isoM38
	ENSG00000114988	LMAN2L	2	97371666	97405801	-	protein_coding	0.06037	2:97416153	-4.45	2:97390953	0.0407	7.61	-4.295	604	3	lasso	0.0404	1.03e-13	-4.36	1.32e-05	0.186899	NA	NA	NA	NA	0.0174913	0.0623317	geneM10	isoM23
	ENSG00000172687	ZNF738	19	21541732	21562104	+	protein_coding	0.36409	19:21479783	-4.34	19:21556721	0.421	-23.6	-3.991	2265	2265	bslmm	0.434	1.36e-165	4.35719	1.32e-05	0.186899	NA	NA	NA	NA	0.716513	-0.0153057	geneM2	isoM24
	ENSG00000225151	AC103965.1	15	84867600	84898888	-	pseudogene	0.25715	15:85207825	-6.12	15:85114268	0.169	-15.75	-5.552	1226	71	enet	0.262	3.52e-89	4.35289	1.34e-05	0.189731	NA	NA	NA	NA	0.458103	0.0215102	geneM0	isoM0
	ENSG00000164087	POC1A	3	52109269	52188706	-	protein_coding	0.01755	3:52626443	6.16	3:52175783	0.00184	-3.52	-2.652	862	862	bslmm	0.000196	0.262	4.34949	1.36e-05	0.192562	NA	NA	NA	NA	0.905474	-0.00537665	geneM1	isoM0
	ENSG00000105738	SIPA1L3	19	38397868	38699012	+	protein_coding	0.05733	19:38670754	-4.69	19:38622636	0.015	6.07	3.474	1797	4	lasso	0.0211	6.91e-08	4.34841	1.37e-05	0.193978	NA	NA	NA	NA	0.315497	0.0186681	geneM17	isoM25
	ENSG00000243224	RP5-1157M23.2	3	52273274	52275113	+	antisense	0.0261	3:52722335	6.21	3:52497778	0.0047	4.14	2.114	832	832	bslmm	0.0108	8.91e-05	4.3467	1.38e-05	0.195394	NA	NA	NA	NA	0.967978	-0.00538267	geneM0	NA
	ENSG00000128268	MGAT3	22	39853349	39888199	+	protein_coding	0.07067	22:39967430	-7.05	22:39852648	0.0577	-8.91	4.078	1244	1244	bslmm	0.056381	1.32e-18	-4.33809	1.44e-05	0.20389	NA	NA	NA	NA	0.595509	-0.00955306	geneM0	isoM38
	ENSG00000260539	RP11-252A24.7	16	74481325	74483790	-	lincRNA	0.10946	16:74649187	-4.9	16:74503031	0.0727	-10.98	-3.962	1617	24	enet	0.118	5.46e-38	4.33733	1.44e-05	0.20389	NA	NA	NA	NA	0.56862	0.0125351	geneM1	isoM0
	ENSG00000076685	NT5C2	10	104845940	104953056	-	protein_coding	0.11931	10:104952499	-8.73	10:104833074	0.0324	-8.59	-2.616	1392	1392	blup	0.0959	5.73e-31	-4.33025	1.49e-05	0.210969	NA	NA	NA	NA	0.0684697	0.0286663	geneM3	isoM0
	ENSG00000159202	UBE2Z	17	46985731	47006418	+	protein_coding	0.12718	17:47040613	-4.53	17:46981419	0.171	-15.08	-2.911	1466	20	enet	0.206	2.97e-68	4.32543	1.52e-05	0.215217	NA	NA	NA	NA	0.970581	0.00079813	geneM1	isoM10
	ENSG00000186501	TMEM222	1	27648651	27662891	+	protein_coding	0.11935	1:27602489	4.505	1:27661952	0.0834	10.59	4.302	658	8	enet	0.0808	3.53e-26	4.32502	1.53e-05	0.216633	NA	NA	NA	NA	0.844825	-0.00403352	geneM4	isoM35
	ENSG00000228451	SDAD1P1	8	26236775	26240469	-	pseudogene	0.58505	8:26272768	5.87	8:26242971	0.383	22.45	0.208	2012	13	lasso	0.48	5.63e-190	-4.32453	1.53e-05	0.216633	NA	NA	NA	NA	0.838762	0.0101077	geneM0	isoM0
	ENSG00000137463	MGARP	4	140187317	140201492	-	protein_coding	0.05074	4:139968617	-4.04	4:140121058	0.0093	5.07	-3.543	1364	1364	blup	0.015104	4.44e-06	-4.31841	1.57e-05	0.222296	NA	NA	NA	NA	0.0386715	0.0807899	geneM0	isoM23
	ENSG00000261716	RP11-196G18.22	1	149816065	149820591	-	sense_overlapping	0.01225	1:150031490	-6.178	1:149927940	-0.000661	3.49	0.31599	490	490	bslmm	0.00186	0.0631	4.31642	1.59e-05	0.225128	NA	NA	NA	NA	0.0434048	0.0639368	geneM0	isoM23
	ENSG00000183831	ANKRD45	1	173578700	173639001	-	protein_coding	0.25377	1:173798738	-5.014	1:173646773	0.155	-14.37	-4.926	1081	62	enet	0.199	8.16e-66	4.29991	1.71e-05	0.242119	NA	NA	NA	NA	0.0417778	0.0559202	geneM3	isoM1
	ENSG00000066084	DIP2B	12	50898768	51142450	+	protein_coding	0.07032	12:50652280	4.22	12:50887804	0.065	9.54	3.854	1392	34	enet	0.069	1.68e-22	4.29711	1.73e-05	0.244951	NA	NA	NA	NA	0.0523735	-0.045081	geneM2	isoM13
	ENSG00000173930	SLCO4C1	5	101569690	101632253	-	protein_coding	0.25525	5:101756869	5.05	5:101639252	0.203	-16.35	4.454	2228	47	enet	0.267997	1.14e-91	-4.29285	1.76e-05	0.249198	NA	NA	NA	NA	0.0721128	-0.0793808	geneM0	isoM0
	ENSG00000145354	CISD2	4	103790135	103810399	+	protein_coding	0.19241	4:103292422	6.54	4:103815289	0.168	15	-4.389	1591	77	enet	0.188723	3.82e-62	-4.29184	1.77e-05	0.250614	NA	NA	NA	NA	0.00134354	-0.0420666	geneM1	isoM0
	ENSG00000246705	H2AFJ	12	14927270	14930936	+	protein_coding	0.06934	12:14720366	4.57	12:14965332	0.04	6.07	0.286	1596	1596	bslmm	0.0407	8.32e-14	4.29144	1.78e-05	0.25203	NA	NA	NA	NA	0.000209504	0.10353	geneM4	isoM13
	ENSG00000231378	NDUFAF4P4	1	174818805	174819306	-	pseudogene	0.01201	1:174865004	-4.619	1:174544991	0.00186	-3.85	-4.15	1372	2	lasso	0.000207	0.259	4.28304	1.84e-05	0.260526	NA	NA	NA	NA	0.841548	-0.0130311	geneM0	isoM4
	ENSG00000213699	SLC35F6	2	26987152	27004099	+	protein_coding	0.03297	2:27018100	-4.26	2:26965198	0.0322	-6.61	-4.168	1005	3	lasso	0.0279	6.07e-10	4.28	1.86e-05	0.263357	NA	NA	NA	NA	0.487524	-0.012345	geneM3	isoM32
	ENSG00000239213	RP11-85F14.5	3	136560568	136580896	-	antisense	0.06778	3:136274435	-6.82	3:136549679	0.111	-12.41	4.306	1050	25	enet	0.107	1.77e-34	-4.27066	1.95e-05	0.276101	NA	NA	NA	NA	0.00441178	-0.122507	geneM2	isoM0
	ENSG00000113141	IK	5	140026643	140042064	+	protein_coding	0.18953	5:140097072	4.92	5:140029780	0.045	9.68	4.69	1007	43	enet	0.11946	1.39e-38	4.26378	2.01e-05	0.284596	NA	NA	NA	NA	0.370613	0.0179219	geneM11	isoM42
	ENSG00000226519	LINC00390	13	44680514	44711372	-	lincRNA	0.0188	13:44711625	4.54	13:44708126	0.00222	-3.86	4.435	1306	3	lasso	0.003054	0.0249	-4.26385	2.01e-05	0.284596	NA	NA	NA	NA	0.643343	0.0511495	geneM0	isoM0
	ENSG00000076321	KLHL20	1	173684080	173755840	+	protein_coding	0.01925	1:173798738	-5.014	1:173730310	0.00458	-4.16	-3.808	1068	1068	bslmm	0.00512	0.00533	4.26144	2.03e-05	0.287428	NA	NA	NA	NA	0.68067	0.00702345	geneM0	isoM0
	ENSG00000112763	BTN2A1	6	26458150	26476849	+	protein_coding	0.232	6:26903585	-12.93	6:26370660	0.027472	-8.52	0.186	912	912	blup	0.15136	3.35e-49	4.259	2.05e-05	0.29026	NA	NA	NA	NA	0.212309	0.0209316	geneM0	isoM23
	ENSG00000157851	DPYSL5	2	27070615	27173219	+	protein_coding	0.1292	2:27018100	-4.26	2:27072209	0.204	-16.93	-3.536	1013	15	lasso	0.256	3.47e-87	4.26	2.05e-05	0.29026	NA	NA	NA	NA	0.000291077	-0.105212	geneM18	isoM13
	ENSG00000197696	NMB	15	85198360	85201794	-	protein_coding	0.04566	15:85207825	-6.12	15:85280792	0.0145	-4.82	-5.476	1365	1365	bslmm	0.016	2.36e-06	4.25803	2.06e-05	0.291675	NA	NA	NA	NA	0.178301	-0.0608896	geneM2	isoM0
	ENSG00000009307	CSDE1	1	115259534	115301297	-	protein_coding	0.03479	1:115721655	4.902	1:115262845	0.00263	5.32	-4.207	1524	19	enet	0.0167	1.44e-06	-4.24046	2.23e-05	0.315746	NA	NA	NA	NA	0.59662	0.00776651	geneM19	isoM0
	ENSG00000273245	RP11-434P11.2	2	73977383	73977913	-	lincRNA	0.01102	2:73631212	5.98	2:73571417	-0.000118	-3.35	5.261	1110	1110	bslmm	0.00241	0.041	-4.24	2.25e-05	0.318578	NA	NA	NA	NA	0.401436	0.0569256	geneM0	isoM0
	ENSG00000216915	RP1-97D16.1	6	27704779	27706273	-	pseudogene	0.14447	6:28038929	-13.43	6:27679445	0.121743	-12.75	-4.819	740	13	lasso	0.12031	7.37e-39	4.2357	2.28e-05	0.322825	NA	NA	NA	NA	0.564383	-0.058675	geneM0	isoM0
	ENSG00000230319	AL022476.2	22	43434591	43448372	+	antisense	0.05156	22:43431970	-3.68	22:43419325	0.0408	-7.54	-3.561	1981	3	lasso	0.047552	6.65e-16	4.2334	2.3e-05	0.325657	NA	NA	NA	NA	0.519721	-0.0312877	geneM0	isoM0
	ENSG00000066135	KDM4A	1	44115829	44171186	+	protein_coding	0.03149	1:44083015	6.571	1:44171211	0.0137	4.69	-4.18	1353	4	lasso	0.0113	6.59e-05	-4.22322	2.41e-05	0.341232	NA	NA	NA	NA	0.712716	0.00593078	geneM19	isoM51
	ENSG00000143603	KCNN3	1	154669931	154842756	-	protein_coding	0.18707	1:154845484	4.811	1:154859940	0.0968	-12.01	4.644	1143	33	enet	0.158	1.62e-51	-4.21215	2.53e-05	0.358223	NA	NA	NA	NA	0.00864677	0.088858	geneM3	isoM1
	ENSG00000236333	TRHDE-AS1	12	72647288	72668687	-	processed_transcript	0.33422	12:72260076	4.09	12:72652971	0.246	-18.34	-3.746	1047	58	enet	0.259	3.77e-88	4.21148	2.54e-05	0.359639	NA	NA	NA	NA	0.00568179	0.0662969	geneM13	isoM2
	ENSG00000204652	RPS26P8	17	43685909	43686349	+	pseudogene	0.04853	17:44110271	-4.04	17:44177669	0.0712	10.31	-3.681	576	576	blup	0.0744	3.45e-24	-4.20232	2.64e-05	0.373798	NA	NA	NA	NA	0.655645	-0.0514732	geneM0	NA
	ENSG00000174574	AKIRIN1	1	39456895	39471731	+	protein_coding	0.12917	1:39544876	-4.556	1:39489221	0.0725	10.32	2.807	1379	10	lasso	0.0952	9.17e-31	4.1849	2.85e-05	0.403531	NA	NA	NA	NA	0.117149	-0.0212562	geneM0	isoM41
	ENSG00000124201	ZNFX1	20	47854483	47894963	-	protein_coding	0.06232	20:48131036	5.3	20:47884555	0.0369	-7.51	1.725	1663	28	enet	0.041761	3.85e-14	-4.1826	2.88e-05	0.407779	NA	NA	NA	NA	0.286041	0.0186802	geneM32	isoM6
	ENSG00000223865	HLA-DPB1	6	33043703	33054978	+	protein_coding	0.5364	6:33321666	-7.38	6:33326822	0.040009	-7.61	3.667	502	51	enet	0.15039	7.11e-49	-4.1793	2.92e-05	0.413443	NA	NA	NA	NA	0.920694	0.00938885	geneM6	isoM15
	ENSG00000215347	SLC25A5P1	22	42397073	42397970	-	pseudogene	0.03651	22:42603814	7.64	22:42390093	0.0157	6.28	6.109	1501	17	enet	0.032949	1.8e-11	4.1787	2.93e-05	0.414859	NA	NA	NA	NA	0.820526	0.017894	geneM0	isoM0
	ENSG00000188522	FAM83G	17	18872102	18908117	-	protein_coding	0.05492	17:19153417	-5.44	17:18912271	0.00505	-4.98	2.416	691	36	enet	0.0179	6.3e-07	-4.1757	2.97e-05	0.420522	NA	NA	NA	NA	2.66e-06	0.24387	geneM5	isoM5
	ENSG00000164182	NDUFAF2	5	60240956	60448853	+	protein_coding	0.07039	5:60614879	-7.57	5:60139881	0.0568	8.75	4.626	1464	15	lasso	0.065738	1.71e-21	4.16939	3.05e-05	0.431849	NA	NA	NA	NA	0.000624497	0.0531648	geneM1	isoM0
	ENSG00000227888	FAM66A	8	12219527	12268510	+	processed_transcript	0.2918	8:12745886	-4.19	8:11892212	0.192	-14.84	-2.452	1005	50	enet	0.28	2.18e-96	4.17	3.05e-05	0.431849	NA	NA	NA	NA	0.175453	0.160775	geneM0	isoM0
	ENSG00000270113	RP11-282O18.6	12	123773656	123774230	-	lincRNA	0.19632	12:123676763	8.06	12:123841206	0.0278	-9.01	1.985	1483	45	enet	0.13	6.11e-42	-4.16247	3.15e-05	0.446008	NA	NA	NA	NA	0.837619	0.00742935	geneM1	isoM0
	ENSG00000159761	C16orf86	16	67700719	67702661	+	protein_coding	0.00762	16:68160968	5.48	16:68042018	0.00431	-3.8	3.556	719	719	blup	0.00375	0.0147	-4.16116	3.17e-05	0.44884	NA	NA	NA	NA	0.884115	0.00640482	geneM4	isoM0
	ENSG00000141127	PRPSAP2	17	18743398	18834581	+	protein_coding	0.17293	17:19153417	-5.44	17:18770367	0.26	-18.77	3.427	743	58	enet	0.272	3.47e-93	-4.1592	3.19e-05	0.451672	NA	NA	NA	NA	0.661389	-0.00788986	geneM18	isoM13
	ENSG00000198797	BRINP2	1	177140633	177251558	+	protein_coding	0.07197	1:177280121	5.628	1:177268669	0.00178	-4.07	5.485	1313	1313	blup	0.0114	5.93e-05	-4.15386	3.27e-05	0.462999	NA	NA	NA	NA	0.698486	-0.00916746	geneM3	isoM55
	ENSG00000261740	RP11-345J4.5	16	29454551	29465972	-	protein_coding	0.22662	16:29960468	-6.98	16:29954955	0.0258	-6.61	-6.535	838	35	enet	0.0629	1.31e-20	4.15378	3.27e-05	0.462999	NA	NA	NA	NA	0.0123943	-0.084211	geneM2	isoM0
	ENSG00000160685	ZBTB7B	1	154975127	154990998	+	protein_coding	0.02736	1:154845484	4.811	1:154980351	0.000664	4.52	4.117	903	3	lasso	0.00187	0.0626	4.14591	3.38e-05	0.478574	NA	NA	NA	NA	0.761463	-0.011015	geneM0	isoM13
	ENSG00000197958	RPL12	9	130209953	130213684	-	protein_coding	0.3714	9:130591537	3.73	9:130219743	0.417	-23.5	-3.216	1061	50	enet	0.519	3.88e-212	4.1464	3.38e-05	0.478574	NA	NA	NA	NA	0.520478	0.0167594	geneM15	isoM7
	ENSG00000178074	C2orf69	2	200775979	200820658	+	protein_coding	0.03154	2:200715388	8.42	2:200626770	-0.000752	-3.52	0.369	1143	1143	bslmm	0.00434	0.00947	4.14	3.41e-05	0.482822	NA	NA	NA	NA	0.299291	0.015547	geneM17	isoM31
	ENSG00000115226	FNDC4	2	27714750	27718112	-	protein_coding	0.03258	2:27982119	-5.12	2:27603673	0.0029	-4.47	1.852	773	773	bslmm	0.00699	0.00137	-4.14	3.44e-05	0.48707	NA	NA	NA	NA	0.00802145	-0.0478444	geneM0	isoM0
	ENSG00000163935	SFMBT1	3	52937588	53080766	-	protein_coding	0.10296	3:53014657	-6.92	3:52959537	0.061	9.63	-4.633	1322	20	enet	0.0668	7.96e-22	-4.14162	3.45e-05	0.488486	NA	NA	NA	NA	0.84878	-0.00411101	geneM0	isoM0
	ENSG00000253553	RP11-586K2.1	8	89339065	89749363	+	antisense	0.11946	8:89323004	5.7	8:89602500	0.0338	-8.06	4.75	2182	28	enet	0.0562	1.53e-18	-4.13599	3.53e-05	0.499813	NA	NA	NA	NA	0.0550812	-0.073319	geneM1	isoM13
	ENSG00000256980	KHDC1L	6	73933267	73935493	-	protein_coding	0.05287	6:73611910	-4.21	6:73964567	0.0166	6.31	3.525	1746	32	enet	0.033	1.7e-11	4.13475	3.55e-05	0.502645	NA	NA	NA	NA	0.778665	0.0302375	geneM0	isoM0
	ENSG00000241847	VDAC1P8	6	143811652	143812504	+	pseudogene	0.03947	6:143695411	5.23	6:143815127	0.00979	-4.59	-1.935	1375	1375	bslmm	0.01	0.000157	4.13377	3.57e-05	0.505476	NA	NA	NA	NA	0.63281	-0.0294271	geneM0	isoM0
	ENSG00000112514	CUTA	6	33384219	33386094	-	protein_coding	0.11075	6:33321666	-7.38	6:33379903	0.115706	-12.45	3.817	1273	1273	bslmm	0.11506	3.81e-37	-4.1326	3.59e-05	0.508308	NA	NA	NA	NA	0.16707	-0.0185129	geneM2	isoM0
	ENSG00000214575	CPEB1	15	83211951	83317612	-	protein_coding	0.14123	15:83244680	6.07	15:83352282	0.101	11.3	-3.423	717	717	bslmm	0.126	1.07e-40	-4.13225	3.59e-05	0.508308	NA	NA	NA	NA	0.742795	0.00877225	geneM1	isoM0
	ENSG00000162702	ZNF281	1	200374068	200379184	-	protein_coding	0.03533	1:200501262	-4.521	1:200311674	0.0124	5.49	3.372	1796	6	lasso	0.00685	0.00152	4.12745	3.67e-05	0.519635	NA	NA	NA	NA	0.0243349	-0.0343249	geneM2	isoM13
	ENSG00000157150	TIMP4	3	12194551	12200851	-	protein_coding	0.114	3:12139143	4.24	3:12118013	0.0516	8.72	3.881	1648	1648	bslmm	0.0748	2.64e-24	4.12326	3.74e-05	0.529547	NA	NA	NA	NA	0.717057	-0.0176421	geneM3	isoM1
	ENSG00000077380	DYNC1I2	2	172543919	172604930	+	protein_coding	0.06155	2:172976829	-4.92	2:172659852	0.0448	-8.11	4.146	1576	4	lasso	0.0437	1.01e-14	-4.12	3.76e-05	0.532378	NA	NA	NA	NA	0.00436445	-0.0387618	geneM2	isoM0
	ENSG00000120088	CRHR1	17	43699267	43913194	+	protein_coding	0.07343	17:44270181	4.23	17:44192923	0.234	-17.86	-3.754	851	7	lasso	0.24	9.74e-81	4.11758	3.83e-05	0.54229	NA	NA	NA	NA	0.966308	-0.00169711	geneM8	isoM0
	ENSG00000164241	C5orf63	5	126378250	126409184	-	protein_coding	0.2947	5:126316596	-4.52	5:126390962	0.171	-15.08	-4.338	1819	10	lasso	0.252772	9.21e-86	4.10624	4.02e-05	0.569192	NA	NA	NA	NA	0.237986	0.0524484	geneM0	isoM0
	ENSG00000180113	TDRD6	6	46655612	46672056	+	protein_coding	0.38835	6:46648129	-3.79	6:46648129	0.15	-14.21	-3.791	1269	89	enet	0.17	1.57e-55	4.10609	4.02e-05	0.569192	NA	NA	NA	NA	0.451274	-0.0272543	geneM0	isoM23
	ENSG00000230068	CDC42-IT1	1	22385690	22390692	+	sense_intronic	0.0436	1:22458384	-4.636	1:22390078	0.0152	-5.17	-4.227	1955	8	enet	0.0152	4.21e-06	4.10438	4.05e-05	0.573439	NA	NA	NA	NA	0.948323	0.00753992	geneM0	isoM0
	ENSG00000198892	SHISA4	1	201857808	201861434	+	protein_coding	0.39281	1:201822955	-3.892	1:201822955	0.272	-19.02	-3.892	1401	6	lasso	0.288	1.39e-99	4.10272	4.08e-05	0.577687	NA	NA	NA	NA	0.714791	-0.00880052	geneM0	isoM3
	ENSG00000204120	GIGYF2	2	233562009	233725285	+	protein_coding	0.101	2:233562197	8.13	2:233577038	0.0735	10.25	-3.97	2009	2009	bslmm	0.0736	6.36e-24	-4.1	4.09e-05	0.579103	NA	NA	NA	NA	0.203038	-0.0147146	geneM11	isoM8
	ENSG00000256989	AC010335.1	19	18553705	18554469	-	pseudogene	0.05329	19:19041023	-3.63	19:18572834	0.0261	6.17	-3.105	1474	1474	bslmm	0.0246	5.89e-09	-4.10145	4.11e-05	0.581935	NA	NA	NA	NA	0.284818	0.148915	geneM0	isoM0
	ENSG00000112855	HARS2	5	140071011	140078889	+	protein_coding	0.02558	5:140097072	4.92	5:140066916	0.0185	5.81	4.587	1008	3	lasso	0.015081	4.51e-06	4.10085	4.12e-05	0.583351	NA	NA	NA	NA	0.158631	0.0197877	geneM19	isoM43
	ENSG00000204856	FAM216A	12	110906169	110928190	+	protein_coding	0.03895	12:110843797	-6.49	12:110997493	0.0375	-7.33	-4.003	1499	5	lasso	0.0325	2.52e-11	4.09248	4.27e-05	0.604589	NA	NA	NA	NA	0.48218	-0.0141287	geneM1	isoM2
	ENSG00000016864	GLT8D1	3	52728505	52740048	-	protein_coding	0.06747	3:53014657	-6.92	3:52624723	0.0335	7.33	-4.952	980	980	bslmm	0.0436	1.08e-14	-4.09205	4.28e-05	0.606005	NA	NA	NA	NA	0.681566	-0.0059627	geneM4	isoM0
	ENSG00000108551	RASD1	17	17397751	17399709	-	protein_coding	0.01718	17:17896673	5.33	17:17402049	0.00276	-3.79	1.906	1352	1352	blup	0.0039	0.0131	-4.0898	4.32e-05	0.611669	NA	NA	NA	NA	2.03e-05	0.172256	geneM5	isoM5
	ENSG00000149927	DOC2A	16	30016830	30034591	-	protein_coding	0.04035	16:29971265	-6.99	16:29999993	0.0212	5.94	2.323	536	2	lasso	0.0327	2.12e-11	4.08564	4.4e-05	0.622996	NA	NA	NA	NA	0.740632	-0.00870324	geneM1	isoM2
	ENSG00000228389	AC068039.4	2	172629992	172632354	+	antisense	0.25001	2:172976829	-4.92	2:172659852	0.333	21.27	4.146	1503	23	enet	0.341	8.17e-122	4.08	4.41e-05	0.624412	NA	NA	NA	NA	0.966527	0.00435159	geneM0	isoM0
	ENSG00000167136	ENDOG	9	131580753	131584956	+	protein_coding	0.2835	9:131467122	3.94	9:131576416	0.26	-18.82	-3.547	1079	1079	bslmm	0.319	1.89e-112	4.08354	4.44e-05	0.62866	NA	NA	NA	NA	0.641373	0.017646	geneM0	isoM0
	ENSG00000079691	LRRC16A	6	25279306	25620758	+	protein_coding	0.10838	6:26083519	-11.11	6:25340611	0.0144	5.77	-1.171	2560	2560	bslmm	0.0364	1.64e-12	-4.08123	4.48e-05	0.634323	NA	NA	NA	NA	0.160132	0.0435327	geneM3	isoM1
	ENSG00000143401	ANP32E	1	150190717	150208504	-	protein_coding	0.03888	1:150031490	-6.178	1:150189284	0.000703	3.86	-5.116	1117	1117	bslmm	0.00664	0.00176	-4.07871	4.53e-05	0.641403	NA	NA	NA	NA	0.000388423	0.0665905	geneM4	isoM42
	ENSG00000187566	NHLRC1	6	18120718	18122851	-	protein_coding	0.08215	6:18165244	3.92	6:18123772	0.0367	-7.78	-3.524	2227	7	lasso	0.0432	1.4e-14	4.07023	4.7e-05	0.665473	NA	NA	NA	NA	0.0353628	0.0565698	geneM4	isoM24
	ENSG00000151883	PARP8	5	49961733	50142356	+	protein_coding	0.07877	5:49840113	-5.63	5:49893157	0.052	8.71	2.264	1839	1839	bslmm	0.058456	3.03e-19	4.06649	4.77e-05	0.675384	NA	NA	NA	NA	0.538742	-0.0109187	geneM0	isoM0
	ENSG00000138028	CGREF1	2	27321757	27341995	-	protein_coding	0.32262	2:27759640	-4.42	2:27125195	0.0542	-10.65	2.193	878	50	enet	0.175	3.3e-57	-4.07	4.78e-05	0.6768	NA	NA	NA	NA	0.911541	-0.00321793	geneM8	isoM0
	ENSG00000267246	RP11-798G7.7	17	43627147	43636104	-	processed_transcript	0.05927	17:44110271	-4.04	17:44119320	0.0992	11.69	-3.755	541	14	lasso	0.102	7.76e-33	-4.06576	4.79e-05	0.678216	NA	NA	NA	NA	0.446731	-0.0906228	geneM0	isoM0
	ENSG00000101746	NOL4	18	31431064	31804916	-	protein_coding	0.0248	18:31064091	-4.73	18:31709429	0.00496	-4.75	2.248	1701	1701	blup	0.0111	7.38e-05	-4.06214	4.86e-05	0.688127	NA	NA	NA	NA	6.58e-06	0.0665009	geneM31	isoM0
	ENSG00000182628	SKA2	17	57187312	57232630	-	protein_coding	0.11911	17:56758379	4.72	17:57257560	0.165	-14.26	-2.665	1150	5	lasso	0.176	1.09e-57	4.06012	4.9e-05	0.693791	NA	NA	NA	NA	0.187981	-0.0224611	geneM3	isoM1
	ENSG00000231453	AC018470.4	2	175190755	175195371	+	lincRNA	0.02418	2:174999204	-5.17	2:174922401	0.000322	3.39	1.558	1450	1450	bslmm	0.00127	0.102	4.06	4.91e-05	0.695207	NA	NA	NA	NA	0.307739	-0.0628373	geneM0	isoM0
	ENSG00000159210	SNF8	17	47006678	47022479	-	protein_coding	0.19524	17:47040613	-4.53	17:47002515	0.194	-16.15	-4.066	1458	5	lasso	0.195	2.08e-64	4.05677	4.98e-05	0.705118	NA	NA	NA	NA	0.130085	-0.0189604	geneM0	isoM44
	ENSG00000158402	CDC25C	5	137620954	137674044	-	protein_coding	0.01272	5:137855305	6.17	5:137638571	-0.000606	-3.99	-0.838	1087	1087	blup	0.00266	0.0337	4.05426	5.03e-05	0.712198	NA	NA	NA	NA	0.634017	-0.0477816	geneM0	NA
	ENSG00000270179	RP11-159N11.4	11	113239200	113239839	+	sense_intronic	0.17511	11:113370758	-6.56	11:113187949	0.0568	8.91	-3.722	1499	1499	bslmm	0.0825	1e-26	-4.05379	5.04e-05	0.713614	NA	NA	NA	NA	0.863343	0.0179495	geneM0	isoM0
	ENSG00000164758	MED30	8	118532952	118552501	+	protein_coding	0.16091	8:118534875	-5.29	8:118531470	0.091	11.75	-4.912	1289	1289	bslmm	0.138	1.51e-44	-4.05142	5.09e-05	0.720693	NA	NA	NA	NA	0.523925	0.0165264	geneM0	isoM0
	ENSG00000270084	GAS5-AS1	1	173832386	173833079	+	antisense	0.13484	1:173798738	-5.014	1:173820365	0.146	-14.04	-3.399	958	22	enet	0.15	7.97e-49	4.05115	5.1e-05	0.722109	NA	NA	NA	NA	0.742442	-0.022968	geneM0	isoM0
	ENSG00000126067	PSMB2	1	36067185	36107445	-	protein_coding	0.01968	1:36538282	-4.441	1:36317380	0.00528	4.2	-3.763	570	570	bslmm	0.00408	0.0115	-4.04943	5.13e-05	0.726357	NA	NA	NA	NA	0.79721	-0.00559908	geneM4	isoM24
	ENSG00000108582	CPD	17	28705923	28797007	+	protein_coding	0.12517	17:28883741	4.59	17:28743156	0.0633	9.54	4.035	1259	1259	bslmm	0.0696	1.09e-22	4.04876	5.15e-05	0.729189	NA	NA	NA	NA	0.225614	0.0219568	geneM2	isoM10
	ENSG00000254852	NPIPA2	16	14841923	14859270	+	protein_coding	0.35497	16:14917380	4.53	16:15129158	0.192	-15.98	-3.076	526	71	enet	0.301	9.73e-105	4.04875	5.15e-05	0.729189	NA	NA	NA	NA	0.177052	0.178375	geneM0	isoM0
	ENSG00000257657	RP11-352M15.1	12	45875654	46004403	-	lincRNA	0.02243	12:45851279	3.72	12:46065432	0.00391	-4.66	-2.226	1323	11	enet	0.0116	5.29e-05	4.04721	5.18e-05	0.733436	NA	NA	NA	NA	0.0253363	-0.172334	geneM0	isoM0
	ENSG00000104388	RAB2A	8	61429416	61536186	+	protein_coding	0.07108	8:60931328	5.6	8:61517798	0.0545	8.86	4.028	1630	13	lasso	0.054	7.06e-18	4.04466	5.24e-05	0.741932	NA	NA	NA	NA	0.260616	-0.0120429	geneM1	isoM24
	ENSG00000013375	PGM3	6	83870869	83903655	-	protein_coding	0.04717	6:84328660	-7.11	6:83908232	0.0355	-7.4	2.177	1368	1368	bslmm	0.0472	8.68e-16	4.04319	5.27e-05	0.746179	NA	NA	NA	NA	0.851131	-0.00367517	geneM3	isoM0
	ENSG00000253829	RP11-723D22.3	8	38702384	38703957	-	antisense	0.03348	8:38212611	-6.11	8:38693262	0.0186	-5.2	-4.042	1223	1	lasso	0.0119	4.16e-05	4.042	5.3e-05	0.750427	NA	NA	NA	NA	0.484998	0.0595701	geneM0	isoM0
	ENSG00000185294	SPPL2C	17	43922256	43924438	+	protein_coding	0.01425	17:44289832	-4.15	17:44192923	0.0116	-4.73	-3.754	601	601	blup	0.0121	3.71e-05	4.04151	5.31e-05	0.751843	NA	NA	NA	NA	0.0583811	0.143785	geneM0	isoM0
	ENSG00000204650	CRHR1-IT1	17	43697694	43725582	+	pseudogene	0.08382	17:44208312	-4.12	17:44207887	0.219	-17.57	-3.613	664	51	enet	0.234	8.75e-79	4.03855	5.38e-05	0.761754	NA	NA	NA	NA	0.776975	-0.00639828	geneM24	isoM23
	ENSG00000225822	UBXN7-AS1	3	196158235	196160242	+	antisense	0.0134	3:196046921	4.97	3:196049572	7.05e-05	-4.01	-4.011	1861	3	enet	0.000497	0.198	4.03857	5.38e-05	0.761754	NA	NA	NA	NA	0.57053	0.0453951	geneM0	isoM0
	ENSG00000163728	TTC14	3	180319918	180335616	+	protein_coding	0.15327	3:180623255	-6.97	3:180177069	0.119	13.55	-4.389	1303	22	enet	0.16	3.14e-52	-4.03527	5.45e-05	0.771666	NA	NA	NA	NA	0.0585469	-0.0374259	geneM8	isoM23
	ENSG00000266962	RP11-400F19.6	17	40704456	40706766	-	antisense	0.029	17:40615761	-3.73	17:40772967	0.011	4.83	3.105	909	909	blup	0.0113	6.35e-05	4.0326	5.52e-05	0.781577	NA	NA	NA	NA	0.0539515	-0.0326691	geneM0	isoM0
	ENSG00000121769	FABP3	1	31838472	31849697	-	protein_coding	0.04449	1:31831870	4.241	1:31761703	0.0428	-8.4	3.901	1432	6	lasso	0.0584	3.18e-19	-4.02836	5.62e-05	0.795736	NA	NA	NA	NA	0.0226223	-0.0634499	geneM22	isoM0
	ENSG00000241528	RP1-130H16.16	22	30770930	30773862	-	antisense	0.10194	22:31175525	4.29	22:30772960	0.076	-10.51	-3.977	1478	12	lasso	0.076198	9.48e-25	4.027	5.65e-05	0.799983	NA	NA	NA	NA	0.0562807	-0.0715177	geneM0	isoM0
	ENSG00000273350	RP4-539M6.20	22	30816501	30816901	+	sense_intronic	0.02839	22:31175525	4.29	22:30388706	0.0104	-4.62	-2.527	1451	1451	bslmm	0.005913	0.00298	4.02705	5.65e-05	0.799983	NA	NA	NA	NA	0.774864	0.026895	geneM0	isoM23
	ENSG00000084764	MAPRE3	2	27193480	27250064	+	protein_coding	0.04527	2:27018100	-4.26	2:27161591	0.0332	7.66	-3.921	930	4	lasso	0.0354	3.17e-12	-4.03	5.68e-05	0.804231	NA	NA	NA	NA	0.237577	0.020883	geneM7	isoM2
	ENSG00000159640	ACE	17	61554422	61599205	+	protein_coding	0.24257	17:61545779	-4.04	17:61545779	0.124	12.98	-4.035	1009	2	lasso	0.125	1.57e-40	-4.02424	5.72e-05	0.809895	NA	NA	NA	NA	0.85382	-0.00752742	geneM0	isoM0
	ENSG00000185499	MUC1	1	155158300	155162707	-	protein_coding	0.04342	1:154845484	4.811	1:155186742	0.00716	5.04	3.419	843	843	bslmm	0.0108	9.22e-05	4.02306	5.74e-05	0.812727	NA	NA	NA	NA	0.168293	0.104081	geneM3	isoM1
	ENSG00000109332	UBE2D3	4	103715540	103790053	-	protein_coding	0.05619	4:103283117	6.57	4:103942790	0.0362	-7.82	2.894	1645	9	lasso	0.046975	9.96e-16	-4.02223	5.76e-05	0.815558	NA	NA	NA	NA	0.822194	-0.00319987	geneM10	isoM0
	ENSG00000228031	AC078842.3	7	137029676	137039229	-	lincRNA	0.03992	7:137076712	-6.46	7:137043312	0.0244	-6.02	4.065	1161	5	lasso	0.0205	1.02e-07	-4.02165	5.78e-05	0.81839	NA	NA	NA	NA	0.774015	-0.0366301	geneM3	isoM1
	ENSG00000168781	PPIP5K1	15	43825660	43882430	-	protein_coding	0.19492	15:43852043	-5.1	15:43924608	0.0898	11.44	-3.785	506	30	enet	0.164	2.32e-53	-4.01765	5.88e-05	0.832549	NA	NA	NA	NA	0.259858	-0.0204569	geneM1	isoM0
	ENSG00000116819	TFAP2E	1	36038971	36060929	+	protein_coding	0.02714	1:36538282	-4.441	1:36555817	0.000929	-3.77	-1.43825	541	541	blup	0.000821	0.149	4.01186	6.02e-05	0.852372	NA	NA	NA	NA	0.266485	0.0442938	geneM28	isoM24
	ENSG00000166275	C10orf32	10	104613980	104624718	+	protein_coding	0.4835	10:104943048	-8.75	10:104611764	0.521	-25.86	-3.737	1300	36	enet	0.558	1.85e-236	4.00078	6.31e-05	0.893433	NA	NA	NA	NA	0.900821	-0.00357612	geneM4	isoM0
	ENSG00000263503	RP11-707O23.5	17	43678235	43679706	-	pseudogene	0.14938	17:44110271	-4.04	17:44177669	0.411	23.63	-3.681	556	67	enet	0.434	3.47e-165	-4.00053	6.32e-05	0.894849	NA	NA	NA	NA	0.973315	-0.0124178	geneM0	isoM0
	ENSG00000269945	RP6-91H8.5	14	71685817	71689441	+	lincRNA	0.16134	14:71374702	5.04	14:71652763	0.0303	-7.93	2.678	1281	30	enet	0.0875	2.71e-28	-3.99792	6.39e-05	0.90476	NA	NA	NA	NA	0.806368	-0.0151317	geneM1	isoM2
	ENSG00000197933	ZNF823	19	11832080	11849824	-	protein_coding	0.09013	19:11402416	4.04	19:11847256	0.0276	7.68	3.814	1307	6	lasso	0.0503	9.76e-17	3.99523	6.46e-05	0.914671	NA	NA	NA	NA	0.591081	-0.0159344	geneM0	isoM0
	ENSG00000179859	AC025335.1	17	7816642	7819271	-	antisense	0.08768	17:7823486	-4.14	17:7819195	0.0537	8.77	-3.264	1473	44	enet	0.0696	1.12e-22	-3.99501	6.47e-05	0.916087	NA	NA	NA	NA	0.000386385	0.0648693	geneM13	isoM0
	ENSG00000213639	PPP1CB	2	28974506	29025806	+	protein_coding	0.09113	2:29000287	4.69	2:28982030	0.047	-9.76	-3.814	1432	1432	blup	0.0758	1.23e-24	4	6.47e-05	0.916087	NA	NA	NA	NA	0.610406	0.00666046	geneM17	isoM0
	ENSG00000108587	GOSR1	17	28804380	28854610	+	protein_coding	0.38972	17:28883741	4.59	17:28831253	0.288	19.77	-3.872	1218	10	lasso	0.296	5.82e-103	-3.99234	6.54e-05	0.925999	NA	NA	NA	NA	0.649462	0.00617842	geneM0	isoM0
	ENSG00000230561	CTC-228N24.1	5	127039082	127277326	+	lincRNA	0.0164	5:127212601	4.43	5:127225373	0.0041	-4.24	3.996	1479	2	lasso	0.002289	0.0449	-3.99194	6.55e-05	0.927415	NA	NA	NA	NA	0.839111	-0.0231266	geneM0	isoM0
	ENSG00000254489	RP5-1024C24.1	11	30605677	30652055	+	antisense	0.02004	11:30267038	-5.54	11:30538492	0.000688	-3.5	-3.09	1302	1302	bslmm	0.00443	0.00887	3.99151	6.57e-05	0.930246	NA	NA	NA	NA	0.815036	0.0269768	geneM0	isoM0
	ENSG00000203801	LINC00222	6	109072857	109091145	+	lincRNA	0.03011	6:108997611	4.69	6:109000316	0.0142	-5.2	3.991	1354	1	lasso	0.00748	0.000965	-3.991	6.58e-05	0.931662	NA	NA	NA	NA	0.802823	0.0228216	geneM0	NA
	ENSG00000084774	CAD	2	27440258	27466811	+	protein_coding	0.02976	2:27963330	-4.95	2:27443718	0.00383	-4.4	2.948	858	858	bslmm	0.00892	0.000344	-3.99	6.66e-05	0.942989	NA	NA	NA	NA	0.982962	-0.000467641	geneM0	isoM23
	ENSG00000261079	RP11-252A24.3	16	74401360	74403724	+	lincRNA	0.23457	16:74649187	-4.9	16:74398758	0.0688	9.97	1.9661	1522	30	enet	0.103	3.94e-33	3.98105	6.86e-05	0.971307	NA	NA	NA	NA	0.123836	-0.084023	geneM0	isoM0
	ENSG00000250251	PKD1P6	16	15219099	15248421	-	pseudogene	0.10287	16:15076478	-3.85	16:15048845	0.0439	-8.59	-3.2314	419	419	blup	0.0837	4.22e-27	3.97722	6.97e-05	0.986882	NA	NA	NA	NA	0.708656	-0.0137986	geneM0	isoM14
	ENSG00000176956	LY6H	8	144239331	144242128	-	protein_coding	0.23292	8:143749228	5.17	8:144260240	0.112	-12.26	-3.439	1993	44	enet	0.139	3.46e-45	3.97565	7.02e-05	0.993962	NA	NA	NA	NA	5.13e-05	0.0900749	geneM13	isoM3
	ENSG00000138430	OLA1	2	174937175	175113426	-	protein_coding	0.17533	2:174999204	-5.17	2:174935806	0.193	16.12	3.328	1730	26	enet	0.202	7.15e-67	3.97	7.05e-05	0.998209	NA	NA	NA	NA	0.198509	0.0187589	geneM1	isoM0
	ENSG00000000457	SCYL3	1	169818772	169863408	-	protein_coding	0.0375	1:169962502	-3.09	1:169756215	0.0259	-6.35	-1.599	2087	3	lasso	0.0325	2.53e-11	1.42069	0.155	1	NA	NA	NA	NA	0.17206	-0.0235853	geneM4	isoM0
	ENSG00000000460	C1orf112	1	169631245	169823221	+	protein_coding	0.17713	1:169962502	-3.09	1:169838278	0.0998	-11.64	0.6	2464	13	lasso	0.161	1.95e-52	0.039	0.969	1	NA	NA	NA	NA	0.00044569	-0.0771925	geneM0	isoM0
	ENSG00000000971	CFH	1	196621008	196716634	+	protein_coding	0.10123	1:196162762	3.94	1:196386919	0.0464	-7.96	-1.182	1104	8	lasso	0.0539	7.38e-18	1.36119	0.173	1	NA	NA	NA	NA	0.46495	0.0480836	geneM27	isoM0
	ENSG00000001036	FUCA2	6	143815948	143832827	-	protein_coding	0.05122	6:143695411	5.23	6:143752966	0.00488	-4.78	-1.0671	1390	1390	bslmm	0.018	5.84e-07	-0.67994	0.497	1	NA	NA	NA	NA	0.880409	-0.00428635	geneM3	isoM13
	ENSG00000001084	GCLC	6	53362139	53481768	-	protein_coding	0.45453	6:53824229	3.65	6:53377619	0.27	-18.91	1.252	1785	37	enet	0.332	5.5e-118	-1.07398	0.283	1	NA	NA	NA	NA	0.707236	0.00914591	geneM2	isoM13
	ENSG00000001167	NFYA	6	41040684	41067715	+	protein_coding	0.05703	6:40821021	3.81	6:40986538	0.00838	-5.41	1.76	1613	1613	bslmm	0.0103	0.000132	-2.24798	0.0246	1	NA	NA	NA	NA	0.870819	0.00332217	geneM0	isoM13
	ENSG00000001460	STPG1	1	24683489	24743424	-	protein_coding	0.20738	1:24365961	3.731	1:24723768	0.124	-13.29	-2.122	1457	23	enet	0.145	5.42e-47	1.97548	0.0482	1	NA	NA	NA	NA	0.286769	0.0226932	geneM1	isoM0
	ENSG00000001461	NIPAL3	1	24742284	24799466	+	protein_coding	0.1154	1:24365961	3.731	1:24411778	0.000961	4.63	-0.00164	1388	1388	bslmm	0.0366	1.4e-12	0.48382	0.629	1	NA	NA	NA	NA	0.0392603	-0.0459887	geneM2	isoM13
	ENSG00000001561	ENPP4	6	46097730	46114436	+	protein_coding	0.29962	6:46607889	-3.54	6:46070407	0.252	17.96	-3.349	1276	1276	bslmm	0.276	7.43e-95	0.71041	0.477	1	NA	NA	NA	NA	0.534491	-0.0145002	geneM2	isoM13
	ENSG00000001617	SEMA3F	3	50192478	50226508	+	protein_coding	0.08857	3:50024568	-3.8	3:50180613	0.0122	5.79	-2.692	859	38	enet	0.0529	1.51e-17	0.20883	0.835	1	NA	NA	NA	NA	1.02e-07	0.224156	geneM5	isoM0
	ENSG00000001626	CFTR	7	117105838	117356025	+	protein_coding	0.09854	7:117392773	3.67	7:117033753	0.0816	-10.91	0.925	1159	11	enet	0.0967	3.23e-31	-1.54531	0.122	1	NA	NA	NA	NA	0.994629	0.000549887	geneM2	isoM13
	ENSG00000001629	ANKIB1	7	91875548	92030698	+	protein_coding	0.02723	7:91520628	2.95	7:91991187	0.00707	-4.02	0.719	857	857	bslmm	0.00594	0.00293	-0.8651	0.387	1	NA	NA	NA	NA	0.0914236	-0.0236487	geneM2	isoM13
	ENSG00000001630	CYP51A1	7	91741465	91772266	-	protein_coding	0.09297	7:91520628	2.95	7:91798916	0.149	-14.09	2.301	887	5	lasso	0.146	1.48e-47	-2.37279	0.0177	1	NA	NA	NA	NA	0.0344447	-0.0369539	geneM2	isoM0
	ENSG00000001631	KRIT1	7	91828283	91875480	-	protein_coding	0.06126	7:91520628	2.95	7:91798916	0.0273	-6.85	2.301	851	851	blup	0.0425	2.32e-14	-2.98371	0.00285	1	NA	NA	NA	NA	0.78257	-0.00393171	geneM1	isoM44
	ENSG00000002016	RAD52	12	1021243	1099219	-	protein_coding	0.29197	12:527320	3.9	12:1054956	0.088	-12.01	1.7	1952	31	enet	0.192	2.16e-63	-0.19489	0.845	1	NA	NA	NA	NA	0.716305	-0.0109787	geneM24	isoM0
	ENSG00000002330	BAD	11	64037302	64052176	-	protein_coding	0.01739	11:64437714	4.72	11:63962162	-0.000713	3.52	2.929	945	945	bslmm	0.00252	0.0375	2.777	0.00549	1	NA	NA	NA	NA	0.00298562	-0.0448689	geneM12	isoM33
	ENSG00000002549	LAP3	4	17578815	17609595	+	protein_coding	0.07034	4:17769673	3.98	4:17575530	0.0342	7.33	-3.138	1720	28	enet	0.043008	1.61e-14	-3.41988	0.000626	1	NA	NA	NA	NA	0.0712337	0.0504177	geneM5	isoM0
	ENSG00000002587	HS3ST1	4	11394774	11431389	-	protein_coding	0.07385	4:10969657	-4.16	4:11391880	0.0319	-6.89	0.424	1984	1984	bslmm	0.031761	4.12e-11	-0.42805	0.669	1	NA	NA	NA	NA	2.41e-06	-0.106419	geneM1	isoM0
	ENSG00000002745	WNT16	7	120965421	120981158	+	protein_coding	0.09096	7:121296254	-3.1	7:120772486	0.0682	9.83	-0.925	1678	5	lasso	0.076	1.13e-24	-0.47723	0.633	1	NA	NA	NA	NA	0.734364	0.0187092	geneM0	isoM0
	ENSG00000002822	MAD1L1	7	1855429	2272878	-	protein_coding	0.0832	7:2020995	-8.82	7:2194396	0.0168	5.84	1.985	3094	3	lasso	0.0323	2.88e-11	-1.51739	0.129	1	NA	NA	NA	NA	0.482851	0.0142594	geneM14	isoM0
	ENSG00000002834	LASP1	17	37026112	37078023	+	protein_coding	0.04179	17:37399070	4.69	17:37114157	0.0175	5.45	1.618	1372	26	enet	0.0111	7.61e-05	1.823	0.0683	1	NA	NA	NA	NA	0.283718	-0.0144782	geneM0	isoM27
	ENSG00000002919	SNX11	17	46180719	46200436	+	protein_coding	0.06507	17:46197755	-4.5	17:46178674	0.0364	-7.72	-3.891	1427	7	lasso	0.0526	1.91e-17	3.02276	0.0025	1	NA	NA	NA	NA	0.989785	0.000276706	geneM0	isoM0
	ENSG00000002933	TMEM176A	7	150497491	150502208	+	protein_coding	0.19562	7:150788677	-3.55	7:150500576	0.0886	11.06	-0.05	1724	17	enet	0.0958	5.97e-31	0.53115	0.595	1	NA	NA	NA	NA	1.51e-11	0.299916	geneM3	isoM1
	ENSG00000003056	M6PR	12	9092959	9102551	-	protein_coding	0.2038	12:8831051	3.22	12:9097795	0.173	15.46	0.456	1466	1466	bslmm	0.189	3.6e-62	0.472228	0.637	1	NA	NA	NA	NA	0.629505	-0.00696259	geneM0	isoM29
	ENSG00000003137	CYP26B1	2	72356367	72375167	-	protein_coding	0.08689	2:72361505	-3.51	2:72507502	0.0124	5.06	1.334	932	932	bslmm	0.0293	2.32e-10	2.24	0.0252	1	NA	NA	NA	NA	0.000391559	-0.109276	geneM1	isoM2
	ENSG00000003147	ICA1	7	8152814	8302317	-	protein_coding	0.10099	7:8559072	4.45	7:8165008	0.00474	5.1	0.056	2347	40	enet	0.0239	1e-08	1.94968	0.0512	1	NA	NA	NA	NA	0.375424	-0.0202036	geneM8	isoM0
	ENSG00000003393	ALS2	2	202565277	202645912	-	protein_coding	0.17796	2:202524372	-3.36	2:202657396	0.0641	-9.75	-1.353	1337	1337	blup	0.127	6.76e-41	1.28	0.199	1	NA	NA	NA	NA	0.496553	0.0100807	geneM1	isoM38
	ENSG00000003400	CASP10	2	202047604	202094129	+	protein_coding	0.02272	2:201628332	-3.54	2:202017408	-0.000746	3.21	-0.031	1150	1150	blup	0.000325	0.232	-1.54	0.123	1	NA	NA	NA	NA	0.000118551	-0.139324	geneM26	isoM15
	ENSG00000003436	TFPI	2	188328957	188430487	-	protein_coding	0.08969	2:188382884	-3.06	2:188325273	0.00734	5.67	-0.064	1586	21	enet	0.035	4.33e-12	-0.132	0.895	1	NA	NA	NA	NA	0.94718	0.00497638	geneM5	isoM0
	ENSG00000003509	NDUFAF7	2	37458774	37480546	+	protein_coding	0.11902	2:37244293	4.66	2:37463860	0.0441	-8.12	1.632	1738	1738	bslmm	0.0536	9.49e-18	-0.383	0.702	1	NA	NA	NA	NA	0.16986	-0.0200308	geneM1	isoM0
	ENSG00000003756	RBM5	3	50126341	50156454	+	protein_coding	0.02248	3:50024568	-3.8	3:49972101	0.0052	-4.35	3.3	839	839	bslmm	0.00768	0.000834	-2.16169	0.0306	1	NA	NA	NA	NA	0.913671	-0.0021547	geneM9	isoM0
	ENSG00000003987	MTMR7	8	17155539	17271037	-	protein_coding	0.32143	8:17070926	4.56	8:17119024	0.116	-13.52	2.257	2736	2736	bslmm	0.168	8.04e-55	-3.13454	0.00172	1	NA	NA	NA	NA	0.721209	-0.0082586	geneM1	isoM24
	ENSG00000003989	SLC7A2	8	17354597	17428082	+	protein_coding	0.40113	8:17070926	4.56	8:17391031	0.104	-10.07	-0.036	2581	31	enet	0.224	8.79e-75	0.68362	0.494	1	NA	NA	NA	NA	6.43e-09	0.283886	geneM3	isoM0
	ENSG00000004139	SARM1	17	26691378	26728065	+	protein_coding	0.20077	17:27191960	-3.22	17:26719788	0.114	12.39	1.03	679	26	enet	0.118	3.68e-38	1.0321	0.302	1	NA	NA	NA	NA	0.00407819	-0.044453	geneM0	isoM0
	ENSG00000004142	POLDIP2	17	26673659	26684545	-	protein_coding	0.13198	17:26368839	3.05	17:26644308	0.0926	-11.51	0.174	662	4	lasso	0.0981	1.15e-31	-0.088245	0.93	1	NA	NA	NA	NA	0.513153	-0.0079848	geneM0	isoM3
	ENSG00000004399	PLXND1	3	129274018	129325661	-	protein_coding	0.2504	3:128801021	3.61	3:129320528	0.0511	-9.23	1.479	1285	72	enet	0.128	1.49e-41	0.19047	0.849	1	NA	NA	NA	NA	0.423571	0.0184651	geneM0	isoM0
	ENSG00000004455	AK2	1	33473585	33546597	-	protein_coding	0.04758	1:33720021	-3.048	1:33458803	0.0337	-7.64	-0.957	1184	9	lasso	0.0383	4.29e-13	0.94495	0.345	1	NA	NA	NA	NA	0.334329	-0.013015	geneM0	isoM0
	ENSG00000004468	CD38	4	15779898	15854853	+	protein_coding	0.34663	4:16316437	-3.93	4:15737101	0.156	-14.38	1.131	1729	84	enet	0.269467	3.01e-92	-0.99869	0.318	1	NA	NA	NA	NA	0.967477	-0.00423191	geneM3	isoM1
	ENSG00000004487	KDM1A	1	23345941	23410182	+	protein_coding	0.07724	1:23141483	3.326	1:23384836	0.047	-8.2	-0.311	1389	1389	bslmm	0.0483	3.83e-16	0.28136	0.778	1	NA	NA	NA	NA	9.25e-06	0.0428176	geneM19	isoM0
	ENSG00000004534	RBM6	3	49977440	50137478	+	protein_coding	0.18234	3:50024568	-3.8	3:50059866	0.254	-18.53	-3.423	985	29	enet	0.267	2.71e-91	3.33236	0.000861	1	NA	NA	NA	NA	0.954633	0.0016167	geneM14	isoM0
	ENSG00000004660	CAMKK1	17	3763609	3798185	-	protein_coding	0.0449	17:3997504	4.89	17:4022457	0.00321	4.89	3.291	1704	1704	blup	0.0152	4.19e-06	2.03901	0.0414	1	NA	NA	NA	NA	0.367699	0.0247111	geneM1	isoM14
	ENSG00000004700	RECQL	12	21621845	21654603	-	protein_coding	0.33572	12:21547384	-2.83	12:21612242	0.138	-11.98	-0.659	1605	9	lasso	0.161	2e-52	0.895252	0.371	1	NA	NA	NA	NA	0.89167	-0.00332035	geneM0	isoM0
	ENSG00000004766	CCDC132	7	92861653	92988338	+	protein_coding	0.03698	7:93120616	-2.97	7:92736174	0.0013	-4.15	-0.883	1392	9	enet	0.00995	0.000166	-0.1163	0.907	1	NA	NA	NA	NA	0.0114569	-0.0325327	geneM1	isoM38
	ENSG00000004777	ARHGAP33	19	36265434	36279724	+	protein_coding	0.0337	19:36659354	3.8	19:36276086	0.00504	-4.77	0.326	1411	3	lasso	0.00495	0.00604	-0.30703	0.759	1	NA	NA	NA	NA	0.459703	0.0187497	geneM17	isoM0
	ENSG00000004799	PDK4	7	95212811	95225803	-	protein_coding	0.03453	7:95554799	3.09	7:95226255	0.00722	-4.21	-0.211	1315	1315	bslmm	0.00464	0.00759	0.62212	0.534	1	NA	NA	NA	NA	0.00996463	0.134203	geneM3	isoM1
	ENSG00000004864	SLC25A13	7	95749532	95951459	-	protein_coding	0.0324	7:96077990	3.12	7:95286992	-0.000613	3.3	1.165	1520	1520	blup	0.00432	0.00962	1.55125	0.121	1	NA	NA	NA	NA	8.85e-05	-0.104704	geneM2	isoM13
	ENSG00000004897	CDC27	17	45195069	45266788	-	protein_coding	0.05074	17:44908632	4.46	17:45278937	0.00736	4.54	0.411	1281	1281	bslmm	0.011	7.82e-05	1.71463	0.0864	1	NA	NA	NA	NA	0.126133	-0.0155678	geneM8	isoM24
	ENSG00000005020	SKAP2	7	26706681	27034858	-	protein_coding	0.24849	7:26567330	-3.45	7:26900356	0.0611	-11.81	-0.672	1958	44	enet	0.19	1.52e-62	1.03763	0.299	1	NA	NA	NA	NA	0.156649	0.0288693	geneM7	isoM2
	ENSG00000005059	CCDC109B	4	110481361	110609874	+	protein_coding	0.10071	4:110866717	3.58	4:110560850	0.0328	7.39	0.704	1459	33	enet	0.037337	8.47e-13	3.04917	0.00229	1	NA	NA	NA	NA	0.366584	0.0377806	geneM0	isoM0
	ENSG00000005075	POLR2J	7	102113565	102119354	-	protein_coding	0.52963	7:101699516	-3.88	7:102115646	0.197	-16.47	0.2475	1014	18	enet	0.316	5.74e-111	-0.4865	0.627	1	NA	NA	NA	NA	0.306715	0.0267497	geneM0	isoM0
	ENSG00000005100	DHX33	17	5344232	5372380	-	protein_coding	0.11481	17:5262529	4.29	17:5354471	0.0722	-10	-2.199	2166	2166	bslmm	0.0966	3.35e-31	0.805944	0.42	1	NA	NA	NA	NA	0.747249	0.00545412	geneM1	isoM0
	ENSG00000005108	THSD7A	7	11409984	11871824	-	protein_coding	0.16089	7:10959648	4.43	7:11711309	0.0384	8.1	0.046	3209	54	enet	0.091	2.06e-29	-1.26803	0.205	1	NA	NA	NA	NA	0.887137	0.0056622	geneM23	isoM19
	ENSG00000005156	LIG3	17	33307513	33332083	+	protein_coding	0.2769	17:33035485	3.15	17:33356907	0.177	-15.35	1.198	1319	9	lasso	0.223	1.76e-74	-1.21201	0.226	1	NA	NA	NA	NA	0.326762	0.0144152	geneM0	isoM0
	ENSG00000005175	RPAP3	12	48057070	48099844	-	protein_coding	0.01877	12:47955683	4.81	12:47701939	-0.000757	-3.44	-1.584	2026	2026	blup	0.00405	0.0118	2.23107	0.0257	1	NA	NA	NA	NA	0.151868	-0.0172526	geneM0	isoM43
	ENSG00000005187	ACSM3	16	20621565	20808903	+	protein_coding	0.08826	16:20901513	3.06	16:20739387	0.0615	10.22	0.064	1718	11	lasso	0.0831	6.51e-27	1.19783	0.231	1	NA	NA	NA	NA	0.827172	-0.028764	geneM4	NA
	ENSG00000005189	AC004381.6	16	20817751	20860987	+	protein_coding	0.07757	16:21359447	3.15	16:20750089	0.0245	-6.05	1.536	1359	1359	bslmm	0.0251	4.16e-09	-1.65994	0.0969	1	NA	NA	NA	NA	0.376946	0.0272188	geneM4	isoM0
	ENSG00000005194	CIAPIN1	16	57462081	57481440	-	protein_coding	0.10078	16:57135804	4	16:57459933	0.0434	-7.51	-0.365	1755	19	enet	0.0628	1.34e-20	-0.44548	0.656	1	NA	NA	NA	NA	0.802161	-0.00482484	geneM9	isoM35
	ENSG00000005206	SPPL2B	19	2328614	2355099	+	processed_transcript	0.02404	19:2255819	-4.83	19:2340235	0.00265	-4.23	1.832	1709	1709	blup	-0.000138	0.366	0.27306	0.785	1	NA	NA	NA	NA	0.00420614	-0.0535406	geneM14	isoM0
	ENSG00000005379	BZRAP1	17	56378592	56406152	-	protein_coding	0.02497	17:56758379	4.72	17:56368393	0.0096	4.97	-0.904	1184	5	lasso	0.0131	1.75e-05	0.448498	0.654	1	NA	NA	NA	NA	0.142189	-0.0352842	geneM12	isoM0
	ENSG00000005421	PON1	7	94926988	95025673	-	protein_coding	0.02811	7:94478499	-3.66	7:94999037	0.0192	5.2	-1.015	1393	2	lasso	0.0167	1.45e-06	-1.01995	0.308	1	NA	NA	NA	NA	0.814414	0.0214666	geneM3	isoM1
	ENSG00000005436	GCFC2	2	75879126	75938115	-	protein_coding	0.29549	2:76303398	4.83	2:75939935	0.229	16.93	0.578	2159	5	lasso	0.262	3.03e-89	0.276	0.782	1	NA	NA	NA	NA	0.536846	-0.0126041	geneM0	isoM24
	ENSG00000005448	WDR54	2	74648805	74652882	+	protein_coding	0.01993	2:74314761	-3.19	2:74643688	0.00191	-3.73	0.429	947	947	blup	0.00452	0.00825	-0.669	0.504	1	NA	NA	NA	NA	0.0147419	0.0516197	geneM9	isoM24
	ENSG00000005469	CROT	7	86974997	87029111	+	protein_coding	0.09544	7:86795118	-6.07	7:87040296	0.032	6.03	1.928	1349	16	lasso	0.0452	3.4e-15	-0.5686	0.57	1	NA	NA	NA	NA	0.735917	0.00777236	geneM0	isoM0
	ENSG00000005471	ABCB4	7	87031013	87109751	-	protein_coding	0.05576	7:86795118	-6.07	7:87105159	0.0496	8.35	-0.827	1367	5	lasso	0.0484	3.56e-16	-0.31694	0.751	1	NA	NA	NA	NA	0.146837	-0.0945794	geneM6	NA
	ENSG00000005700	IBTK	6	82879700	82957471	-	protein_coding	0.10805	6:83335030	-4.55	6:82914460	0.0757	-10.26	2.425	1737	12	lasso	0.0776	3.34e-25	-3.02763	0.00246	1	NA	NA	NA	NA	0.299732	-0.0133629	geneM0	isoM0
	ENSG00000005801	ZNF195	11	3360491	3400448	-	protein_coding	0.23043	11:2880009	-4.36	11:3397474	0.0877	-11.88	-1.312	2042	37	enet	0.142	4.98e-46	2.06331	0.0391	1	NA	NA	NA	NA	0.911549	-0.00248804	geneM0	isoM0
	ENSG00000005882	PDK2	17	48172101	48189516	+	protein_coding	0.0525	17:48672946	4.12	17:48186942	0.0158	-5.69	-0.492	1203	3	lasso	0.025	4.59e-09	0.588566	0.556	1	NA	NA	NA	NA	0.912641	0.00276613	geneM1	isoM0
	ENSG00000005884	ITGA3	17	48133332	48167845	+	protein_coding	0.19095	17:48665675	3.83	17:48142693	0.137	-13.58	1.603	1213	34	enet	0.143	2.05e-46	-1.45469	0.146	1	NA	NA	NA	NA	0.819672	-0.00543359	geneM8	isoM0
	ENSG00000005955	GGNBP2	17	34900737	34946278	+	protein_coding	0.03847	17:34832992	4.33	17:34910357	0.0201	5.92	3.291	1085	1085	bslmm	0.0116	5.31e-05	3.15363	0.00161	1	NA	NA	NA	NA	0.00155149	0.0351286	geneM19	isoM38
	ENSG00000005981	ASB4	7	95107756	95169544	+	protein_coding	0.10759	7:95554799	3.09	7:95015586	0.0138	6.29	-1.156	1356	1356	bslmm	0.0524	2.26e-17	-0.03308	0.974	1	NA	NA	NA	NA	0.399134	0.0548707	geneM3	isoM1
	ENSG00000006007	GDE1	16	19513015	19533467	-	protein_coding	0.11069	16:19047893	3.31	16:19504638	0.0633	-9.23	-0.435	1613	1613	bslmm	0.063	1.2e-20	0.64524	0.519	1	NA	NA	NA	NA	0.0413179	-0.0242144	geneM2	isoM0
	ENSG00000006015	C19orf60	19	18699495	18703146	+	protein_coding	0.01944	19:19041023	-3.63	19:18713484	-0.000745	3.37	-1.349	1397	1397	bslmm	0.000707	0.165	-1.94393	0.0519	1	NA	NA	NA	NA	0.866951	-0.00444074	geneM0	isoM24
	ENSG00000006016	CRLF1	19	18683030	18718551	-	protein_coding	0.1638	19:19041023	-3.63	19:18770119	0.0316	7.85	0.157	1439	10	lasso	0.0678	3.79e-22	0.92442	0.355	1	NA	NA	NA	NA	0.745128	0.020332	geneM0	isoM1
	ENSG00000006042	TMEM98	17	31254928	31272124	+	protein_coding	0.14674	17:30760318	-4.92	17:31279334	0.0388	-8.19	0.202	1257	1257	bslmm	0.111	6.49e-36	1.3582	0.174	1	NA	NA	NA	NA	0.0292427	-0.0963433	geneM2	isoM13
	ENSG00000006071	ABCC8	11	17414432	17498449	-	protein_coding	0.34027	11:17184623	5.03	11:17412175	0.118	12.71	3.915	1451	47	enet	0.233	2.32e-78	3.67911	0.000234	1	NA	NA	NA	NA	0.629006	-0.013924	geneM8	isoM0
	ENSG00000006114	SYNRG	17	35874900	35969544	-	protein_coding	0.09969	17:36167408	-3.41	17:35898782	0.0271	-6.43	-0.428	881	881	bslmm	0.0453	3.3e-15	-0.9271	0.354	1	NA	NA	NA	NA	0.302331	0.0136691	geneM29	isoM0
	ENSG00000006118	TMEM132A	11	60691935	60704631	+	protein_coding	0.09144	11:60605042	2.96	11:60722745	0.017	-6.13	2.385	1256	23	enet	0.047	9.62e-16	-0.766539	0.443	1	NA	NA	NA	NA	0.00252499	0.0500682	geneM3	isoM1
	ENSG00000006125	AP2B1	17	33905065	34053436	+	protein_coding	0.09118	17:34480526	-3.24	17:33993152	0.0778	10.52	2.559	1853	30	enet	0.0872	3.26e-28	2.5617	0.0104	1	NA	NA	NA	NA	0.87317	0.00333274	geneM7	isoM10
	ENSG00000006128	TAC1	7	97361220	97369784	+	protein_coding	0.03019	7:97143143	4.22	7:97143615	0.0219	-5.51	3.974	2114	1	lasso	0.0203	1.22e-07	-3.974	7.07e-05	1	NA	NA	NA	NA	0.0726135	-0.0816465	geneM23	isoM19
	ENSG00000006282	SPATA20	17	48620419	48633213	+	protein_coding	0.73795	17:48672946	4.12	17:48625223	0.475	-25.07	-0.494	1288	9	lasso	0.675	0	-0.441167	0.659	1	NA	NA	NA	NA	0.911001	0.00446597	geneM0	isoM0
	ENSG00000006283	CACNA1G	17	48638429	48704835	+	protein_coding	0.0321	17:48672946	4.12	17:48753996	-0.000197	-3.7	-2.054	1346	11	enet	0.00792	0.000701	1.76541	0.0775	1	NA	NA	NA	NA	4.73e-06	-0.0953415	geneM1	isoM0
	ENSG00000006327	TNFRSF12A	16	3068446	3072384	+	protein_coding	0.02309	16:2783453	3.89	16:3145410	-0.000466	-3.27	1.637	1399	1399	bslmm	-0.000186	0.385	-0.05906	0.953	1	NA	NA	NA	NA	0.00017681	0.320961	geneM5	isoM5
	ENSG00000006432	MAP3K9	14	71189243	71276251	-	protein_coding	0.11129	14:71374702	5.04	14:71214238	0.0429	8.13	0.899	2083	2083	bslmm	0.0457	2.42e-15	1.2067	0.228	1	NA	NA	NA	NA	0.243965	-0.0237694	geneM1	isoM0
	ENSG00000006459	JHDM1D	7	139784546	139876835	-	protein_coding	0.07704	7:139446671	-4	7:139820063	0.0379	7.4	0.889	1407	1407	bslmm	0.0422	2.84e-14	1.0423	0.297	1	NA	NA	NA	NA	0.447882	-0.0152939	geneM0	isoM0
	ENSG00000006468	ETV1	7	13930853	14031050	-	protein_coding	0.04452	7:14390463	-3.41	7:14021333	0.0223	5.85	1.921	1962	8	lasso	0.0173	9.66e-07	1.921	0.0547	1	NA	NA	NA	NA	0.00023111	-0.0884251	geneM0	isoM0
	ENSG00000006530	AGK	7	141250989	141355044	+	protein_coding	0.04229	7:140978635	-3.72	7:141237486	2.58e-06	-3.75	0.779	1067	31	enet	0.00483	0.00658	-0.10285	0.918	1	NA	NA	NA	NA	0.756102	0.00547823	geneM1	isoM24
	ENSG00000006555	TTC22	1	55245385	55266940	-	protein_coding	0.08392	1:55644266	3.41	1:55287405	0.0238	4.84	1.743	1888	9	lasso	0.0253	3.62e-09	2.20781	0.0273	1	NA	NA	NA	NA	0.000378384	0.170239	geneM0	isoM0
	ENSG00000006576	PHTF2	7	77428122	77586818	+	protein_coding	0.03321	7:77742420	3.86	7:77298510	0.0134	-4.83	1.21	2073	2073	bslmm	0.0114	5.78e-05	-0.67554	0.499	1	NA	NA	NA	NA	0.212986	0.0222602	geneM7	isoM0
	ENSG00000006607	FARP2	2	242295658	242434256	+	protein_coding	0.35963	2:242608984	-3.45	2:242245888	0.335	-21.3	-2.624	2280	33	enet	0.354	1.06e-127	2.38	0.0174	1	NA	NA	NA	NA	0.0689431	-0.0284141	geneM2	isoM34
	ENSG00000006611	USH1C	11	17515442	17565963	-	protein_coding	0.04773	11:17184623	5.03	11:17551641	-0.000576	-3.73	0.992	1378	1378	bslmm	0.00141	0.0905	-0.153527	0.878	1	NA	NA	NA	NA	0.0230916	-0.131313	geneM2	isoM0
	ENSG00000006625	GGCT	7	30536237	30591095	-	protein_coding	0.15628	7:31053505	-3.87	7:30543249	0.0895	10.93	-0.117	1311	11	lasso	0.118	5.76e-38	-0.52961	0.596	1	NA	NA	NA	NA	0.508555	0.0154741	geneM1	isoM0
	ENSG00000006634	DBF4	7	87505531	87538856	+	protein_coding	0.02292	7:87207128	-4.8	7:87527867	0.0147	-5.39	0.239	913	913	bslmm	0.0165	1.64e-06	-0.39445	0.693	1	NA	NA	NA	NA	0.953673	-0.00193093	geneM28	isoM0
	ENSG00000006695	COX10	17	13972813	14111994	+	protein_coding	0.20602	17:13906934	-4.37	17:13906080	0.0753	10.88	-2.903	2466	2466	bslmm	0.178	2.51e-58	-1.91111	0.056	1	NA	NA	NA	NA	0.898008	-0.00315063	geneM0	isoM0
	ENSG00000006715	VPS41	7	38762563	38971994	-	protein_coding	0.129	7:39093780	-5.01	7:38900848	0.0658	9.78	-1.322	2302	11	lasso	0.0944	1.66e-30	-2.29849	0.0215	1	NA	NA	NA	NA	0.0297823	-0.0270532	geneM0	isoM35
	ENSG00000006740	ARHGAP44	17	12692856	12894960	+	protein_coding	0.17127	17:12866090	5.27	17:12681221	0.0691	9.92	-2.468	2345	2345	bslmm	0.0691	1.57e-22	-1.81983	0.0688	1	NA	NA	NA	NA	0.663235	0.0085074	geneM1	isoM13
	ENSG00000006747	SCIN	7	12610203	12693228	+	protein_coding	0.26548	7:12569268	3.49	7:12595455	0.123	-12.79	1.331	2772	3	lasso	0.147	1.31e-47	-0.95687	0.339	1	NA	NA	NA	NA	0.945136	0.012396	geneM6	isoM15
	ENSG00000006837	CDKL3	5	133541305	133706738	-	protein_coding	0.0429	5:133557562	3.09	5:133721500	0.0309	-6.92	0.746	1452	8	enet	0.030306	1.13e-10	-0.64832	0.517	1	NA	NA	NA	NA	0.731082	-0.00808141	geneM0	isoM0
	ENSG00000007001	UPP2	2	158733214	158992666	+	protein_coding	0.25746	2:159181518	4.68	2:158783675	0.0266	-7.24	1.058	1840	1840	bslmm	0.124	5.11e-40	-0.805	0.421	1	NA	NA	NA	NA	0.11172	0.0609569	geneM13	isoM0
	ENSG00000007047	MARK4	19	45582546	45808541	+	protein_coding	0.05516	19:45492559	-3.8	19:45769181	0.0194	5.23	-0.993	1837	5	lasso	0.0151	4.56e-06	-0.87353	0.382	1	NA	NA	NA	NA	0.00838425	0.0363981	geneM7	isoM0
	ENSG00000007062	PROM1	4	15964699	16086001	-	protein_coding	0.19655	4:16316437	-3.93	4:16064320	0.0763	-10.12	0.825	1747	1747	bslmm	0.075677	1.38e-24	-1.1402	0.254	1	NA	NA	NA	NA	0.000157191	-0.134568	geneM26	isoM13
	ENSG00000007080	CCDC124	19	18043825	18054800	+	protein_coding	0.11063	19:18475240	3.46	19:18050675	0.0669	-9.63	-0.054	1782	16	enet	0.0776	3.39e-25	-0.21904	0.827	1	NA	NA	NA	NA	0.970121	0.000989886	geneM0	isoM42
	ENSG00000007129	CEACAM21	19	42055886	42093197	+	protein_coding	0.31391	19:41944616	-3.14	19:42023022	0.0514	9.08	0.496	1159	1159	bslmm	0.122	2.8e-39	0.55053	0.582	1	NA	NA	NA	NA	0.430393	-0.0904622	geneM6	NA
	ENSG00000007168	PAFAH1B1	17	2496504	2588909	+	protein_coding	0.06664	17:2186455	-6.09	17:2488334	0.0132	-5.43	3.175	1777	5	lasso	0.0231	1.71e-08	-3.11776	0.00182	1	NA	NA	NA	NA	0.00112438	-0.0359566	geneM1	isoM2
	ENSG00000007171	NOS2	17	26083792	26127525	-	protein_coding	0.35908	17:26368839	3.05	17:26111226	0.116	-12.51	-0.832	1263	71	enet	0.223	1.1e-74	1.08366	0.279	1	NA	NA	NA	NA	0.415642	-0.032879	geneM1	isoM0
	ENSG00000007174	DNAH9	17	11501748	11873065	+	protein_coding	0.20982	17:11231513	-4.3	17:11755391	0.0649	10.88	-0.291	2034	40	enet	0.0969	2.71e-31	0.238938	0.811	1	NA	NA	NA	NA	0.582332	0.015613	geneM1	isoM0
	ENSG00000007255	TRAPPC6A	19	45666186	45681495	-	protein_coding	0.05861	19:45492559	-3.8	19:45668327	0.0318	-6.61	-1.972	1585	4	lasso	0.0278	6.64e-10	2.04883	0.0405	1	NA	NA	NA	NA	0.662988	0.0140981	geneM4	isoM13
	ENSG00000007264	MATK	19	3777971	3802127	-	protein_coding	0.03756	19:3345873	3.49	19:3762926	0.00738	4.61	0.171	1326	4	lasso	0.00572	0.00343	0.28918	0.772	1	NA	NA	NA	NA	0.651341	0.0114508	geneM12	isoM0
	ENSG00000007341	ST7L	1	113066140	113163447	-	protein_coding	0.22102	1:113130059	-4.497	1:113122956	0.262	18.65	-0.088	1457	30	enet	0.257	1.97e-87	-0.34314	0.731	1	NA	NA	NA	NA	0.521509	0.010485	geneM0	isoM0
	ENSG00000007372	PAX6	11	31806340	31839509	-	protein_coding	0.03617	11:31334672	3.22	11:31742118	0.0134	-5.74	2.64	1095	1095	bslmm	0.02	1.47e-07	-1.89107	0.0586	1	NA	NA	NA	NA	0.0131556	0.0875894	geneM3	isoM1
	ENSG00000007402	CACNA2D2	3	50400233	50541675	-	protein_coding	0.03646	3:50024568	-3.8	3:50375066	0.00186	-4.5	0.435	1063	1063	blup	0.00404	0.0119	0.12185	0.903	1	NA	NA	NA	NA	0.147794	-0.0315029	geneM1	isoM0
	ENSG00000007516	BAIAP3	16	1383602	1399439	+	protein_coding	0.62152	16:1373104	-3.58	16:1380652	0.235	17.75	-1.627	1912	78	enet	0.35	1.21e-125	-1.85369	0.0638	1	NA	NA	NA	NA	0.000115082	0.117765	geneM0	isoM0
	ENSG00000007541	PIGQ	16	616995	634136	+	protein_coding	0.32128	16:429129	4.13	16:628130	0.295	-19.8	0.858	1449	42	enet	0.328	3.87e-116	-0.59768	0.55	1	NA	NA	NA	NA	0.819815	-0.00614219	geneM8	isoM0
	ENSG00000007933	FMO3	1	171060018	171086959	+	protein_coding	0.11197	1:171452739	3.595	1:171100726	0.0758	-10.62	-1.568	1957	21	enet	0.0841	3.09e-27	1.83737	0.0662	1	NA	NA	NA	NA	0.559591	-0.0426395	geneM0	isoM0
	ENSG00000007944	MYLIP	6	16129356	16148479	+	protein_coding	0.12558	6:16201587	3.56	6:15887560	0.00631	-5.68	2.43	1666	1666	bslmm	0.0365	1.53e-12	-1.76331	0.0778	1	NA	NA	NA	NA	0.417382	-0.0239014	geneM2	isoM13
	ENSG00000008018	PSMB1	6	170844205	170862429	-	protein_coding	0.16598	6:170646567	3.71	6:170909796	0.117	-11.59	1.491	1052	1	lasso	0.113	2.4e-36	-2.272	0.0231	1	NA	NA	NA	NA	0.159774	0.0182497	geneM0	isoM6
	ENSG00000008083	JARID2	6	15246527	15522252	+	protein_coding	0.02679	6:15894831	3.1	6:15460800	-0.000758	-4.21	0.38	2224	2224	blup	0.00262	0.0348	-0.28347	0.777	1	NA	NA	NA	NA	0.0389466	0.0337206	geneM3	isoM55
	ENSG00000008118	CAMK1G	1	209757062	209787283	+	protein_coding	0.19524	1:209723753	3.603	1:209764250	0.069	10.42	2.278	1256	7	lasso	0.0871	3.55e-28	1.85498	0.0636	1	NA	NA	NA	NA	0.00555384	0.070579	geneM1	isoM0
	ENSG00000008130	NADK	1	1682671	1711896	-	protein_coding	0.16007	1:2142518	-4.696	1:1687482	0.045	-7.82	-0.2	649	3	lasso	0.0982	1.08e-31	-0.38606	0.699	1	NA	NA	NA	NA	0.903931	0.00244835	geneM30	isoM3
	ENSG00000008226	DLEC1	3	38080696	38165516	+	protein_coding	0.07528	3:38429037	4.33	3:38117207	0.052	-8.43	0.201	1417	3	lasso	0.0498	1.39e-16	-0.21256	0.832	1	NA	NA	NA	NA	0.0909641	0.0784519	geneM3	isoM0
	ENSG00000008256	CYTH3	7	6201407	6312275	-	protein_coding	0.03977	7:6617810	3.73	7:6199256	0.01	-4.69	-1.232	2154	3	lasso	0.00613	0.00255	1.626	0.104	1	NA	NA	NA	NA	0.0359592	-0.0348665	geneM0	isoM48
	ENSG00000008277	ADAM22	7	87563458	87832204	+	protein_coding	0.08437	7:87207128	-4.8	7:87704699	0.0203	6.29	0.362	1295	1295	blup	0.0406	8.42e-14	2.02792	0.0426	1	NA	NA	NA	NA	0.826765	-0.00480514	geneM1	isoM0
	ENSG00000008283	CYB561	17	61509665	61523739	-	protein_coding	0.43032	17:61545779	-4.04	17:61518005	0.472	25.17	-0.539	1046	47	enet	0.578	2.9e-249	-0.611848	0.541	1	NA	NA	NA	NA	0.645093	0.0140962	geneM0	isoM0
	ENSG00000008324	SS18L2	3	42623332	42636606	+	protein_coding	0.03081	3:42217718	-3.16	3:42651209	0.015	-4.96	-1.282	1439	1439	blup	0.0139	1.05e-05	1.1407	0.254	1	NA	NA	NA	NA	0.419835	0.0151823	geneM0	isoM0
	ENSG00000008382	MPND	19	4343524	4360083	+	protein_coding	0.08908	19:4040011	-2.67	19:4340171	0.0308	-6.71	0.113	1347	20	enet	0.0471	8.89e-16	-0.07707	0.939	1	NA	NA	NA	NA	0.17134	-0.0243277	geneM0	isoM0
	ENSG00000008394	MGST1	12	16500076	16762193	+	protein_coding	0.358	12:16812428	-3.04	12:16322385	0.0768	-11.87	-0.146	1381	42	enet	0.264	4.33e-90	-1.03721	0.3	1	NA	NA	NA	NA	2.52e-06	0.19769	geneM3	isoM0
	ENSG00000008405	CRY1	12	107385142	107487607	-	protein_coding	0.01954	12:106926499	3.39	12:107313176	0.0113	-4.14	0.675	1353	1353	blup	0.007	0.00136	-0.949107	0.343	1	NA	NA	NA	NA	0.925022	0.00375298	geneM5	isoM0
	ENSG00000008513	ST3GAL1	8	134467091	134584183	-	protein_coding	0.14906	8:134661775	-3.7	8:134502656	0.0313	-6.42	0.595	2198	2198	bslmm	0.0578	4.83e-19	0.38348	0.701	1	NA	NA	NA	NA	0.65836	-0.0111415	geneM0	isoM0
	ENSG00000008516	MMP25	16	3096682	3110727	+	protein_coding	0.03522	16:2783453	3.89	16:3105807	0.0334	6.95	0.707	1438	1438	bslmm	0.0312	5.9e-11	0.81031	0.418	1	NA	NA	NA	NA	0.00865248	0.181076	geneM0	isoM0
	ENSG00000008517	IL32	16	3115298	3131908	+	protein_coding	0.13568	16:2783453	3.89	16:3115272	0.0826	-10.61	-1.062	1471	5	lasso	0.0784	1.93e-25	0.97575	0.329	1	NA	NA	NA	NA	0.31253	0.0858647	geneM5	isoM0
	ENSG00000008710	PKD1	16	2138711	2185899	-	protein_coding	0.04361	16:1911585	-4.08	16:2119516	-0.000232	-3.8	-1.0884	1340	1340	blup	0.00443	0.00887	0.46629	0.641	1	NA	NA	NA	NA	0.0127245	-0.0513828	geneM12	isoM14
	ENSG00000008838	MED24	17	38175350	38217468	-	protein_coding	0.31372	17:37739570	4.18	17:38147294	0.292	-19.68	-2.601	1315	38	enet	0.363	1.4e-131	2.09524	0.0361	1	NA	NA	NA	NA	0.417418	-0.0128996	geneM0	isoM0
	ENSG00000008952	SEC62	3	169684423	169716161	+	protein_coding	0.07918	3:169458572	-3.39	3:169722395	0.00338	4.8	-2.238	1465	1465	bslmm	0.0167	1.43e-06	-0.38538	0.7	1	NA	NA	NA	NA	0.445507	0.0101322	geneM2	isoM25
	ENSG00000008988	RPS20	8	56979854	56987069	-	protein_coding	0.28773	8:56488271	-3.22	8:56986948	0.14	-13.82	0.735	1889	68	enet	0.2	4.17e-66	-1.33006	0.183	1	NA	NA	NA	NA	0.10634	0.0316444	geneM15	isoM7
	ENSG00000009335	UBE3C	7	156931607	157062066	+	protein_coding	0.0582	7:157476270	-3.89	7:157053618	0.0315	6.99	-0.379	2454	2	lasso	0.0299	1.47e-10	0.0914	0.927	1	NA	NA	NA	NA	0.371933	-0.0103066	geneM0	isoM0
	ENSG00000009413	REV3L	6	111620234	111804918	-	protein_coding	0.23047	6:111891391	4.99	6:111742249	0.111	12.6	2.692	1877	37	enet	0.184	2.13e-60	0.06965	0.944	1	NA	NA	NA	NA	0.377089	-0.0166703	geneM28	isoM0
	ENSG00000009709	PAX7	1	18957500	19075360	+	protein_coding	0.19747	1:18856052	-4.482	1:19029027	0.0257	7.75	-2.007	2070	6	lasso	0.0926	6.49e-30	-1.77299	0.0762	1	NA	NA	NA	NA	0.24071	-0.0527154	geneM1	isoM2
	ENSG00000009830	POMT2	14	77741299	77787227	-	protein_coding	0.21363	14:77494722	3.02	14:77761012	0.0464	8.55	-2.425	1895	1895	bslmm	0.0788	1.5e-25	-2.39778	0.0165	1	NA	NA	NA	NA	0.498067	-0.0117387	geneM2	isoM32
	ENSG00000009844	VTA1	6	142468367	142545826	+	protein_coding	0.18916	6:142815094	-3.99	6:142489579	0.172	15.16	-1.738	1471	14	enet	0.187	2.09e-61	-0.59225	0.554	1	NA	NA	NA	NA	0.0274829	-0.0229736	geneM16	isoM0
	ENSG00000009950	MLXIPL	7	73007524	73038873	-	protein_coding	0.13851	7:73504631	-3.26	7:73066956	0.035	-6.99	0.636	988	988	bslmm	0.0533	1.19e-17	0.17886	0.858	1	NA	NA	NA	NA	0.102352	0.049193	geneM1	isoM0
	ENSG00000010017	RANBP9	6	13621730	13711796	-	protein_coding	0.10449	6:13136814	3.43	6:13596981	0.0628	-9.23	2.556	1678	1678	bslmm	0.0714	2.89e-23	-2.39194	0.0168	1	NA	NA	NA	NA	0.339196	0.0120542	geneM1	isoM2
	ENSG00000010030	ETV7	6	36322419	36356164	-	protein_coding	0.17342	6:36523751	3.48	6:36354214	0.156	14.52	1.08	1645	22	enet	0.169	3.14e-55	1.25056	0.211	1	NA	NA	NA	NA	0.200827	0.103129	geneM0	isoM0
	ENSG00000010072	SPRTN	1	231472850	231490769	+	protein_coding	0.06198	1:231595494	-3.581	1:231486908	0.0633	9.21	-2.382	1529	2	lasso	0.0586	2.79e-19	-2.382	0.0172	1	NA	NA	NA	NA	0.252345	-0.0209555	geneM2	isoM0
	ENSG00000010165	METTL13	1	171750788	171783163	+	protein_coding	0.20115	1:171452739	3.595	1:171751687	0.0934	-11.94	1.253	1580	1580	bslmm	0.157	3.31e-51	-3.0752	0.0021	1	NA	NA	NA	NA	0.856254	0.0038915	geneM0	isoM29
	ENSG00000010219	DYRK4	12	4671370	4723325	+	protein_coding	0.08943	12:5055107	-3.52	12:4697726	0.0281	6.57	-0.731	1347	1347	bslmm	0.0316	4.58e-11	-1.63594	0.102	1	NA	NA	NA	NA	0.221274	0.0200667	geneM0	isoM0
	ENSG00000010270	STARD3NL	7	38217824	38270272	+	protein_coding	0.20299	7:38724057	4.87	7:38218683	0.106	11.95	1.717	2282	11	lasso	0.144	8.67e-47	0.58763	0.557	1	NA	NA	NA	NA	0.612518	-0.00804764	geneM0	isoM0
	ENSG00000010282	HHATL	3	42734155	42744319	-	protein_coding	0.33851	3:42288150	-2.97	3:42779883	0.198	-16.28	0.057	1425	52	enet	0.313	4.72e-110	-0.06122	0.951	1	NA	NA	NA	NA	0.937168	-0.00602777	geneM2	isoM13
	ENSG00000010292	NCAPD2	12	6602522	6641121	+	protein_coding	0.07778	12:6798684	-3.05	12:6592023	0.0516	-9.23	-0.204	1403	20	enet	0.0679	3.67e-22	-0.285681	0.775	1	NA	NA	NA	NA	0.158659	-0.0291002	geneM2	isoM13
	ENSG00000010295	IFFO1	12	6647541	6665239	-	protein_coding	0.03206	12:6229721	2.97	12:6660929	0.00168	4.57	0.186	1303	1303	blup	0.00588	0.00306	0.236553	0.813	1	NA	NA	NA	NA	0.948232	-0.00157885	geneM1	isoM0
	ENSG00000010310	GIPR	19	46171502	46186982	+	protein_coding	0.12137	19:46507478	3.81	19:46167486	0.0343	7.35	0.816	1667	10	lasso	0.068	3.46e-22	-0.10707	0.915	1	NA	NA	NA	NA	0.973562	-0.00444877	geneM2	isoM13
	ENSG00000010318	PHF7	3	52444673	52457657	+	protein_coding	0.12541	3:52880128	-6.5	3:52294098	0.0408	-7.47	1.828	836	3	lasso	0.0517	3.48e-17	0.98006	0.327	1	NA	NA	NA	NA	0.947892	-0.00310852	geneM0	isoM24
	ENSG00000010319	SEMA3G	3	52467069	52479101	-	protein_coding	0.01569	3:52966558	-6.89	3:52841220	-0.000411	3.15	-3.156	849	849	bslmm	0.00492	0.00618	-1.80588	0.0709	1	NA	NA	NA	NA	1.62e-08	-0.293406	geneM26	isoM22
	ENSG00000010322	NISCH	3	52489134	52527087	+	protein_coding	0.07863	3:53014657	-6.92	3:52269616	0.0169	5.82	-0.99	901	901	blup	0.0293	2.21e-10	-1.32842	0.184	1	NA	NA	NA	NA	2.99e-07	0.0679397	geneM1	isoM3
	ENSG00000010361	FUZ	19	50310126	50320633	-	protein_coding	0.19774	19:50152142	-6.6	19:50323328	0.0567	-9.25	-0.23	1325	25	enet	0.0795	8.85e-26	0.33005	0.741	1	NA	NA	NA	NA	0.0914694	-0.0320492	geneM2	isoM0
	ENSG00000010438	PRSS3	9	33750515	33799230	+	protein_coding	0.4639	9:34092972	-3.46	9:33801861	0.155	14.49	-0.848	1723	102	enet	0.336	1.16e-119	-0.65765	0.511	1	NA	NA	NA	NA	0.620063	0.022651	geneM1	isoM0
	ENSG00000010539	ZNF200	16	3272325	3286221	-	protein_coding	0.04776	16:2783453	3.89	16:3362323	0.0215	6.6	0.853	1606	1606	bslmm	0.0217	4.56e-08	0.89623	0.37	1	NA	NA	NA	NA	0.363151	-0.0165661	geneM0	isoM36
	ENSG00000010610	CD4	12	6896024	6929974	+	protein_coding	0.19554	12:7158452	2.82	12:6927158	0.0623	9.92	0.549	1156	4	lasso	0.0942	1.95e-30	0.809682	0.418	1	NA	NA	NA	NA	0.31288	-0.052114	geneM6	isoM15
	ENSG00000010626	LRRC23	12	6982733	7023407	+	protein_coding	0.29355	12:7158452	2.81	12:7023866	0.232	17.54	0.877	1162	76	enet	0.289	3.92e-100	0.519614	0.603	1	NA	NA	NA	NA	0.127889	0.0328025	geneM0	isoM35
	ENSG00000010704	HFE	6	26087509	26098571	+	protein_coding	0.07534	6:26316295	-12.22	6:26085807	0.037929	-7.33	-3.502	1233	17	enet	0.04053	9.08e-14	1.1099	0.267	1	NA	NA	NA	NA	0.208789	0.0529132	geneM3	isoM1
	ENSG00000010803	SCMH1	1	41492872	41707826	-	protein_coding	0.04194	1:41832297	-4.634	1:41480895	0.011	-5.45	1.545	2134	2134	blup	0.0182	5.15e-07	-0.65861	0.51	1	NA	NA	NA	NA	0.088124	0.0244073	geneM0	isoM0
	ENSG00000010810	FYN	6	111981535	112194655	-	protein_coding	0.09779	6:111891391	4.99	6:112208030	0.0171	6.23	-0.686	1496	1496	blup	0.0428	1.88e-14	-1.77583	0.0758	1	NA	NA	NA	NA	0.567508	0.0104763	geneM3	isoM36
	ENSG00000011021	CLCN6	1	11866207	11903201	+	protein_coding	0.07425	1:11540649	3.703	1:11898238	0.0175	-6.54	1.715	1694	17	enet	0.0348	4.84e-12	-2.19225	0.0284	1	NA	NA	NA	NA	0.946477	-0.00140273	geneM7	isoM0
	ENSG00000011028	MRC2	17	60704762	60770958	+	protein_coding	0.18692	17:60881064	2.9	17:60637258	0.0648	-9.46	0.639	1253	1253	bslmm	0.0812	2.59e-26	-0.120797	0.904	1	NA	NA	NA	NA	0.00176088	-0.102762	geneM2	isoM13
	ENSG00000011052	NME2	17	49230951	49249105	+	protein_coding	0.29951	17:49203248	-3.94	17:49232012	0.258	18.57	-1.592	1565	39	enet	0.361	1.21e-130	-2.91083	0.0036	1	NA	NA	NA	NA	0.601518	0.0325499	geneM0	isoM0
	ENSG00000011083	SLC6A7	5	149569520	149602351	+	protein_coding	0.11305	5:149123132	3.66	5:149589313	0.0745	-10.01	-0.21	1280	17	enet	0.073647	5.95e-24	0.53232	0.595	1	NA	NA	NA	NA	0.843023	0.00741641	geneM1	isoM2
	ENSG00000011105	TSPAN9	12	3186521	3395730	+	protein_coding	0.23972	12:2868284	4.08	12:3189523	0.026	7.7	0.379	2006	14	lasso	0.134	1.91e-43	-0.941966	0.346	1	NA	NA	NA	NA	0.752045	0.0106053	geneM0	isoM0
	ENSG00000011114	BTBD7	14	93703896	93799438	-	protein_coding	0.06058	14:93828290	4.13	14:93745124	0.0206	-6.66	2.759	1647	1647	bslmm	0.0307	8.54e-11	-3.05235	0.00227	1	NA	NA	NA	NA	0.931814	-0.00197015	geneM3	isoM0
	ENSG00000011143	MKS1	17	56282803	56296966	-	protein_coding	0.04422	17:56758379	4.72	17:56307987	0.01	-5.7	2.533	1246	2	lasso	0.0332	1.52e-11	-2.13475	0.0328	1	NA	NA	NA	NA	0.240637	0.0213394	geneM0	isoM0
	ENSG00000011198	ABHD5	3	43731605	43775863	+	protein_coding	0.03387	3:44075602	-4.77	3:43693635	0.0117	5.07	-1.173	1298	9	lasso	0.0215	5.26e-08	-0.36493	0.715	1	NA	NA	NA	NA	0.794043	0.00763259	geneM3	isoM1
	ENSG00000011258	MBTD1	17	49254786	49337524	-	protein_coding	0.04262	17:49203248	-3.94	17:49338257	0.0276	-6.22	-2.113	1648	4	lasso	0.0229	1.89e-08	2.10468	0.0353	1	NA	NA	NA	NA	0.148193	-0.0197117	geneM2	isoM0
	ENSG00000011260	UTP18	17	49337889	49375297	+	protein_coding	0.33082	17:49203248	-3.94	17:49346457	0.271	19.05	2.015	1615	62	enet	0.325	7.19e-115	1.4989	0.134	1	NA	NA	NA	NA	0.849122	-0.00408479	geneM0	isoM0
	ENSG00000011275	RNF216	7	5659678	5821370	-	protein_coding	0.1169	7:6053971	3.72	7:5680593	0.0482	8.73	-1.287	2460	8	lasso	0.0743	3.66e-24	-1.75033	0.0801	1	NA	NA	NA	NA	0.908134	-0.00189934	geneM0	isoM0
	ENSG00000011295	TTC19	17	15902694	15948329	+	protein_coding	0.18216	17:16300655	3.08	17:16040099	0.0481	-9.23	-0.05	1270	74	enet	0.108	6.76e-35	0.448475	0.654	1	NA	NA	NA	NA	0.870819	-0.00421949	geneM4	isoM0
	ENSG00000011332	DPF1	19	38701646	38720354	-	protein_coding	0.04354	19:38670754	-4.7	19:38658900	-0.000388	-4.05	-4.246	1561	1561	blup	0.0161	2.15e-06	1.98596	0.047	1	NA	NA	NA	NA	0.0649829	-0.0317447	geneM0	isoM0
	ENSG00000011376	LARS2	3	45429998	45590913	+	protein_coding	0.63007	3:45337131	4.08	3:45561203	0.51	-25.99	-1.25	2162	52	enet	0.559	4.52e-237	1.32584	0.185	1	NA	NA	NA	NA	0.285574	0.0226366	geneM3	isoM1
	ENSG00000011405	PIK3C2A	11	17099277	17229530	-	protein_coding	0.02609	11:17184623	5.03	11:17197328	-0.000739	-3.4	-0.609	1569	1569	bslmm	0.000538	0.191	1.32275	0.186	1	NA	NA	NA	NA	0.315074	-0.0251278	geneM3	isoM1
	ENSG00000011426	ANLN	7	36429415	36493400	+	protein_coding	0.11046	7:35990487	-3.51	7:36422110	0.0221	7.84	1.889	1722	26	enet	0.0626	1.61e-20	2.32648	0.02	1	NA	NA	NA	NA	0.00227725	-0.170796	geneM2	isoM13
	ENSG00000011454	RABGAP1	9	125703112	125867145	+	protein_coding	0.1057	9:126206851	-3.5	9:125669502	0.0298	-8.41	-1.021	1502	41	enet	0.0589	2.2e-19	2.16702	0.0302	1	NA	NA	NA	NA	0.888661	-0.00199663	geneM0	isoM0
	ENSG00000011465	DCN	12	91539025	91576900	-	protein_coding	0.07779	12:92069535	-4.37	12:91662818	0.027	7.14	1.738	1440	8	lasso	0.0589	2.25e-19	2.30858	0.021	1	NA	NA	NA	NA	0.161497	-0.0530785	geneM27	isoM0
	ENSG00000011478	QPCTL	19	46195741	46207247	+	protein_coding	0.07907	19:46507478	3.81	19:46212925	0.0305	-6.82	1.25	1653	1653	bslmm	0.0452	3.47e-15	-0.67862	0.497	1	NA	NA	NA	NA	0.808797	0.00830863	geneM8	isoM0
	ENSG00000011485	PPP5C	19	46850251	46896238	+	protein_coding	0.04202	19:46507478	3.81	19:46873965	0.0178	5.67	-1.072	1953	1953	bslmm	0.0106	0.000108	-1.23305	0.218	1	NA	NA	NA	NA	0.668067	0.0063247	geneM0	isoM2
	ENSG00000011523	CEP68	2	65283500	65314138	+	protein_coding	0.23742	2:65112387	3.68	2:65331512	0.0904	-11.22	-0.651	1677	55	enet	0.196	1.47e-64	0.206	0.836	1	NA	NA	NA	NA	0.634658	-0.00702349	geneM4	isoM0
	ENSG00000011590	ZBTB32	19	36195429	36207940	+	protein_coding	0.0441	19:36659354	3.8	19:36231646	0.0106	-6.02	-2.036	1435	19	enet	0.0262	2.01e-09	1.65651	0.0976	1	NA	NA	NA	NA	0.648952	-0.0349872	geneM0	isoM0
	ENSG00000011600	TYROBP	19	36395303	36399197	-	protein_coding	0.01633	19:36659354	3.8	19:36623359	0.00293	-3.84	0.484	1331	1	lasso	0.00418	0.0107	-0.484	0.628	1	NA	NA	NA	NA	0.0560525	-0.131703	geneM6	isoM15
	ENSG00000011638	TMEM159	16	21169698	21191937	+	protein_coding	0.20549	16:21691577	-5.22	16:21169828	0.0813	10.84	0.951	853	853	blup	0.106	3.88e-34	0.89892	0.369	1	NA	NA	NA	NA	0.579604	-0.0238793	geneM0	isoM0
	ENSG00000012048	BRCA1	17	41196312	41277500	-	protein_coding	0.07697	17:41162023	-3.57	17:41239472	0.0194	5.95	2.503	1174	1174	bslmm	0.0283	4.6e-10	2.31774	0.0205	1	NA	NA	NA	NA	0.0555535	-0.0443772	geneM2	isoM0
	ENSG00000012061	ERCC1	19	45910591	45982086	-	protein_coding	0.08562	19:45492559	-3.8	19:45918761	0.0327	-8.01	0.648	1602	16	enet	0.0451	3.83e-15	0.79209	0.428	1	NA	NA	NA	NA	0.0243983	-0.0250344	geneM0	isoM0
	ENSG00000012223	LTF	3	46477136	46526724	-	protein_coding	0.15975	3:46613543	-2.98	3:46518318	0.0963	11.5	-1.541	2046	16	enet	0.103	2.76e-33	-1.89491	0.0581	1	NA	NA	NA	NA	0.514378	0.098141	geneM5	isoM0
	ENSG00000012232	EXTL3	8	28457986	28613116	+	protein_coding	0.03319	8:28010557	-3.33	8:28490198	0.0189	5.39	0.25	1181	3	lasso	0.0156	3.17e-06	-0.1965	0.844	1	NA	NA	NA	NA	0.994629	0.000115252	geneM0	isoM0
	ENSG00000012660	ELOVL5	6	53132196	53213947	-	protein_coding	0.09624	6:53103626	3.24	6:53125902	0.088	11.12	-0.731	1905	4	lasso	0.089	8.85e-29	-0.72881	0.466	1	NA	NA	NA	NA	0.0586662	0.0614614	geneM3	isoM1
	ENSG00000012779	ALOX5	10	45869661	45941561	+	protein_coding	0.31806	10:45377815	2.73	10:45843157	0.235	18.05	-0.209	1500	1500	bslmm	0.288	1.34e-99	-0.3039	0.761	1	NA	NA	NA	NA	0.63385	0.0400309	geneM6	isoM15
	ENSG00000012963	UBR7	14	93673401	93695561	+	protein_coding	0.03888	14:93828290	4.13	14:93677341	0.0079	-5.04	1.733	1564	2	lasso	0.0233	1.5e-08	1.59091	0.112	1	NA	NA	NA	NA	0.615536	0.00836272	geneM7	isoM0
	ENSG00000012983	MAP4K5	14	50885219	51027844	-	protein_coding	0.10593	14:51218443	4.49	14:50986131	0.0268	6.96	-2.149	1638	19	enet	0.0512	5.14e-17	-1.62481	0.104	1	NA	NA	NA	NA	0.0539692	-0.0299259	geneM2	isoM13
	ENSG00000013016	EHD3	2	31456880	31492313	+	protein_coding	0.18271	2:31187098	-3.97	2:31488138	0.0402	8.82	0.848	1578	1578	bslmm	0.0983	9.4e-32	1.24	0.214	1	NA	NA	NA	NA	0.929518	-0.00244669	geneM1	isoM2
	ENSG00000013275	PSMC4	19	40476912	40487348	+	protein_coding	0.03123	19:40312112	-3.61	19:40496201	0.00414	-4.8	-1.034	1447	1447	bslmm	0.0111	7.53e-05	-0.02545	0.98	1	NA	NA	NA	NA	0.53044	-0.00986674	geneM9	isoM35
	ENSG00000013288	MAN2B2	4	6576902	6625089	+	protein_coding	0.32299	4:6404300	-3.38	4:6613462	0.104	-11.9	0.143	1758	18	enet	0.132436	7.42e-43	0.32849	0.743	1	NA	NA	NA	NA	0.0165205	0.0316913	geneM7	isoM24
	ENSG00000013293	SLC7A14	3	170177372	170303863	-	protein_coding	0.04962	3:170641344	4.74	3:170192243	0.00333	-4.98	0.142	1512	41	enet	0.0111	7.57e-05	-0.42001	0.674	1	NA	NA	NA	NA	0.760724	0.00871911	geneM1	isoM2
	ENSG00000013306	SLC25A39	17	42396993	42402238	-	protein_coding	0.17555	17:42891609	-4.19	17:42394461	0.0697	10.79	-0.438	1315	42	enet	0.124	5.06e-40	-0.913334	0.361	1	NA	NA	NA	NA	0.953702	0.00140274	geneM30	isoM0
	ENSG00000013374	NUB1	7	151038785	151075535	+	protein_coding	0.22877	7:151224435	4.1	7:151049025	0.0957	11.34	-0.619	1557	33	enet	0.129	8.63e-42	-0.88836	0.374	1	NA	NA	NA	NA	0.782354	0.00443743	geneM0	isoM0
	ENSG00000013503	POLR3B	12	106751436	106903976	+	protein_coding	0.08812	12:106707334	3.85	12:106757355	0.0465	8.05	-0.223	1459	1459	bslmm	0.0468	1.13e-15	-0.396701	0.692	1	NA	NA	NA	NA	0.239469	-0.0217871	geneM0	isoM0
	ENSG00000013523	ANGEL1	14	77253588	77292589	-	protein_coding	0.22459	14:77754120	-3.2	14:77264528	0.1	12	1.968	1722	19	enet	0.149	1.57e-48	1.72042	0.0854	1	NA	NA	NA	NA	0.883966	-0.00376235	geneM1	isoM2
	ENSG00000013561	RNF14	5	141337893	141369856	+	protein_coding	0.10529	5:141211574	-3.72	5:141364637	0.0488	8.62	-1.917	1671	45	enet	0.072773	1.11e-23	-1.55322	0.12	1	NA	NA	NA	NA	0.0104729	-0.0249475	geneM1	isoM35
	ENSG00000013573	DDX11	12	31226779	31257725	+	protein_coding	0.59303	12:30945210	-3.7	12:31227480	0.678	-30.08	-1.354	1847	81	enet	0.727	0	1.40397	0.16	1	NA	NA	NA	NA	0.0321577	0.13094	geneM0	isoM0
	ENSG00000013583	HEBP1	12	13127798	13153207	-	protein_coding	0.10114	12:13630096	-4.3	12:13298965	0.0132	-5.26	-0.68	1338	1338	bslmm	0.026	2.28e-09	1.0496	0.294	1	NA	NA	NA	NA	0.000383875	0.067781	geneM2	isoM10
	ENSG00000013725	CD6	11	60739115	60787849	+	protein_coding	0.5676	11:60605042	2.96	11:60776781	0.461	-24.71	-1.094	1296	43	enet	0.503	6.02e-203	0.724966	0.468	1	NA	NA	NA	NA	0.187555	0.0996751	geneM0	isoM0
	ENSG00000013810	TACC3	4	1723227	1746898	+	protein_coding	0.16861	4:1311515	3.8	4:1721703	0.119	-12.94	0.01	1674	20	enet	0.131314	1.75e-42	0.40034	0.689	1	NA	NA	NA	NA	1.07e-05	-0.125962	geneM0	isoM0
	ENSG00000014123	UFL1	6	96969471	97003152	+	protein_coding	0.17609	6:97374850	-4.98	6:96896035	0.0615	9.74	-0.079	1807	1807	bslmm	0.106	4.28e-34	-0.40081	0.689	1	NA	NA	NA	NA	0.052439	0.0298067	geneM4	isoM32
	ENSG00000014138	POLA2	11	65029233	65073060	+	protein_coding	0.10037	11:65383755	5.61	11:65054542	0.0638	9.87	-0.01	926	23	enet	0.0754	1.66e-24	-0.809202	0.418	1	NA	NA	NA	NA	0.801199	0.00729333	geneM2	isoM0
	ENSG00000014257	ACPP	3	132036211	132087142	+	protein_coding	0.39727	3:131872866	3.46	3:132046175	0.263	18.68	-0.192	1792	2	lasso	0.263	9.71e-90	-0.24028	0.81	1	NA	NA	NA	NA	0.435137	-0.0951686	geneM6	NA
	ENSG00000014824	SLC30A9	4	41992489	42092474	+	protein_coding	0.28664	4:42151112	-3.19	4:42048091	0.122	12.78	-2.098	1699	45	enet	0.233893	1.34e-78	-2.52702	0.0115	1	NA	NA	NA	NA	0.213216	-0.0162463	geneM8	isoM24
	ENSG00000014914	MTMR11	1	149900543	149908791	-	protein_coding	0.10585	1:150031490	-6.178	1:149929342	0.0313	6.64	-1.596	660	660	bslmm	0.0314	5.34e-11	-0.74387	0.457	1	NA	NA	NA	NA	6.28e-06	0.113492	geneM10	isoM0
	ENSG00000014919	COX15	10	101471601	101491857	-	protein_coding	0.02101	10:101924418	-3.94	10:101331237	-0.000758	-3.94	0.9177	1503	1503	blup	0.00119	0.109	3.13339	0.00173	1	NA	NA	NA	NA	0.0908792	0.0220951	geneM4	isoM26
	ENSG00000015133	CCDC88C	14	91737667	91884188	-	protein_coding	0.30784	14:91309878	-3.75	14:91884655	0.141	-13.71	0.565	1853	57	enet	0.211	4.39e-70	-0.323986	0.746	1	NA	NA	NA	NA	0.924475	-0.00541695	geneM31	isoM1
	ENSG00000015153	YAF2	12	42550906	42632151	-	protein_coding	0.02303	12:42276962	3.59	12:42642292	0.00686	-4.67	-0.568	1829	3	enet	0.00917	0.000288	0.548361	0.583	1	NA	NA	NA	NA	0.4318	-0.0108938	geneM7	isoM31
	ENSG00000015475	BID	22	18216906	18257536	-	protein_coding	0.19555	22:18001894	-4.05	22:18203322	0.167	-15.08	-1.011	1787	1787	bslmm	0.206604	1.51e-68	1.11141	0.266	1	NA	NA	NA	NA	0.914042	-0.0030852	geneM0	isoM0
	ENSG00000015532	XYLT2	17	48423453	48440499	+	protein_coding	0.03766	17:48672946	4.12	17:48433081	0.0112	5.1	0.225	1362	1362	bslmm	0.0104	0.000117	1.25018	0.211	1	NA	NA	NA	NA	0.00103271	0.0493246	geneM3	isoM33
	ENSG00000015592	STMN4	8	27092840	27115937	-	protein_coding	0.54766	8:27425349	-6.84	8:27104727	0.37	-22.18	-1.696	2095	27	enet	0.399	3.89e-148	2.34492	0.019	1	NA	NA	NA	NA	0.760027	0.0112793	geneM2	isoM13
	ENSG00000015676	NUDCD3	7	44418720	44530479	-	protein_coding	0.0661	7:44620362	-4.86	7:44504112	0.0444	7.83	-3.735	1374	1374	bslmm	0.048	4.89e-16	-2.82646	0.00471	1	NA	NA	NA	NA	0.188962	0.0173484	geneM9	isoM0
	ENSG00000016391	CHDH	3	53846362	53880417	-	protein_coding	0.10498	3:53515136	-5.68	3:53861176	0.021	7.1	1.185	1484	25	enet	0.0465	1.36e-15	0.66285	0.507	1	NA	NA	NA	NA	0.0459569	0.0650915	geneM3	isoM1
	ENSG00000016402	IL20RA	6	137321108	137366298	-	protein_coding	0.19115	6:137728792	-3.14	6:137378880	0.0655	-9.45	-0.029	1545	15	lasso	0.104	1.79e-33	-0.05728	0.954	1	NA	NA	NA	NA	0.991321	-0.000774743	geneM3	isoM1
	ENSG00000016602	CLCA4	1	87012761	87046437	+	protein_coding	0.10279	1:86582051	3.547	1:87048844	0.041	-8.18	0.55	1828	42	enet	0.054	7.06e-18	0.36065	0.718	1	NA	NA	NA	NA	0.0133006	-0.157052	geneM2	isoM13
	ENSG00000017260	ATP2C1	3	130569439	130735556	+	protein_coding	0.15151	3:130408807	3.61	3:130612831	0.0738	10.46	0.868	1310	16	lasso	0.0988	6.82e-32	1.0259	0.305	1	NA	NA	NA	NA	0.875603	-0.00289957	geneM0	isoM23
	ENSG00000017797	RALBP1	18	9475007	9538114	+	protein_coding	0.1318	18:9328065	4.27	18:9455116	0.0371	-7.56	-1.151	1839	1839	blup	0.0718	2.28e-23	1.8793	0.0602	1	NA	NA	NA	NA	0.366389	0.0137906	geneM0	isoM0
	ENSG00000018189	RUFY3	4	71569921	71673032	+	protein_coding	0.06266	4:71569006	3.04	4:71582059	0.0186	-5.73	-0.908	1990	12	lasso	0.025122	4.16e-09	1.39164	0.164	1	NA	NA	NA	NA	0.673915	-0.00597824	geneM16	isoM0
	ENSG00000018236	CNTN1	12	41086244	41466220	+	protein_coding	0.05669	12:41334710	-3.56	12:41473127	0.00908	-5.04	0.321	2794	2794	bslmm	0.0245	6.42e-09	0.105802	0.916	1	NA	NA	NA	NA	0.596473	0.0088843	geneM0	isoM0
	ENSG00000018280	SLC11A1	2	219246752	219261617	+	protein_coding	0.02257	2:219681093	-2.81	2:219643036	0.000173	3.42	1.234	961	4	lasso	0.00104	0.124	1.29	0.196	1	NA	NA	NA	NA	3.05e-05	0.354799	geneM5	isoM5
	ENSG00000018510	AGPS	2	178257372	178408564	+	protein_coding	0.09295	2:178872581	-3.94	2:178362864	0.0168	-7.24	0.8611	2032	29	enet	0.0512	4.97e-17	1.07	0.284	1	NA	NA	NA	NA	0.0895178	-0.0189997	geneM18	isoM13
	ENSG00000018699	TTC27	2	32853099	33046118	+	protein_coding	0.36727	2:32448217	-3.25	2:32903548	0.198	-16.21	0.267	1951	1951	bslmm	0.253	4.86e-86	0.528	0.598	1	NA	NA	NA	NA	0.779063	-0.00734459	geneM0	isoM13
	ENSG00000018869	ZNF582	19	56887413	56904914	-	protein_coding	0.03159	19:57171109	3.86	19:56898981	0.000368	-3.4	0.264	1909	1909	bslmm	0.00467	0.00743	-2.07669	0.0378	1	NA	NA	NA	NA	0.0270991	-0.0368033	geneM0	isoM0
	ENSG00000019144	PHLDB1	11	118477155	118528741	+	protein_coding	0.02645	11:118835677	-4.33	11:118552074	0.0101	4.27	-1.161	1504	1504	bslmm	0.00942	0.000242	-0.854461	0.393	1	NA	NA	NA	NA	0.79721	-0.0124352	geneM2	isoM8
	ENSG00000019186	CYP24A1	20	52769988	52790512	-	protein_coding	0.60068	20:52326528	3.72	20:52788314	0.463	23.01	-0.673	1846	1846	bslmm	0.487955	3.7e-194	1.055	0.291	1	NA	NA	NA	NA	0.0243117	-0.219948	geneM1	isoM0
	ENSG00000019485	PRDM11	11	45115564	45247734	+	protein_coding	0.0668	11:45466557	3.69	11:45228340	0.00795	-5.29	1.532	1673	1673	bslmm	0.0249	4.95e-09	0.498201	0.618	1	NA	NA	NA	NA	0.914282	-0.00340955	geneM1	isoM0
	ENSG00000019505	SYT13	11	45261852	45307870	-	protein_coding	0.06377	11:45466557	3.69	11:45319167	0.0375	-7.51	0.743	1526	6	lasso	0.0405	9.23e-14	-0.869173	0.385	1	NA	NA	NA	NA	0.630521	-0.0108007	geneM1	isoM2
	ENSG00000019549	SNAI2	8	49830249	49834299	-	protein_coding	0.02061	8:49364539	3.55	8:49360540	0.00626	-4.48	-1.347	1194	1194	bslmm	0.00857	0.000442	0.3355	0.737	1	NA	NA	NA	NA	0.558978	-0.0336386	geneM0	isoM0
	ENSG00000019991	HGF	7	81328322	81399754	-	protein_coding	0.02076	7:80906603	2.46	7:81417306	0.0215	-5.66	-0.086	1546	9	enet	0.023	1.85e-08	0.28043	0.779	1	NA	NA	NA	NA	1.11e-06	0.272124	geneM3	isoM1
	ENSG00000019995	ZRANB1	10	126630692	126676758	+	protein_coding	0.03502	10:127134741	-4.38	10:126592522	0.00801	-4.58	-0.369	1861	19	enet	0.0234	1.37e-08	1.11864	0.263	1	NA	NA	NA	NA	0.553209	0.00754669	geneM9	isoM38
	ENSG00000020181	GPR124	8	37641709	37702414	+	protein_coding	0.04468	8:38152444	-6.16	8:37690918	0.00412	4.68	-1.337	791	791	bslmm	0.0125	2.79e-05	0.17782	0.859	1	NA	NA	NA	NA	0.0004098	-0.0904516	geneM26	isoM3
	ENSG00000020256	ZFP64	20	50668202	50820847	-	protein_coding	0.02103	20:50732242	-3.08	20:50721543	0.00544	-4.4	1.014	2199	2199	blup	0.003717	0.0151	-1.4023	0.161	1	NA	NA	NA	NA	0.878975	0.00382379	geneM2	isoM0
	ENSG00000020577	SAMD4A	14	55033815	55260033	+	protein_coding	0.08702	14:55096644	3.02	14:55053846	0.0171	-5.53	0.717	1645	29	enet	0.0343	7.15e-12	0.227595	0.82	1	NA	NA	NA	NA	0.511752	0.020635	geneM5	isoM43
	ENSG00000020633	RUNX3	1	25226002	25291612	-	protein_coding	0.04776	1:25011345	3.299	1:25478027	-0.000491	-4.26	1.479	1358	1358	blup	0.0103	0.000127	-0.73127	0.465	1	NA	NA	NA	NA	0.996598	0.000442365	geneM0	isoM0
	ENSG00000020922	MRE11A	11	94152895	94227074	-	protein_coding	0.17352	11:94014720	-2.97	11:94196174	0.198	16.28	-0.178	1802	6	lasso	0.199	6.77e-66	-0.270586	0.787	1	NA	NA	NA	NA	0.10343	-0.0264713	geneM0	isoM0
	ENSG00000021300	PLEKHB1	11	73357223	73373864	+	protein_coding	0.17088	11:73813164	-4.06	11:73368121	0.084	10.75	1.813	1517	32	enet	0.131	1.99e-42	2.4901	0.0128	1	NA	NA	NA	NA	0.611143	-0.0180058	geneM2	isoM13
	ENSG00000021355	SERPINB1	6	2832566	2842240	-	protein_coding	0.20058	6:2972966	3.88	6:2808028	0.0495	9.24	0.105	1891	23	enet	0.112	3.46e-36	0.17958	0.857	1	NA	NA	NA	NA	0.056731	0.0781462	geneM5	isoM5
	ENSG00000021488	SLC7A9	19	33321415	33360672	-	protein_coding	0.1681	19:33834561	-4.73	19:33416747	0.168	-14.99	-0.401	2078	2078	bslmm	0.219	5.13e-73	-0.66112	0.509	1	NA	NA	NA	NA	0.784716	0.0295778	geneM0	isoM23
	ENSG00000021645	NRXN3	14	78708734	80330762	+	protein_coding	0.04772	14:78632130	-4.18	14:80333709	0.0208	-5.65	-3.54	3756	4	lasso	0.0154	3.6e-06	3.3187	0.000904	1	NA	NA	NA	NA	0.00690354	-0.0436255	geneM1	isoM0
	ENSG00000021762	OSBPL5	11	3108346	3187969	-	protein_coding	0.14798	11:2880009	-4.36	11:3171742	0.0293	-8.29	-1.377	1964	41	enet	0.0957	6.41e-31	0.297053	0.766	1	NA	NA	NA	NA	0.959919	-0.00143177	geneM0	isoM26
	ENSG00000021776	AQR	15	35147732	35262040	-	protein_coding	0.08218	15:34654165	4.89	15:35172057	0.0375	-7.79	-0.653	1344	5	lasso	0.0476	6.29e-16	1.0285	0.304	1	NA	NA	NA	NA	0.535638	-0.00942529	geneM3	isoM1
	ENSG00000021826	CPS1	2	211342406	211543831	+	protein_coding	0.21774	2:211859371	4.33	2:211342925	0.0411	8.66	-0.018	1630	40	enet	0.099	5.86e-32	-0.925	0.355	1	NA	NA	NA	NA	0.909555	-0.00629232	geneM2	isoM13
	ENSG00000022277	RTFDC1	20	55043647	55093943	+	protein_coding	0.08398	20:55116014	3.52	20:55096042	0.0454	-8.15	-1.188	1953	5	lasso	0.044582	5.34e-15	1.1664	0.243	1	NA	NA	NA	NA	0.668308	0.00773415	geneM19	isoM42
	ENSG00000022355	GABRA1	5	161274197	161326975	+	protein_coding	0.09199	5:161497295	3.9	5:161291258	0.0596	9.15	1.4478	1424	16	enet	0.0756	1.46e-24	1.52622	0.127	1	NA	NA	NA	NA	0.581533	-0.0150087	geneM1	isoM18
	ENSG00000022567	SLC45A4	8	142217265	142318404	-	protein_coding	0.13407	8:142521572	-3.62	8:142285674	0.0206	6.16	0.52	1700	1700	bslmm	0.0472	8.65e-16	0.63496	0.525	1	NA	NA	NA	NA	0.651626	-0.0150334	geneM1	isoM0
	ENSG00000022840	RNF10	12	120971283	121015397	+	protein_coding	0.03955	12:121243790	4.49	12:120893057	0.0071	4.69	1.366	1686	1686	bslmm	0.0105	0.000115	1.21148	0.226	1	NA	NA	NA	NA	0.983891	0.000287669	geneM7	isoM3
	ENSG00000022976	ZNF839	14	102783714	102809044	+	protein_coding	0.12223	14:102950219	3.92	14:102830257	0.0629	-9.28	-1.299	1576	6	lasso	0.061	5.12e-20	1.36966	0.171	1	NA	NA	NA	NA	0.748236	-0.00645456	geneM4	isoM0
	ENSG00000023041	ZDHHC6	10	114190058	114206672	-	protein_coding	0.19563	10:114330238	-4.05	10:114141103	0.146	-14.24	-0.08	1109	23	enet	0.188	4.95e-62	-0.87687	0.381	1	NA	NA	NA	NA	0.813537	0.00428906	geneM0	isoM0
	ENSG00000023228	NDUFS1	2	206979541	207024327	-	protein_coding	0.14299	2:206945448	3.5	2:206974952	0.0712	9.82	-1.807	1219	21	enet	0.0807	3.72e-26	-2.01	0.0441	1	NA	NA	NA	NA	0.285022	-0.0137604	geneM0	isoM0
	ENSG00000023318	ERP44	9	102741461	102861322	-	protein_coding	0.0331	9:102281113	4.68	9:103029703	0.0232	-6.11	0.265	954	3	lasso	0.0233	1.44e-08	-0.49117	0.623	1	NA	NA	NA	NA	0.26402	0.0132146	geneM0	isoM0
	ENSG00000023445	BIRC3	11	102188215	102210134	+	protein_coding	0.03515	11:101902241	-2.48	11:102315851	0.00635	5.2	0.08	1657	1657	bslmm	0.0163	1.9e-06	-0.627429	0.53	1	NA	NA	NA	NA	2.47e-07	0.170521	geneM5	isoM0
	ENSG00000023516	AKAP11	13	42846289	42897396	+	protein_coding	0.259	13:42789294	3.17	13:42843630	0.179	-15.58	0.008	1640	43	enet	0.190658	7.86e-63	0.17506	0.861	1	NA	NA	NA	NA	0.420279	0.014343	geneM7	isoM2
	ENSG00000023572	GLRX2	1	193065598	193075244	-	protein_coding	0.1044	1:193240205	-4.177	1:193073782	0.0699	-10.81	-1.071	1585	22	enet	0.12	1.31e-38	2.91232	0.00359	1	NA	NA	NA	NA	0.324669	-0.0239729	geneM1	isoM2
	ENSG00000023608	SNAPC1	14	62229075	62263146	+	protein_coding	0.09484	14:62353591	3.96	14:62236240	0.0434	-7.76	0.718	1307	1307	bslmm	0.0677	4.29e-22	-0.681966	0.495	1	NA	NA	NA	NA	0.599724	0.0122614	geneM0	isoM23
	ENSG00000023697	DERA	12	16064106	16190220	+	protein_coding	0.06682	12:16088180	3.81	12:15959729	0.0257	-6.19	-0.8447	1253	31	enet	0.0393	2.18e-13	0.970747	0.332	1	NA	NA	NA	NA	0.523172	0.0138516	geneM3	isoM0
	ENSG00000023734	STRAP	12	16035325	16056412	+	protein_coding	0.04944	12:16088180	3.68	12:16064311	0.0297	-5.68	0.1602	1157	1157	bslmm	0.0307	8.44e-11	-0.321411	0.748	1	NA	NA	NA	NA	0.0270203	0.0255122	geneM7	isoM38
	ENSG00000023892	DEF6	6	35265595	35289548	+	protein_coding	0.03017	6:34937061	3.4	6:35265535	-0.000608	-3.23	-1.238	1411	1411	bslmm	0.00501	0.00578	0.01715	0.986	1	NA	NA	NA	NA	0.241016	-0.0522407	geneM6	isoM15
	ENSG00000023902	PLEKHO1	1	150121373	150136916	+	protein_coding	0.04172	1:150031490	-6.178	1:150147962	0.000174	3.28	-5.789	1003	1003	bslmm	0.008	0.000663	-3.861	0.000113	1	NA	NA	NA	NA	0.507929	0.0146049	geneM0	isoM3
	ENSG00000023909	GCLM	1	94350761	94374966	-	protein_coding	0.34515	1:94040194	-2.807	1:94348129	0.258	-18.98	-1.603	1465	20	lasso	0.34	1.38e-121	1.41956	0.156	1	NA	NA	NA	NA	0.969051	0.0013353	geneM17	isoM25
	ENSG00000024048	UBR2	6	42531800	42661242	+	protein_coding	0.05894	6:43160375	-5.17	6:42566728	0.0363	-7.54	-0.946	1627	1627	blup	0.0343	7.21e-12	1.34734	0.178	1	NA	NA	NA	NA	0.119723	0.0168685	geneM10	isoM0
	ENSG00000024422	EHD2	19	48216600	48246391	+	protein_coding	0.03712	19:47937546	3.34	19:48258551	0.0333	6.74	-0.115	1836	5	lasso	0.0301	1.35e-10	-0.152	0.879	1	NA	NA	NA	NA	0.00545944	0.0789101	geneM0	isoM1
	ENSG00000024526	DEPDC1	1	68939835	68962904	-	protein_coding	0.03625	1:69089249	-4.192	1:69026804	0.0084	5.52	-1.351	1654	1654	bslmm	0.0678	3.92e-22	-1.33759	0.181	1	NA	NA	NA	NA	0.145603	0.0656127	geneM0	isoM0
	ENSG00000024862	CCDC28A	6	139094657	139114456	+	protein_coding	0.14966	6:139496782	-3.94	6:139104107	0.00961	7.32	0.731	1873	39	enet	0.062	2.49e-20	1.37554	0.169	1	NA	NA	NA	NA	0.00271403	0.0498946	geneM1	isoM2
	ENSG00000025039	RRAGD	6	90074355	90121989	-	protein_coding	0.08413	6:89625181	3.22	6:90121950	0.0166	-6.77	0.185	1506	6	lasso	0.0488	2.81e-16	-0.60635	0.544	1	NA	NA	NA	NA	0.0676633	0.0252465	geneM3	isoM0
	ENSG00000025156	HSF2	6	122720691	122754264	+	protein_coding	0.08545	6:123065628	-3.56	6:122803956	0.0994	-12.14	0.796	1747	19	enet	0.112	3.18e-36	-0.66448	0.506	1	NA	NA	NA	NA	0.000120572	0.0485318	geneM28	isoM0
	ENSG00000025423	HSD17B6	12	57145945	57181574	+	protein_coding	0.39501	12:57622371	-6.17	12:57229380	0.301	19.94	0.761	908	908	bslmm	0.329	9.25e-117	0.571297	0.568	1	NA	NA	NA	NA	0.277209	0.0611931	geneM3	isoM1
	ENSG00000025434	NR1H3	11	47269851	47290396	+	protein_coding	0.04586	11:46929954	6.28	11:46803710	8.41e-05	3.67	0.758	927	19	enet	0.0232	1.55e-08	-0.163141	0.87	1	NA	NA	NA	NA	0.825185	0.00626173	geneM0	isoM0
	ENSG00000025708	TYMP	22	50964181	50968485	-	protein_coding	0.01196	22:51079221	-3.85	22:50974100	1.69e-05	-3.94	-1.051	1562	1	lasso	-0.000261	0.418	1.051	0.293	1	NA	NA	NA	NA	0.000496578	0.25622	geneM5	isoM5
	ENSG00000025770	NCAPH2	22	50946645	50961901	+	protein_coding	0.12905	22:51079221	-3.85	22:50954754	0.0457	-8.3	0.56433	1610	1610	bslmm	0.053265	1.19e-17	-0.42166	0.673	1	NA	NA	NA	NA	0.953702	-0.00124732	geneM4	isoM0
	ENSG00000025772	TOMM34	20	43570771	43589127	-	protein_coding	0.09074	20:43682551	-4.65	20:43717084	0.0605	6.43	-0.789	1207	2	lasso	0.080769	3.5e-26	-0.7024	0.482	1	NA	NA	NA	NA	0.00076226	0.0730657	geneM1	isoM2
	ENSG00000025796	SEC63	6	108188960	108279393	-	protein_coding	0.03473	6:108116682	-4.88	6:108252981	0.0147	5.69	-1.537	1532	3	lasso	0.0141	9.07e-06	-1.24703	0.212	1	NA	NA	NA	NA	0.00575288	0.0339112	geneM7	isoM10
	ENSG00000026025	VIM	10	17270258	17279592	+	protein_coding	0.13299	10:17515872	-3.66	10:17011014	0.0593	9.46	1.065	2313	18	enet	0.0814	2.14e-26	0.48833	0.625	1	NA	NA	NA	NA	0.00137863	0.130617	geneM3	isoM1
	ENSG00000026103	FAS	10	90750414	90775542	+	protein_coding	0.54761	10:90583824	-3.71	10:90753038	0.401	-23.59	-1.514	1650	84	enet	0.523	1.7e-214	1.41318	0.158	1	NA	NA	NA	NA	0.0844574	0.0844127	geneM3	isoM0
	ENSG00000026297	RNASET2	6	167342992	167370679	-	protein_coding	0.21341	6:167021859	-3.68	6:167370211	0.0661	9.45	1.554	1997	9	lasso	0.0721	1.79e-23	1.62161	0.105	1	NA	NA	NA	NA	0.562688	0.0225896	geneM6	isoM0
	ENSG00000026508	CD44	11	35160417	35253949	+	protein_coding	0.03944	11:35510792	3.22	11:35331173	0.0174	-5.1	-0.82	1832	10	enet	0.0299	1.47e-10	0.361961	0.717	1	NA	NA	NA	NA	4.12e-05	0.312376	geneM5	isoM5
	ENSG00000026559	KCNG1	20	49620193	49639666	-	protein_coding	0.06309	20:49601146	4.53	20:49651567	0.00361	-4.53	-0.003	1191	1191	bslmm	0.007371	0.00104	0.1617	0.872	1	NA	NA	NA	NA	0.00465019	0.113748	geneM31	isoM0
	ENSG00000026652	AGPAT4	6	161551011	161695093	-	protein_coding	0.1295	6:161706454	-4.44	6:161747319	0.0503	9.02	-0.191	2070	2070	bslmm	0.0741	4.37e-24	1.12858	0.259	1	NA	NA	NA	NA	0.00525383	-0.056013	geneM2	isoM13
	ENSG00000026950	BTN3A1	6	26402465	26415444	+	protein_coding	0.07946	6:26903585	-12.93	6:26409729	0.013673	6.52	0.399	886	886	bslmm	0.04581	2.26e-15	0.102	0.919	1	NA	NA	NA	NA	0.267226	0.033431	geneM32	isoM0
	ENSG00000027001	MIPEP	13	24304328	24463558	-	protein_coding	0.075	13:23968179	-4.24	13:24444557	0.0294	6.87	0.638	2533	2533	bslmm	0.036193	1.88e-12	0.78204	0.434	1	NA	NA	NA	NA	0.00624345	-0.0455236	geneM0	isoM0
	ENSG00000027847	B4GALT7	5	177027101	177037348	+	protein_coding	0.03708	5:176634374	-3.01	5:177066200	0.0196	-5.85	-1.401	933	31	enet	0.018793	3.39e-07	1.87773	0.0604	1	NA	NA	NA	NA	0.391407	-0.0140314	geneM0	isoM33
	ENSG00000028116	VRK2	2	58134786	58387055	+	protein_coding	0.06397	2:58383820	-7.01	2:58138843	0.0121	4.74	1.75	1541	6	lasso	0.0233	1.49e-08	-1.49	0.137	1	NA	NA	NA	NA	0.148995	-0.0622692	geneM2	isoM13
	ENSG00000028203	VEZT	12	95611522	95696566	+	protein_coding	0.12177	12:95181478	5.1	12:95550056	0.0497	-8.19	0.699	2297	2297	bslmm	0.0679	3.76e-22	-0.918044	0.359	1	NA	NA	NA	NA	0.0337756	-0.0240519	geneM8	isoM24
	ENSG00000028277	POU2F2	19	42590263	42700737	-	protein_coding	0.01337	19:42969726	3.05	19:42658128	0.00515	-4.12	1.393	748	748	bslmm	0.00666	0.00173	-1.49659	0.135	1	NA	NA	NA	NA	0.10748	-0.0473756	geneM0	isoM15
	ENSG00000028310	BRD9	5	850406	892939	-	protein_coding	0.11258	5:1276736	-3.22	5:889396	0.0336	7.84	0.816	1913	26	enet	0.055693	2.14e-18	1.72518	0.0845	1	NA	NA	NA	NA	0.933679	0.00187457	geneM0	isoM0
	ENSG00000028528	SNX1	15	64386322	64438289	+	protein_coding	0.12953	15:64672319	3.79	15:64900258	0.00612	5.46	-1.817	1454	4	lasso	0.0314	5.3e-11	-2.36471	0.018	1	NA	NA	NA	NA	0.000132542	-0.0471069	geneM2	isoM40
	ENSG00000028839	TBPL1	6	134273308	134311570	+	protein_coding	0.11996	6:134717658	-3.69	6:134263196	0.0208	7.33	0.191	1729	7	lasso	0.0619	2.69e-20	-0.22038	0.826	1	NA	NA	NA	NA	0.685114	0.00760395	geneM17	isoM0
	ENSG00000029153	ARNTL2	12	27485787	27576241	+	protein_coding	0.12626	12:27064785	3.24	12:27512574	0.0129	-6.01	-0.91	1923	1923	bslmm	0.0657	1.82e-21	0.652541	0.514	1	NA	NA	NA	NA	0.0315105	-0.0439026	geneM0	isoM0
	ENSG00000029364	SLC39A9	14	69864732	69929105	+	protein_coding	0.03659	14:69381448	2.62	14:69841578	0.0139	5.36	1.365	1314	3	lasso	0.0176	7.59e-07	1.10033	0.271	1	NA	NA	NA	NA	0.521264	-0.00787015	geneM2	isoM32
	ENSG00000029534	ANK1	8	41510739	41754280	-	protein_coding	0.07485	8:42001215	-2.85	8:41621804	0.0044	-5.01	-0.317	1726	1726	bslmm	0.0421	3.02e-14	0.51244	0.608	1	NA	NA	NA	NA	0.000648393	-0.0874711	geneM1	isoM18
	ENSG00000029639	TFB1M	6	155578643	155635627	-	protein_coding	0.42802	6:155994557	-4.45	6:155627230	0.349	20.14	1.138	1827	59	enet	0.409	5.05e-153	-0.57749	0.564	1	NA	NA	NA	NA	0.284898	0.0259933	geneM1	isoM0
	ENSG00000029725	RABEP1	17	5185558	5289129	+	protein_coding	0.23825	17:5262529	4.29	17:5289676	0.198	-16.28	-2.753	2238	13	lasso	0.215	1.72e-71	2.39567	0.0166	1	NA	NA	NA	NA	0.00967697	-0.0283977	geneM11	isoM0
	ENSG00000030066	NUP160	11	47799639	47870107	-	protein_coding	0.01301	11:47335838	-3.34	11:48174438	-0.00051	2.89	-0.974	1291	1291	bslmm	0.000506	0.197	-1.42091	0.155	1	NA	NA	NA	NA	0.487859	0.0115828	geneM3	isoM0
	ENSG00000030419	IKZF2	2	213864429	214017151	-	protein_coding	0.05248	2:213404893	5.05	2:213863829	0.00538	4.82	1.378	1685	28	enet	0.0116	5.1e-05	1.42	0.155	1	NA	NA	NA	NA	0.0101509	0.0721832	geneM3	isoM13
	ENSG00000030582	GRN	17	42422614	42430470	+	protein_coding	0.16064	17:42891609	-4.26	17:42434630	0.0678	-9.56	-1.607	1320	9	lasso	0.0872	3.27e-28	2.13368	0.0329	1	NA	NA	NA	NA	0.338931	0.0256088	geneM6	isoM15
	ENSG00000031081	ARHGAP31	3	119013220	119139561	+	protein_coding	0.11096	3:118862492	3.26	3:118984235	0.0262	7.56	1.934	1827	47	enet	0.0615	3.62e-20	2.61125	0.00902	1	NA	NA	NA	NA	0.179895	0.0460023	geneM3	isoM1
	ENSG00000031691	CENPQ	6	49431091	49460820	+	protein_coding	0.35468	6:49098299	-3.17	6:49451187	0.433	24.11	-1.022	1536	40	enet	0.489	7.89e-195	-0.76646	0.443	1	NA	NA	NA	NA	0.175888	-0.0407987	geneM2	isoM13
	ENSG00000031698	SARS	1	109756540	109780791	+	protein_coding	0.05635	1:110218716	2.87	1:109760555	0.0313	6.68	0.537	1346	5	lasso	0.0286	3.65e-10	0.78401	0.433	1	NA	NA	NA	NA	0.610395	0.00876972	geneM9	isoM38
	ENSG00000032389	TSSC1	2	3192696	3381653	-	protein_coding	0.02931	2:3244946	3.51	2:3248860	0.00369	-4.85	1.666	2314	4	enet	0.0034	0.0192	-1.71	0.0868	1	NA	NA	NA	NA	0.550011	0.00911714	geneM4	isoM24
	ENSG00000032444	PNPLA6	19	7598890	7626650	+	protein_coding	0.06181	19:7963976	3.26	19:7619760	0.0552	-8.81	-0.332	2043	1	lasso	0.0507	7.42e-17	0.332	0.74	1	NA	NA	NA	NA	0.164921	0.0207535	geneM0	isoM0
	ENSG00000032742	IFT88	13	21140585	21265503	+	protein_coding	0.2688	13:20925546	-3.22	13:21201270	0.281	19.49	-0.728	2176	52	enet	0.34158	4.57e-122	-0.37592	0.707	1	NA	NA	NA	NA	0.330738	-0.0186107	geneM2	isoM13
	ENSG00000033011	ALG1	16	5083703	5137380	+	protein_coding	0.27015	16:4595269	4.59	16:5129149	0.0653	10.71	-0.489	2371	10	lasso	0.164	1.96e-53	-0.71293	0.476	1	NA	NA	NA	NA	0.0734292	-0.030678	geneM4	isoM24
	ENSG00000033100	CHPF2	7	150929575	150935908	+	protein_coding	0.05912	7:151224435	4.1	7:150933258	0.0404	-7.64	-2.313	1571	11	enet	0.0423	2.55e-14	1.42225	0.155	1	NA	NA	NA	NA	0.0345516	-0.0310917	geneM0	isoM0
	ENSG00000033122	LRRC7	1	70034081	70617628	+	protein_coding	0.03378	1:70410824	3.603	1:69916967	-0.000738	3.75	-1.395	2179	2179	bslmm	0.00681	0.00156	2.36498	0.018	1	NA	NA	NA	NA	0.615969	0.0101822	geneM16	isoM0
	ENSG00000033170	FUT8	14	65877310	66210839	+	protein_coding	0.14006	14:66332682	-4.66	14:65973956	0.0409	8.5	0.67	2138	46	enet	0.0963	4.22e-31	1.43898	0.15	1	NA	NA	NA	NA	0.0195501	-0.0369315	geneM2	isoM13
	ENSG00000033178	UBA6	4	68478370	68566897	-	protein_coding	0.03519	4:68615249	3.8	4:68580698	0.0216	-5.81	2.732	1748	1748	blup	0.020801	8.39e-08	-2.71952	0.00654	1	NA	NA	NA	NA	0.144762	-0.01743	geneM18	isoM13
	ENSG00000033327	GAB2	11	77926343	78129394	-	protein_coding	0.07746	11:78493774	3.91	11:77937255	0.0598	-9.36	-1.365	1713	6	lasso	0.0592	1.82e-19	1.52371	0.128	1	NA	NA	NA	NA	0.389232	-0.0267099	geneM2	isoM13
	ENSG00000033627	ATP6V0A1	17	40610862	40674629	+	protein_coding	0.02149	17:40615761	-3.73	17:40801187	0.00213	4.21	-2.278	926	4	lasso	0.00356	0.017	-1.57843	0.114	1	NA	NA	NA	NA	0.761718	-0.00540878	geneM7	isoM0
	ENSG00000033867	SLC4A7	3	27414214	27525911	-	protein_coding	0.15377	3:26918227	-2.95	3:27478834	0.0352	-7.99	0.369	2271	2271	bslmm	0.0872	3.37e-28	-0.1032	0.918	1	NA	NA	NA	NA	0.0879162	0.0340324	geneM0	isoM0
	ENSG00000034053	APBA2	15	29129629	29410518	+	protein_coding	0.09155	15:29877874	3.84	15:29412047	-0.000403	5.18	0.328	1107	37	enet	0.0233	1.45e-08	-0.06898	0.945	1	NA	NA	NA	NA	0.00385154	-0.0383681	geneM9	isoM13
	ENSG00000034063	UHRF1	19	4903092	4962165	+	processed_transcript	0.04763	19:4969053	-4.41	19:4878345	0.0153	-5.96	1.956	1943	1943	bslmm	0.0332	1.55e-11	-1.7827	0.0746	1	NA	NA	NA	NA	0.000147572	0.19925	geneM3	isoM0
	ENSG00000034239	EFCAB1	8	49623348	49647870	-	protein_coding	0.78766	8:49364539	3.99	8:49686049	0.488	-25.62	0.11	1284	83	enet	0.643	2.09e-297	0.23677	0.813	1	NA	NA	NA	NA	0.0570549	0.143013	geneM0	isoM0
	ENSG00000034510	TMSB10	2	85132749	85133795	+	protein_coding	0.06399	2:84672087	3.75	2:85102054	0.0115	-5	0.299	1468	1468	bslmm	0.0431	1.48e-14	-0.642	0.521	1	NA	NA	NA	NA	0.286169	0.0252441	geneM0	isoM0
	ENSG00000034533	ASTE1	3	130732719	130746493	-	protein_coding	0.08793	3:130408807	3.61	3:130738963	0.0653	-9.88	-2.043	1025	34	enet	0.0923	8.24e-30	1.42809	0.153	1	NA	NA	NA	NA	0.0491092	-0.0383826	geneM4	isoM0
	ENSG00000034693	PEX3	6	143771944	143811147	+	protein_coding	0.07626	6:143695411	5.23	6:143795061	0.0573	-8.68	0.676	1425	3	lasso	0.0555	2.37e-18	-2.03505	0.0418	1	NA	NA	NA	NA	0.0839877	-0.0269301	geneM4	isoM0
	ENSG00000035141	FAM136A	2	70523107	70529222	-	protein_coding	0.38653	2:70060278	3.17	2:70402603	0.0986	-11.82	-1.425	1386	58	enet	0.162	7.98e-53	1.62	0.104	1	NA	NA	NA	NA	0.140938	0.0236173	geneM0	isoM23
	ENSG00000035403	VCL	10	75757872	75879918	+	protein_coding	0.09063	10:75765836	-2.28	10:75888528	0.0373	-7.64	-1.164	1014	10	lasso	0.0503	9.54e-17	0.99166	0.321	1	NA	NA	NA	NA	0.0235911	0.046726	geneM5	isoM20
	ENSG00000035499	DEPDC1B	5	59892739	59996017	-	protein_coding	0.08366	5:60489247	-6.33	5:59920607	0.0503	8.52	-3.156	1466	22	enet	0.067805	3.91e-22	-3.23943	0.0012	1	NA	NA	NA	NA	0.908924	0.00695983	geneM0	isoM0
	ENSG00000035664	DAPK2	15	64199235	64364232	-	protein_coding	0.1763	15:64672319	3.79	15:64314274	0.101	12.14	0.315	1657	23	enet	0.125	2.63e-40	0.25242	0.801	1	NA	NA	NA	NA	0.827968	-0.00956329	geneM2	isoM13
	ENSG00000035681	NSMAF	8	59496063	59572403	-	protein_coding	0.04796	8:59318143	-4.04	8:59382169	0.00267	4.18	-0.879	1653	1653	bslmm	0.0153	4e-06	-1.00497	0.315	1	NA	NA	NA	NA	0.353437	-0.013961	geneM8	isoM0
	ENSG00000035687	ADSS	1	244571796	244615436	-	protein_coding	0.09917	1:244087842	5.158	1:244603800	0.0166	-6.44	-1.597	1559	31	enet	0.0456	2.55e-15	2.1141	0.0345	1	NA	NA	NA	NA	0.00126433	-0.0498672	geneM1	isoM24
	ENSG00000035862	TIMP2	17	76849059	76921469	-	protein_coding	0.07194	17:76552542	4.26	17:76898954	0.00444	4.26	1.422	1866	1866	blup	0.0124	2.87e-05	-0.165769	0.868	1	NA	NA	NA	NA	0.00235765	0.0633876	geneM18	isoM0
	ENSG00000035928	RFC1	4	39289076	39367995	-	protein_coding	0.02679	4:39545039	3.35	4:39283071	-0.000211	-3.64	-0.7741	1843	1843	bslmm	0.007745	0.000796	1.56853	0.117	1	NA	NA	NA	NA	0.673335	-0.00692404	geneM2	isoM26
	ENSG00000036257	CUL3	2	225334867	225450110	-	protein_coding	0.03173	2:225391217	-5.83	2:225393012	0.0135	-5.85	2.117	1785	1785	blup	0.0139	1.02e-05	1.27	0.203	1	NA	NA	NA	NA	0.425476	-0.00853486	geneM7	isoM0
	ENSG00000036530	CYP46A1	14	100150641	100193638	+	protein_coding	0.03497	14:99712945	-5.62	14:100209399	0.00436	4.25	0.549	1464	3	lasso	0.0125	2.7e-05	1.25489	0.21	1	NA	NA	NA	NA	4.87e-07	0.0811092	geneM1	isoM0
	ENSG00000036549	ZZZ3	1	78028101	78149104	-	protein_coding	0.02946	1:78252839	-3.374	1:78461519	0.000202	4.13	0.574	1601	1601	bslmm	0.00403	0.0119	0.05372	0.957	1	NA	NA	NA	NA	0.475984	0.0102372	geneM2	isoM0
	ENSG00000037042	TUBG2	17	40811323	40819024	+	protein_coding	0.12188	17:40615761	-3.73	17:40807155	0.114	12.47	-2.372	955	9	lasso	0.118	5.28e-38	-1.95302	0.0508	1	NA	NA	NA	NA	0.806557	0.006745	geneM7	isoM2
	ENSG00000037280	FLT4	5	180028506	180076624	-	protein_coding	0.03148	5:180068957	-3.86	5:179984485	0.0019	4.2	0.902	2233	14	enet	0.005249	0.00484	0.60084	0.548	1	NA	NA	NA	NA	0.0727839	-0.0780667	geneM0	isoM0
	ENSG00000037474	NSUN2	5	6599352	6633404	-	protein_coding	0.42103	5:6734625	-4.01	5:6619733	0.45	24.4	-2.366	2018	36	enet	0.462219	4.23e-180	-2.39258	0.0167	1	NA	NA	NA	NA	0.964389	0.00147165	geneM0	isoM24
	ENSG00000037637	FBXO42	1	16573334	16678949	-	protein_coding	0.13495	1:16824467	3.846	1:16652219	0.121	-12.81	2.503	1507	12	lasso	0.177	5.31e-58	-2.71367	0.00665	1	NA	NA	NA	NA	0.289841	0.013704	geneM13	isoM0
	ENSG00000037749	MFAP3	5	153418466	153600038	+	protein_coding	0.17793	5:153459405	5.34	5:153375572	0.0323	-9.02	3.47	1972	51	enet	0.153379	6.92e-50	-2.54756	0.0108	1	NA	NA	NA	NA	0.212774	0.021217	geneM10	isoM23
	ENSG00000037757	MRI1	19	13875346	13885096	+	protein_coding	0.6556	19:13629414	4.43	19:13871858	0.33	-20.93	-1.467	1331	11	lasso	0.486	3.97e-193	2.57095	0.0101	1	NA	NA	NA	NA	0.210001	-0.0358108	geneM4	isoM0
	ENSG00000038002	AGA	4	178351924	178363657	-	protein_coding	0.63556	4:178854811	-4.1	4:178363378	0.454	-24.53	-2.22	1794	10	lasso	0.485486	8.86e-193	2.47895	0.0132	1	NA	NA	NA	NA	0.0181884	-0.0737908	geneM2	isoM13
	ENSG00000038210	PI4K2B	4	25162263	25280714	+	protein_coding	0.34713	4:25754426	-3.82	4:25162380	0.235	-17.67	2.612	1933	8	lasso	0.235597	3.08e-79	-2.63949	0.0083	1	NA	NA	NA	NA	0.113001	-0.0363869	geneM3	isoM1
	ENSG00000038274	MAT2B	5	162930120	162946342	+	protein_coding	0.09919	5:162620883	3.74	5:162959555	0.0349	7.85	0.834	1833	35	enet	0.0511	5.48e-17	0.58486	0.559	1	NA	NA	NA	NA	0.00418611	0.0349252	geneM7	isoM0
	ENSG00000038295	TLL1	4	166794410	167025047	+	protein_coding	0.1251	4:166661398	3.89	4:166783815	0.0231	-6.54	-0.211	2609	2609	bslmm	0.055628	2.24e-18	-0.86841	0.385	1	NA	NA	NA	NA	0.423571	0.0272351	geneM0	isoM0
	ENSG00000039068	CDH1	16	68771128	68869451	+	protein_coding	0.08359	16:68288331	5.5	16:68819614	0.102	11.83	0.343	1411	8	lasso	0.0992	5e-32	0.24814	0.804	1	NA	NA	NA	NA	0.01555	-0.134315	geneM2	isoM13
	ENSG00000039123	SKIV2L2	5	54603588	54721409	+	protein_coding	0.08279	5:55163701	3.56	5:54362366	-0.000348	-4.2	0.7609	1973	1973	bslmm	0.01302	1.91e-05	-0.09016	0.928	1	NA	NA	NA	NA	0.0023695	0.0274054	geneM11	isoM0
	ENSG00000039139	DNAH5	5	13690440	13944652	-	protein_coding	0.48997	5:13585292	3.53	5:14012046	0.221	17.13	-0.031	2357	57	enet	0.349521	1.51e-125	-0.70938	0.478	1	NA	NA	NA	NA	0.555909	0.0213025	geneM0	isoM0
	ENSG00000039319	ZFYVE16	5	79703832	79775169	+	protein_coding	0.2443	5:79689551	3.54	5:79658075	0.0797	10.5	-0.924	1789	1789	bslmm	0.139383	3.6e-45	0.64479	0.519	1	NA	NA	NA	NA	3.84e-06	-0.0791861	geneM2	isoM0
	ENSG00000039560	RAI14	5	34656342	34832732	+	protein_coding	0.18816	5:34532846	-3.37	5:34649646	0.00604	-6.08	1.381	2344	41	enet	0.060627	6.5e-20	0.53655	0.592	1	NA	NA	NA	NA	0.0127007	-0.0693303	geneM18	isoM0
	ENSG00000039650	PNKP	19	50364461	50371166	-	protein_coding	0.24195	19:50152142	-6.6	19:50377835	0.12	13.27	-1.826	1338	9	lasso	0.147	1.17e-47	-1.82441	0.0681	1	NA	NA	NA	NA	0.0135429	-0.0455498	geneM4	isoM0
	ENSG00000040199	PHLPP2	16	71671738	71758604	-	protein_coding	0.17515	16:71359066	-5.48	16:71662208	0.206	-16.69	-1.473	1365	53	enet	0.222	2.67e-74	0.03742	0.97	1	NA	NA	NA	NA	0.800903	0.00406073	geneM1	isoM2
	ENSG00000040275	SPDL1	5	169010638	169031782	+	protein_coding	0.08891	5:168710869	3.43	5:169024990	0.0512	-8.35	-1.828	1721	1721	bslmm	0.051413	4.39e-17	1.29584	0.195	1	NA	NA	NA	NA	0.806244	0.00727748	geneM0	isoM0
	ENSG00000040341	STAU2	8	74332604	74659943	-	protein_coding	0.09359	8:74457404	4.01	8:74791700	0.0203	6.02	0.6	2124	30	enet	0.0331	1.6e-11	2.30647	0.0211	1	NA	NA	NA	NA	0.00818419	-0.0308893	geneM1	isoM31
	ENSG00000040487	PQLC2	1	19638820	19655794	+	protein_coding	0.02127	1:19829686	-3.736	1:19641921	0.0024	-4.1	-1.57	2040	2	lasso	0.0015	0.0845	1.9007	0.0573	1	NA	NA	NA	NA	0.792021	-0.00660955	geneM0	isoM23
	ENSG00000040531	CTNS	17	3539762	3564836	+	protein_coding	0.11966	17:3997504	4.89	17:3561956	0.0591	-8.9	1.47	1908	4	lasso	0.0584	3.22e-19	-1.60489	0.109	1	NA	NA	NA	NA	0.00569046	-0.0571792	geneM3	isoM13
	ENSG00000040731	CDH10	5	24487209	24645087	-	protein_coding	0.07989	5:24513820	-3.47	5:24144651	0.00359	-4.54	0.186	1995	1995	bslmm	0.019131	2.68e-07	2.16973	0.03	1	NA	NA	NA	NA	0.209354	0.0229209	geneM22	isoM0
	ENSG00000040933	INPP4A	2	99061317	99210853	+	protein_coding	0.05815	2:98599499	-4.05	2:99025400	0.015	-5.77	1.123	1422	1422	blup	0.0189	3.14e-07	-0.442	0.659	1	NA	NA	NA	NA	0.837223	-0.00346812	geneM1	isoM0
	ENSG00000041515	MYO16	13	109248500	109860355	+	protein_coding	0.1161	13:109350438	4.63	13:109170262	0.0123	5.32	-1.044	2924	2924	bslmm	0.03124	5.92e-11	-1.25	0.211	1	NA	NA	NA	NA	0.0161529	0.0556907	geneM18	isoM0
	ENSG00000041802	LSG1	3	194361517	194393206	-	protein_coding	0.4213	3:194865588	3.64	3:194377712	0.263	18.74	-1.175	2497	33	enet	0.299	3.27e-104	-1.2667	0.205	1	NA	NA	NA	NA	0.487923	0.0123114	geneM0	isoM38
	ENSG00000041880	PARP3	3	51976361	51982883	+	protein_coding	0.32146	3:52305633	5.65	3:51974666	0.198	-16.27	-0.59038	792	32	enet	0.214	2.75e-71	1.72079	0.0853	1	NA	NA	NA	NA	0.371933	-0.02021	geneM0	isoM0
	ENSG00000041982	TNC	9	117782806	117880536	-	protein_coding	0.1034	9:117801176	-3.56	9:117899311	0.0271	-7.55	1.361	2044	59	enet	0.0746	3.07e-24	-1.27934	0.201	1	NA	NA	NA	NA	0.682698	-0.0442693	geneM3	isoM13
	ENSG00000041988	THAP3	1	6684926	6695646	+	protein_coding	0.09544	1:6711941	-5.347	1:6685442	0.0624	9.27	-1.301	1533	15	enet	0.0657	1.77e-21	-0.19332	0.847	1	NA	NA	NA	NA	0.481407	0.0144852	geneM0	isoM34
	ENSG00000042062	FAM65C	20	49202645	49308065	-	protein_coding	0.04972	20:49601146	4.53	20:49123043	-0.000645	3.96	0.932	1542	1542	blup	0.005418	0.00428	0.4057	0.685	1	NA	NA	NA	NA	0.0315391	-0.0976258	geneM0	isoM0
	ENSG00000042088	TDP1	14	90421283	90511106	+	protein_coding	0.23346	14:90966721	-2.77	14:90462326	0.0269	8.41	-0.073	1671	46	enet	0.144	1.06e-46	-0.372526	0.71	1	NA	NA	NA	NA	0.946784	-0.00205655	geneM4	isoM24
	ENSG00000042286	AIFM2	10	71857979	71892690	-	protein_coding	0.28241	10:71660850	-3.04	10:71919271	0.228	-17.76	-0.966	1907	22	enet	0.261	4.35e-89	0.92985	0.352	1	NA	NA	NA	NA	0.00217016	0.0667183	geneM3	isoM0
	ENSG00000042317	SPATA7	14	88851268	88936694	+	protein_coding	0.53226	14:89387711	3.39	14:88874915	0.523	-26.29	-1.014	1694	1694	bslmm	0.614	8.83e-275	0.416355	0.677	1	NA	NA	NA	NA	0.855403	-0.00591079	geneM0	isoM0
	ENSG00000042429	MED17	11	93517393	93547861	+	protein_coding	0.3753	11:93799445	-3.33	11:93544175	0.324	20.8	-2.393	1723	5	lasso	0.347	1.28e-124	-2.4387	0.0147	1	NA	NA	NA	NA	0.797172	0.00555918	geneM0	isoM23
	ENSG00000042445	RETSAT	2	85569211	85581743	-	protein_coding	0.63104	2:85847272	3.46	2:85564277	0.213	-14.11	-1.088	1602	89	enet	0.393	2.46e-145	0.787	0.431	1	NA	NA	NA	NA	0.317098	-0.0245741	geneM2	isoM0
	ENSG00000042493	CAPG	2	85621871	85645555	-	protein_coding	0.57232	2:85847272	3.46	2:85641187	0.151	-15.22	-0.546	1643	75	enet	0.329	9.65e-117	-0.67	0.503	1	NA	NA	NA	NA	0.0262642	0.0964379	geneM3	isoM15
	ENSG00000042832	TG	8	133879203	134147147	+	protein_coding	0.11879	8:134550737	3.57	8:133906784	0.0611	-9.57	0.094	2114	2114	bslmm	0.103	4.14e-33	0.19078	0.849	1	NA	NA	NA	NA	0.0192383	0.128323	geneM0	NA
	ENSG00000042980	ADAM28	8	24151553	24216531	+	protein_coding	0.11461	8:24543514	3.52	8:24198707	0.0136	-7.01	-0.226	1528	7	lasso	0.0434	1.18e-14	0.21398	0.831	1	NA	NA	NA	NA	0.000362305	-0.230431	geneM6	isoM15
	ENSG00000043039	BARX2	11	129245835	129322171	+	protein_coding	0.02791	11:129130391	-3.73	11:129251665	0.0126	-4.68	0.554	1623	1	lasso	0.00731	0.00109	-0.554	0.58	1	NA	NA	NA	NA	0.986608	0.00160515	geneM0	isoM0
	ENSG00000043462	LCP2	5	169673241	169725231	-	protein_coding	0.21208	5:169606002	-3.51	5:169666187	0.0848	-10.67	0.837	1701	4	lasso	0.096027	5.17e-31	-0.89632	0.37	1	NA	NA	NA	NA	0.24747	0.0479765	geneM6	isoM15
	ENSG00000043514	TRIT1	1	40306723	40349183	-	protein_coding	0.48659	1:40375048	4.042	1:40339467	0.347	-21.51	2.601	1546	1546	bslmm	0.412	1.74e-154	-3.54144	0.000398	1	NA	NA	NA	NA	0.370864	0.0192379	geneM8	isoM0
	ENSG00000043591	ADRB1	10	115803806	115806667	+	protein_coding	0.09658	10:116200500	3.19	10:115803375	0.0403	-8.26	0.326	1400	1400	bslmm	0.0466	1.26e-15	-0.07861	0.937	1	NA	NA	NA	NA	0.888174	-0.00558367	geneM0	isoM0
	ENSG00000044090	CUL7	6	43005355	43021683	-	protein_coding	0.19214	6:43160375	-5.17	6:43021519	0.0967	-11.59	-2.411	1194	9	lasso	0.177	6.29e-58	3.57849	0.000346	1	NA	NA	NA	NA	0.309436	0.0175878	geneM0	isoM0
	ENSG00000044115	CTNNA1	5	137946656	138270723	+	protein_coding	0.16154	5:137855305	6.17	5:138098551	0.194	-16.27	0.801	1203	59	enet	0.223118	1.37e-74	0.29895	0.765	1	NA	NA	NA	NA	0.618681	0.0106296	geneM5	isoM13
	ENSG00000044459	CNTLN	9	17134980	17503921	+	protein_coding	0.2369	9:16876176	3.76	9:17282659	0.168	15.32	1.748	2780	38	enet	0.216	4.4e-72	1.7352	0.0827	1	NA	NA	NA	NA	0.127989	0.0358759	geneM3	isoM0
	ENSG00000044524	EPHA3	3	89156674	89531284	+	protein_coding	0.23574	3:88959911	2.83	3:88980194	0.0388	9.44	-1.414	2376	49	enet	0.141	8.25e-46	0.46918	0.639	1	NA	NA	NA	NA	0.877885	0.00574438	geneM8	isoM0
	ENSG00000046604	DSG2	18	29078006	29128971	+	protein_coding	0.0571	18:29563172	-3.09	18:29078516	0.0197	-5.41	0.415	1717	3	lasso	0.019	3.03e-07	-0.54616	0.585	1	NA	NA	NA	NA	0.0443712	-0.116482	geneM0	isoM0
	ENSG00000046889	PREX2	8	68864353	69149265	+	protein_coding	0.1164	8:69189743	4.06	8:69003160	0.0386	-7.5	-1.302	1904	14	enet	0.0476	6.43e-16	0.81399	0.416	1	NA	NA	NA	NA	0.659333	0.021228	geneM3	isoM1
	ENSG00000047056	WDR37	10	1095478	1178237	+	protein_coding	0.06028	10:626321	3.34	10:1133974	0.00758	-5.62	-1.066	2075	20	enet	0.0219	3.98e-08	1.10774	0.268	1	NA	NA	NA	NA	0.932246	0.0016454	geneM1	isoM0
	ENSG00000047188	YTHDC2	5	112849380	112930982	+	protein_coding	0.1985	5:112458859	3.74	5:112822106	0.209	-16.85	2.173	2474	69	enet	0.246603	2.11e-83	-1.85416	0.0637	1	NA	NA	NA	NA	0.189106	-0.0209485	geneM1	isoM24
	ENSG00000047249	ATP6V1H	8	54628117	54756118	-	protein_coding	0.12238	8:54480185	3.24	8:54666967	0.0387	-7.71	0.697	1611	1611	bslmm	0.0551	3.23e-18	-0.29073	0.771	1	NA	NA	NA	NA	0.000296827	0.0516851	geneM9	isoM38
	ENSG00000047315	POLR2B	4	57843888	57897334	+	protein_coding	0.10291	4:57349699	2.97	4:57879792	0.0509	8.91	0.59	2238	10	lasso	0.056226	1.47e-18	0.58015	0.562	1	NA	NA	NA	NA	0.722219	0.00606425	geneM19	isoM38
	ENSG00000047346	FAM214A	15	52873514	53002014	-	protein_coding	0.0666	15:52880263	-4.35	15:52870086	0.00412	4.67	-3.483	1572	1572	bslmm	0.0182	5.08e-07	-3.12603	0.00177	1	NA	NA	NA	NA	0.237049	-0.0243233	geneM4	isoM24
	ENSG00000047365	ARAP2	4	35949843	36246131	-	protein_coding	0.14454	4:36577986	-3.48	4:36191068	0.0424	7.81	1.1656	3199	18	enet	0.064712	3.55e-21	0.14515	0.885	1	NA	NA	NA	NA	0.00773075	-0.0436161	geneM2	isoM13
	ENSG00000047410	TPR	1	186280784	186344825	-	protein_coding	0.08156	1:186339296	-3	1:186387216	0.00593	-4.71	-1.106	1186	1186	blup	0.0226	2.42e-08	2.5014	0.0124	1	NA	NA	NA	NA	0.752759	-0.00573637	geneM11	isoM42
	ENSG00000047457	CP	3	148880197	148939842	-	protein_coding	0.09052	3:148988978	3.83	3:148941516	0.0471	-8.21	0.274	1867	5	lasso	0.0537	8.48e-18	0.53441	0.593	1	NA	NA	NA	NA	6.26e-11	0.629287	geneM5	isoM5
	ENSG00000047578	KIAA0556	16	27561454	27791690	+	protein_coding	0.05601	16:27313206	-2.89	16:27641784	0.0128	5.43	-0.561	1564	13	enet	0.0199	1.52e-07	-2.00575	0.0449	1	NA	NA	NA	NA	0.0772635	0.0226697	geneM0	isoM0
	ENSG00000047579	DTNBP1	6	15523032	15663289	-	protein_coding	0.11822	6:15894831	3.1	6:15618826	0.0459	8	-0.565	1980	6	lasso	0.059	2.05e-19	-0.92581	0.355	1	NA	NA	NA	NA	0.00189799	0.0534087	geneM1	isoM0
	ENSG00000047617	ANO2	12	5641035	6055398	-	protein_coding	0.07097	12:5656198	3.14	12:6049926	0.0306	-7.09	0.132	2169	19	enet	0.0366	1.38e-12	-0.624568	0.532	1	NA	NA	NA	NA	0.000850856	0.121483	geneM0	isoM0
	ENSG00000047662	FAM184B	4	17630929	17783135	-	protein_coding	0.09204	4:17665456	-3.45	4:17751211	0.0279	-6.53	2.21	1846	13	enet	0.048231	4.12e-16	-2.2345	0.0255	1	NA	NA	NA	NA	0.94197	0.00378334	geneM18	isoM0
	ENSG00000047932	GOPC	6	117639374	117923691	-	protein_coding	0.19263	6:117995353	-4.19	6:117909510	0.076	12.34	-1.194	2307	48	enet	0.138	9.06e-45	-1.97613	0.0481	1	NA	NA	NA	NA	0.00115459	0.0342827	geneM1	isoM8
	ENSG00000047936	ROS1	6	117609463	117747018	-	protein_coding	0.31212	6:117995353	-4.19	6:117771697	0.14	14.14	-0.93	2056	68	enet	0.298	9.96e-104	-0.80787	0.419	1	NA	NA	NA	NA	0.383923	0.0567027	geneM1	isoM0
	ENSG00000048028	USP28	11	113668596	113746292	-	protein_coding	0.0763	11:113370758	-6.56	11:113690693	0.0374	-7.62	2.432	1492	1492	blup	0.0453	3.13e-15	-0.337887	0.735	1	NA	NA	NA	NA	0.677731	0.00987321	geneM24	isoM0
	ENSG00000048052	HDAC9	7	18126572	19042039	+	protein_coding	0.05994	7:19317884	-3.51	7:19052733	0.0108	6.24	0.598	2617	2617	bslmm	0.0346	5.66e-12	0.76195	0.446	1	NA	NA	NA	NA	0.697823	0.0088725	geneM0	isoM0
	ENSG00000048140	TSPAN17	5	176074388	176086058	+	protein_coding	0.3772	5:175618717	3.8	5:176080265	0.23	18.08	-0.957	1439	16	enet	0.264971	1.74e-90	-0.8571	0.391	1	NA	NA	NA	NA	0.0186902	-0.0486472	geneM21	isoM23
	ENSG00000048162	NOP16	5	175810949	175815976	-	protein_coding	0.1082	5:175618717	3.8	5:175815787	0.0567	8.96	-1.749	1010	9	lasso	0.054279	5.82e-18	-1.69105	0.0908	1	NA	NA	NA	NA	0.423571	0.018507	geneM0	isoM23
	ENSG00000048342	CC2D2A	4	15471489	15603180	+	protein_coding	0.03361	4:15907744	-3.26	4:15655764	0.0034	-4.11	-0.906	1724	1724	bslmm	0.003794	0.0142	1.98523	0.0471	1	NA	NA	NA	NA	0.0951309	-0.0341937	geneM3	isoM0
	ENSG00000048392	RRM2B	8	103216730	103251346	-	protein_coding	0.1149	8:103671080	-4.94	8:103230761	0.00769	-5.68	0.486	1808	1808	bslmm	0.0438	9.07e-15	-1.03877	0.299	1	NA	NA	NA	NA	0.608045	-0.0076203	geneM0	isoM32
	ENSG00000048405	ZNF800	7	126986844	127071978	-	protein_coding	0.38593	7:127284269	-5.14	7:127020794	0.386	22.68	-2.056	1333	25	enet	0.39	9.49e-144	-2.17695	0.0295	1	NA	NA	NA	NA	0.14891	0.027179	geneM0	isoM3
	ENSG00000048471	SNX29	16	12070594	12668146	+	protein_coding	0.20886	16:12955815	-3.89	16:12137830	0.0562	9.84	-2.753	3671	12	lasso	0.163	4.41e-53	-1.45176	0.147	1	NA	NA	NA	NA	0.882446	0.00403745	geneM18	isoM0
	ENSG00000048540	LMO3	12	16701307	16763528	-	protein_coding	0.05169	12:16812428	-3.04	12:16669480	0.0223	5.55	-1.984	1156	8	enet	0.0177	7.06e-07	0.491372	0.623	1	NA	NA	NA	NA	0.921183	-0.00263803	geneM16	isoM0
	ENSG00000048544	MRPS10	6	42174539	42185603	-	protein_coding	0.27101	6:42024605	3.19	6:42159256	0.191	16.16	-0.117	1458	49	enet	0.238	4.2e-80	0.08665	0.931	1	NA	NA	NA	NA	0.956757	-0.00100975	geneM0	isoM0
	ENSG00000048545	GUCA1A	6	42123144	42147794	+	protein_coding	0.27489	6:42024605	3.19	6:42148030	0.103	12.63	-0.106	1487	74	enet	0.148	4.56e-48	-0.46982	0.638	1	NA	NA	NA	NA	0.00225069	0.151943	geneM0	isoM0
	ENSG00000048649	RSF1	11	77371041	77532063	-	protein_coding	0.02809	11:77880506	-3.16	11:77409832	0.0103	4.26	-0.113	1800	1800	bslmm	0.00525	0.00483	1.28114	0.2	1	NA	NA	NA	NA	0.130348	0.0157976	geneM11	isoM25
	ENSG00000048991	R3HDM1	2	136289025	136482840	+	protein_coding	0.04119	2:136930556	-2.72	2:136340817	0.0234	6.63	0.8911	909	909	bslmm	0.0257	2.74e-09	0.904	0.366	1	NA	NA	NA	NA	0.646242	-0.0110413	geneM1	isoM17
	ENSG00000049130	KITLG	12	88886570	88974628	-	protein_coding	0.0219	12:89398105	-3.24	12:88752621	0.000196	3.74	-0.865	854	854	bslmm	0.00756	0.000911	-1.67059	0.0948	1	NA	NA	NA	NA	0.155643	0.0299244	geneM31	isoM18
	ENSG00000049167	ERCC8	5	60169658	60240900	-	protein_coding	0.13213	5:60614879	-7.57	5:60308047	0.0398	8.22	2.17	1395	13	lasso	0.080487	4.29e-26	3.57281	0.000353	1	NA	NA	NA	NA	0.0152468	-0.0355964	geneM4	isoM0
	ENSG00000049192	ADAMTS6	5	64444563	64777747	-	protein_coding	0.02131	5:64865848	3.46	5:64344554	-0.000549	3.57	-0.0208	1667	1667	bslmm	0.005274	0.00475	-2.04399	0.041	1	NA	NA	NA	NA	0.350354	-0.0403296	geneM0	isoM0
	ENSG00000049239	H6PD	1	9294834	9331396	+	protein_coding	0.36381	1:8816173	4.012	1:9295444	0.265	-17.56	-0.463	1459	54	enet	0.326	2.17e-115	0.96286	0.336	1	NA	NA	NA	NA	0.339494	-0.0229816	geneM4	isoM1
	ENSG00000049245	VAMP3	1	7831329	7841492	+	protein_coding	0.03429	1:7927086	-2.989	1:7777603	0.000168	-4.21	0.222	1602	1602	blup	0.00595	0.0029	0.02988	0.976	1	NA	NA	NA	NA	0.229739	-0.0307927	geneM2	isoM13
	ENSG00000049246	PER3	1	7844380	7905237	+	protein_coding	0.02643	1:8358767	-5.038	1:7897988	0.0119	4.55	-1.236	1714	2	lasso	0.00766	0.000844	-1.23641	0.216	1	NA	NA	NA	NA	0.54486	-0.0169601	geneM0	isoM0
	ENSG00000049283	EPN3	17	48609904	48621111	+	protein_coding	0.19022	17:48672946	4.12	17:48602840	0.0115	-6.23	-1.696	1298	43	enet	0.0888	1.06e-28	1.71165	0.087	1	NA	NA	NA	NA	0.245122	0.0759785	geneM1	isoM2
	ENSG00000049323	LTBP1	2	33172039	33624576	+	protein_coding	0.15665	2:34122996	3.32	2:33112095	0.0209	-7.45	1.922	2863	10	lasso	0.0861	7.47e-28	-0.973	0.331	1	NA	NA	NA	NA	0.000779654	0.0994482	geneM3	isoM0
	ENSG00000049449	RCN1	11	31833939	32127301	+	protein_coding	0.27157	11:31334672	3.22	11:32122268	0.118	13.03	0.312	1712	11	lasso	0.186	2.55e-61	0.336859	0.736	1	NA	NA	NA	NA	8.51e-08	0.130088	geneM3	isoM1
	ENSG00000049540	ELN	7	73442119	73484237	+	protein_coding	0.01624	7:73504631	-3.26	7:73481924	-0.000476	-3.58	-2.128	1422	1422	blup	0.000275	0.243	1.55401	0.12	1	NA	NA	NA	NA	0.926882	-0.00615967	geneM3	isoM0
	ENSG00000049656	CLPTM1L	5	1317859	1345214	-	protein_coding	0.04018	5:1276736	-3.22	5:1327851	0.0205	5.46	-0.599	2025	5	enet	0.008756	0.000387	-1.00628	0.314	1	NA	NA	NA	NA	0.0792518	-0.0206302	geneM25	isoM0
	ENSG00000049759	NEDD4L	18	55711599	56068772	+	protein_coding	0.0534	18:55435356	-3.14	18:55963569	0.00252	3.55	0.564	2467	2467	blup	0.00386	0.0136	0.67101	0.502	1	NA	NA	NA	NA	0.72856	0.00651641	geneM1	isoM3
	ENSG00000049860	HEXB	5	73935848	74018472	+	protein_coding	0.24421	5:74285063	2.94	5:73981662	0.121	13.08	0.802	1678	1678	bslmm	0.155218	1.64e-50	0.51717	0.605	1	NA	NA	NA	NA	0.76967	0.00599403	geneM0	isoM0
	ENSG00000050165	DKK3	11	11984653	12031316	-	protein_coding	0.1896	11:11746660	3.54	11:11877655	0.0474	-8.6	-1.224	1800	1800	bslmm	0.139	4.68e-45	2.81445	0.00489	1	NA	NA	NA	NA	0.000877338	0.0530032	geneM13	isoM38
	ENSG00000050327	ARHGEF5	7	144052381	144077725	+	protein_coding	0.19171	7:144568106	2.9	7:144076550	0.0705	9.9	-0.357	1302	11	lasso	0.0786	1.69e-25	-0.74044	0.459	1	NA	NA	NA	NA	0.0976542	0.144646	geneM0	NA
	ENSG00000050393	MCUR1	6	13786789	13814800	-	protein_coding	0.45928	6:13755331	-3.3	6:13788252	0.187	16.52	-0.014	1496	11	lasso	0.368	9.93e-134	-1.26805	0.205	1	NA	NA	NA	NA	0.738856	-0.00669428	geneM0	isoM0
	ENSG00000050426	LETMD1	12	51441745	51454207	+	protein_coding	0.17582	12:51272537	4.08	12:51459319	0.152	14.37	-0.368	1298	2	lasso	0.151	3.07e-49	-0.378668	0.705	1	NA	NA	NA	NA	0.0116332	0.0339493	geneM9	isoM38
	ENSG00000050438	SLC4A8	12	51785101	51902980	+	protein_coding	0.13701	12:51297985	-3.51	12:51836616	0.124	13.13	-1.482	1385	6	lasso	0.133	4.51e-43	-1.5523	0.121	1	NA	NA	NA	NA	0.00641599	-0.0470286	geneM1	isoM0
	ENSG00000050555	LAMC3	9	133884469	133969860	+	protein_coding	0.173	9:133963058	3.02	9:133916596	0.0828	9.67	1.388	1648	7	lasso	0.116	1.46e-37	2.57929	0.0099	1	NA	NA	NA	NA	0.212271	-0.0504834	geneM0	isoM0
	ENSG00000050628	PTGER3	1	71318036	71513491	-	protein_coding	0.64077	1:71734353	4.051	1:71002636	0.34	21.5	-1.743	1509	80	enet	0.645	6.69e-299	-1.16071	0.246	1	NA	NA	NA	NA	0.926882	0.0104556	geneM0	isoM0
	ENSG00000050730	TNIP3	4	122052563	122148621	-	protein_coding	0.08445	4:121574206	-3.08	4:122214326	0.0294	6.39	-0.851	2480	8	lasso	0.036968	1.1e-12	-1.71528	0.0863	1	NA	NA	NA	NA	0.200638	-0.0940584	geneM2	isoM11
	ENSG00000050748	MAPK9	5	179660143	179719099	-	protein_coding	0.18421	5:180068957	-3.86	5:179665201	0.0846	-11.25	1.781	2155	6	lasso	0.105419	5.04e-34	-1.62881	0.103	1	NA	NA	NA	NA	0.0305347	-0.0295821	geneM1	isoM0
	ENSG00000050767	COL23A1	5	177664619	178017556	-	protein_coding	0.18818	5:178513411	-4.02	5:177750929	0.00965	5.72	-1.559	2740	77	enet	0.063391	9.1e-21	-1.0344	0.301	1	NA	NA	NA	NA	0.0424802	0.0642154	geneM0	isoM0
	ENSG00000050820	BCAR1	16	75262928	75301951	-	protein_coding	0.09896	16:75510212	2.62	16:75278920	0.0294	-7.92	-0.534	1955	5	lasso	0.0498	1.34e-16	0.55555	0.579	1	NA	NA	NA	NA	0.226574	0.0229452	geneM2	isoM26
	ENSG00000051108	HERPUD1	16	56965960	56977798	+	protein_coding	0.07465	16:57135804	4	16:56963647	0.0393	-7.51	-0.11	1694	3	lasso	0.0495	1.69e-16	0.20351	0.839	1	NA	NA	NA	NA	0.320809	-0.0243196	geneM0	isoM0
	ENSG00000051128	HOMER3	19	19040010	19052070	-	protein_coding	0.05593	19:19484295	6.87	19:18994697	0.0113	-4.83	-2.088	1244	4	lasso	0.0165	1.62e-06	1.53324	0.125	1	NA	NA	NA	NA	0.231178	-0.0352793	geneM2	isoM13
	ENSG00000051620	HEBP2	6	138724668	138743334	+	protein_coding	0.27221	6:139158676	2.57	6:138722300	0.145	-14.33	-0.388	1838	38	enet	0.203	4.51e-67	0.55541	0.579	1	NA	NA	NA	NA	0.00475115	0.07937	geneM3	isoM3
	ENSG00000052126	PLEKHA5	12	19282648	19529334	+	protein_coding	0.03023	12:19657579	-3.24	12:19727710	-0.000531	3.36	0.241	2671	2671	bslmm	0.00105	0.123	-1.2305	0.219	1	NA	NA	NA	NA	0.121773	0.0237706	geneM13	isoM0
	ENSG00000052723	SIKE1	1	115312100	115323306	-	protein_coding	0.13817	1:115721655	4.902	1:115306299	0.0677	-9.52	-3.577	1459	42	enet	0.105	8.48e-34	1.07519	0.282	1	NA	NA	NA	NA	0.0396597	-0.0249483	geneM0	isoM0
	ENSG00000052749	RRP12	10	99116115	99161127	-	protein_coding	0.14606	10:99003464	3.29	10:99156994	0.245	18.44	-1.563	1446	15	lasso	0.272	2.82e-93	-1.73278	0.0831	1	NA	NA	NA	NA	0.727455	-0.00961096	geneM1	isoM38
	ENSG00000052795	FNIP2	4	159690290	159829201	+	protein_coding	0.0492	4:159988082	3.08	4:159917523	0.000393	-3.85	-0.694	1512	1512	bslmm	0.009186	0.000285	1.81453	0.0696	1	NA	NA	NA	NA	0.00243176	0.0450959	geneM1	isoM0
	ENSG00000052802	MSMO1	4	166248775	166264312	+	protein_coding	0.11973	4:166661398	3.89	4:166255331	0.0614	8.68	0.166	2137	30	enet	0.062392	1.85e-20	-0.06075	0.952	1	NA	NA	NA	NA	0.458604	-0.0263512	geneM0	isoM1
	ENSG00000052841	TTC17	11	43380482	43516483	+	protein_coding	0.04606	11:43527345	2.83	11:43500468	0.0219	5.59	0.169	2181	6	lasso	0.0212	6.56e-08	-1.74734	0.0806	1	NA	NA	NA	NA	0.644386	0.00653512	geneM14	isoM48
	ENSG00000052850	ALX4	11	44281994	44331716	-	protein_coding	0.0336	11:44229904	-4.2	11:44244677	0.0181	-5.11	-0.802	1696	3	lasso	0.0135	1.36e-05	1.34173	0.18	1	NA	NA	NA	NA	0.0955036	-0.123856	geneM27	isoM20
	ENSG00000053108	FSTL4	5	132532147	132948255	-	protein_coding	0.03386	5:132619565	3.39	5:132843402	0.00708	-4.43	-0.264	2017	20	enet	0.006774	0.0016	-0.93887	0.348	1	NA	NA	NA	NA	0.00455305	-0.070077	geneM1	isoM2
	ENSG00000053254	FOXN3	14	89591215	90085493	-	protein_coding	0.04002	14:89441608	-3.51	14:89874025	0.000548	-4.19	0.213	2032	2032	blup	0.0061	0.0026	-0.930623	0.352	1	NA	NA	NA	NA	0.659711	-0.00890558	geneM3	isoM0
	ENSG00000053328	METTL24	6	110567131	110679475	-	protein_coding	0.1222	6:110244765	3.39	6:110662769	0.0212	6.67	-1.106	1771	1771	bslmm	0.0564	1.32e-18	-2.23887	0.0252	1	NA	NA	NA	NA	0.0665813	-0.0755251	geneM0	isoM1
	ENSG00000053371	AKR7A2	1	19630459	19638640	-	protein_coding	0.11207	1:19829686	-3.736	1:19677089	0.0137	-6.65	-0.15795	2000	2000	bslmm	0.0404	1.03e-13	0.34878	0.727	1	NA	NA	NA	NA	0.0742474	0.0347354	geneM3	isoM26
	ENSG00000053372	MRTO4	1	19578033	19586622	+	protein_coding	0.46072	1:19829686	-3.736	1:19586015	0.338	-21.2	0.38	2017	46	enet	0.381	7.88e-140	-0.31585	0.752	1	NA	NA	NA	NA	0.247001	-0.0199853	geneM8	isoM0
	ENSG00000053524	MCF2L2	3	182895831	183146566	-	protein_coding	0.10152	3:183609380	3.67	3:183153843	0.0809	9.73	-0.83	2224	5	enet	0.0721	1.81e-23	-1.28154	0.2	1	NA	NA	NA	NA	0.316756	0.0257135	geneM12	isoM27
	ENSG00000053702	NRIP2	12	2934514	2944710	-	protein_coding	0.14354	12:2514112	-5.98	12:2923758	0.124	-12.94	0.213	1622	1622	bslmm	0.124	4.64e-40	-0.454458	0.649	1	NA	NA	NA	NA	0.0424802	-0.0724238	geneM2	isoM13
	ENSG00000053747	LAMA3	18	21269407	21535030	+	protein_coding	0.0448	18:21273082	-3.64	18:21352074	0.015	-5.2	0.317	1486	6	lasso	0.0139	1.05e-05	-0.44691	0.655	1	NA	NA	NA	NA	0.966392	0.00199986	geneM8	isoM0
	ENSG00000053770	AP5M1	14	57735627	57756797	+	protein_coding	0.06458	14:57450701	-4.24	14:57697430	0.0151	-5.29	0.049	1393	6	lasso	0.0107	9.94e-05	-0.176644	0.86	1	NA	NA	NA	NA	0.745128	-0.00568308	geneM7	isoM10
	ENSG00000053900	ANAPC4	4	25378835	25420120	+	protein_coding	0.2089	4:25065616	3.73	4:25310418	0.129	-13.75	0.51	1811	37	enet	0.223589	9.19e-75	-1.43484	0.151	1	NA	NA	NA	NA	0.578673	-0.00986915	geneM8	isoM0
	ENSG00000054116	TRAPPC3	1	36602173	36615098	-	protein_coding	0.0191	1:36538282	-4.441	1:36608402	0.00634	-3.92	-3.501	916	2	lasso	0.00463	0.00764	3.25623	0.00113	1	NA	NA	NA	NA	0.819856	0.00443235	geneM9	isoM39
	ENSG00000054179	ENTPD2	9	139942550	139948497	-	protein_coding	0.0235	9:139502510	-2.17	9:139946995	0.0147	5.2	0.91	485	3	enet	0.00921	0.000281	0.88115	0.378	1	NA	NA	NA	NA	0.00152628	0.176429	geneM3	isoM1
	ENSG00000054219	LY75	2	160628362	160761260	-	protein_coding	0.21062	2:160860970	5.03	2:160777188	0.173	15.41	-2.128	1861	13	lasso	0.197	5.67e-65	-2.41	0.016	1	NA	NA	NA	NA	0.0189904	-0.11181	geneM6	isoM15
	ENSG00000054277	OPN3	1	241753404	241840678	-	protein_coding	0.11824	1:241779862	3.482	1:241918405	0.00336	5.18	0.836	1917	1917	blup	0.0429	1.78e-14	1.79301	0.073	1	NA	NA	NA	NA	0.496639	-0.0219819	geneM1	isoM3
	ENSG00000054356	PTPRN	2	220154345	220174370	-	protein_coding	0.06452	2:220061601	4.52	2:220174056	0.0255	6.96	1.523	1044	1044	bslmm	0.0307	8.8e-11	1.27	0.203	1	NA	NA	NA	NA	0.942347	-0.00205511	geneM1	isoM0
	ENSG00000054392	HHAT	1	210501596	210849638	+	protein_coding	0.2974	1:211217448	2.911	1:210541553	0.133	14.46	-0.079	2407	80	enet	0.238	3.54e-80	-0.14209	0.887	1	NA	NA	NA	NA	0.751169	0.011169	geneM0	isoM0
	ENSG00000054523	KIF1B	1	10270863	10441661	+	protein_coding	0.10953	1:9899785	3.471	1:10263824	0.0932	11.15	0.459	1704	5	lasso	0.0895	6.3e-29	0.44771	0.654	1	NA	NA	NA	NA	0.0154755	-0.0294666	geneM29	isoM0
	ENSG00000054611	TBC1D22A	22	47158518	47571336	+	protein_coding	0.11443	22:47123277	-3.19	22:47573451	0.0439	-7.92	0.293	2826	2826	bslmm	0.062434	1.8e-20	-0.18766	0.851	1	NA	NA	NA	NA	0.563656	-0.00936053	geneM0	isoM0
	ENSG00000054654	SYNE2	14	64319683	64693165	+	protein_coding	0.09252	14:64016311	4.67	14:64340170	0.0733	9.93	1.016	1929	1929	blup	0.0776	3.52e-25	1.01436	0.31	1	NA	NA	NA	NA	0.631549	-0.0151621	geneM27	isoM20
	ENSG00000054793	ATP9A	20	50213053	50385173	-	protein_coding	0.0967	20:50732242	-3.08	20:50383103	0.0179	-7.82	0.6473	1994	10	lasso	0.054438	5.2e-18	-0.8384	0.402	1	NA	NA	NA	NA	0.959873	-0.00101253	geneM1	isoM0
	ENSG00000054803	CBLN4	20	54572496	54580528	-	protein_coding	0.03551	20:54440864	-3.14	20:54723935	0.00106	-4.14	-0.316	1865	1865	blup	0.004071	0.0116	1.2757	0.202	1	NA	NA	NA	NA	0.626339	0.0196524	geneM1	isoM2
	ENSG00000054938	CHRDL2	11	74407474	74442430	-	protein_coding	0.03929	11:74156538	-4.26	11:74381181	0.0103	4.61	1.361	1456	1456	bslmm	0.0136	1.23e-05	1.08938	0.276	1	NA	NA	NA	NA	0.020994	0.169697	geneM0	NA
	ENSG00000054965	FAM168A	11	73111532	73309234	-	protein_coding	0.04191	11:73807301	-4.04	11:73106237	0.0249	-6.7	3.048	1596	1596	bslmm	0.026	2.24e-09	-3.30708	0.000943	1	NA	NA	NA	NA	0.263693	-0.013088	geneM4	isoM0
	ENSG00000054967	RELT	11	73087309	73108519	+	protein_coding	0.03325	11:73309421	3.72	11:73106408	0.0261	6.38	2.894	1282	2	lasso	0.021	7.3e-08	2.18773	0.0287	1	NA	NA	NA	NA	0.193347	0.0410276	geneM20	isoM13
	ENSG00000054983	GALC	14	88304164	88460009	-	protein_coding	0.07699	14:88235475	3.33	14:88429344	0.0484	-8.77	-0.793	2031	2031	blup	0.0526	1.94e-17	1.01428	0.31	1	NA	NA	NA	NA	0.979696	-0.000521078	geneM2	isoM13
	ENSG00000055044	NOP58	2	203130439	203168389	+	protein_coding	0.03509	2:203566921	3.94	2:203199670	0.0222	5.76	-1.513	1019	1019	bslmm	0.0196	1.94e-07	-0.131	0.896	1	NA	NA	NA	NA	0.113605	0.0276919	geneM11	isoM42
	ENSG00000055118	KCNH2	7	150642049	150675403	-	protein_coding	0.03679	7:150788677	-3.55	7:150662112	-0.000552	4.03	-1.695	1762	1762	bslmm	-0.000116	0.358	-1.52526	0.127	1	NA	NA	NA	NA	0.869655	0.00436293	geneM1	isoM3
	ENSG00000055130	CUL1	7	148395006	148498128	+	protein_coding	0.05972	7:148063166	3.4	7:148564384	-0.00045	-4.13	0.302	1845	1845	blup	0.0139	1.01e-05	-1.60719	0.108	1	NA	NA	NA	NA	0.760389	0.00398793	geneM9	isoM23
	ENSG00000055163	CYFIP2	5	156693089	156822606	+	protein_coding	0.05898	5:156707084	3.36	5:157146263	-0.000144	-3.61	0.906	2142	2142	bslmm	0.005156	0.00518	1.52045	0.128	1	NA	NA	NA	NA	0.186839	0.0184644	geneM7	isoM0
	ENSG00000055208	TAB2	6	149539777	149732749	+	protein_coding	0.15419	6:149080623	2.68	6:149381881	0.0171	-6.47	0.285	1898	1898	bslmm	0.067	6.71e-22	0.51689	0.605	1	NA	NA	NA	NA	0.000819522	0.0511781	geneM5	isoM5
	ENSG00000055211	GINM1	6	149887430	149912884	+	protein_coding	0.15843	6:150055023	2.84	6:149953257	0.0603	-9.69	1.804	1839	7	lasso	0.094	2.32e-30	-1.72353	0.0848	1	NA	NA	NA	NA	0.842783	0.00412983	geneM4	isoM1
	ENSG00000055332	EIF2AK2	2	37326353	37384208	-	protein_coding	0.05416	2:37244293	4.66	2:37383390	0.0133	-5.49	-0.133	1862	1862	bslmm	0.0153	4e-06	-0.641	0.521	1	NA	NA	NA	NA	0.0417649	0.0324633	geneM32	isoM0
	ENSG00000055483	USP36	17	76783463	76837523	-	protein_coding	0.17669	17:76552542	4.26	17:76794774	0.107	-12.52	-1.293	1852	7	lasso	0.127	4.22e-41	1.64289	0.1	1	NA	NA	NA	NA	0.754057	0.00659969	geneM0	isoM0
	ENSG00000055609	KMT2C	7	151832010	152133090	-	protein_coding	0.04499	7:152398390	-3.77	7:152139854	0.0215	6	0.448	1664	1	lasso	0.016	2.34e-06	0.448	0.654	1	NA	NA	NA	NA	0.846003	-0.00379078	geneM2	isoM8
	ENSG00000055732	MCOLN3	1	85483765	85514182	-	protein_coding	0.20308	1:85911290	3.627	1:85514282	0.15	-14.44	0.932	1730	32	enet	0.212	2.52e-70	-1.18115	0.238	1	NA	NA	NA	NA	0.0781704	0.143817	geneM0	NA
	ENSG00000055813	CCDC85A	2	56411258	56613308	+	protein_coding	0.11519	2:56283440	-4.25	2:56447038	0.00381	-4.66	-0.455	2223	2223	blup	0.0318	3.97e-11	-2.36	0.0183	1	NA	NA	NA	NA	0.0524222	0.0455069	geneM0	isoM17
	ENSG00000055950	MRPL43	10	102729215	102747272	-	protein_coding	0.06111	10:103126918	4.42	10:102752745	0.0316	6.93	1.038	1234	16	enet	0.0332	1.55e-11	-0.51314	0.608	1	NA	NA	NA	NA	0.825185	0.0039552	geneM2	isoM0
	ENSG00000055955	ITIH4	3	52846991	52865495	-	protein_coding	0.25382	3:53014657	-6.92	3:52862003	0.178	15.43	-5.505	1124	39	enet	0.214	2.83e-71	-2.08566	0.037	1	NA	NA	NA	NA	0.0380125	-0.0806188	geneM8	isoM0
	ENSG00000056050	C4orf27	4	170650616	170679104	-	protein_coding	0.3756	4:170638466	-5.39	4:170678993	0.169	14.97	0.623	1724	33	enet	0.185895	3.82e-61	0.33792	0.735	1	NA	NA	NA	NA	0.470348	0.0133483	geneM0	isoM0
	ENSG00000056097	ZFR	5	32354456	32444867	-	protein_coding	0.02473	5:32004061	3.5	5:32368419	0.000414	4.24	0.364	1753	1753	bslmm	0.006902	0.00146	0.49781	0.619	1	NA	NA	NA	NA	0.603589	0.00719713	geneM0	isoM43
	ENSG00000056291	NPFFR2	4	72897521	73013784	+	protein_coding	0.07749	4:72588577	4.55	4:72782302	0.0152	6.18	-2.025	2205	16	enet	0.036529	1.49e-12	-1.87486	0.0608	1	NA	NA	NA	NA	0.462801	-0.0590873	geneM2	isoM0
	ENSG00000056487	PHF21B	22	45277042	45405880	-	protein_coding	0.03413	22:45560767	3.88	22:45287076	0.00995	-4.76	1.21	2393	2393	bslmm	0.0001	0.287	-1.66425	0.0961	1	NA	NA	NA	NA	0.00012341	0.133491	geneM3	isoM1
	ENSG00000056558	TRAF1	9	123664671	123691451	-	protein_coding	0.327	9:123934463	-3.87	9:123704138	0.291	-19.72	-0.597	1024	14	lasso	0.343	7.52e-123	-1.27856	0.201	1	NA	NA	NA	NA	0.95741	0.00230005	geneM2	isoM0
	ENSG00000056736	IL17RB	3	53880607	53899827	+	protein_coding	0.10114	3:53515136	-5.68	3:53894713	0.0254	6.96	-0.408	1456	1456	bslmm	0.0477	6.18e-16	-0.68139	0.496	1	NA	NA	NA	NA	3.49e-05	0.141314	geneM3	isoM1
	ENSG00000056972	TRAF3IP2	6	111877657	111927481	-	protein_coding	0.03095	6:111891391	4.99	6:111938156	0.00928	5.66	0.133	1337	6	lasso	0.00724	0.00114	-0.26646	0.79	1	NA	NA	NA	NA	6.62e-06	0.148683	geneM3	isoM1
	ENSG00000057019	DCBLD2	3	98514785	98620533	-	protein_coding	0.2001	3:98029807	2.43	3:98719537	0.0725	10.2	-0.511	2242	2242	bslmm	0.141	9.14e-46	-1.7417	0.0816	1	NA	NA	NA	NA	0.163486	-0.0207633	geneM1	isoM0
	ENSG00000057252	SOAT1	1	179262925	179327815	+	protein_coding	0.13988	1:179531690	3.264	1:179314623	0.121	-12.79	0.164	2298	2298	bslmm	0.136	5.37e-44	1.57777	0.115	1	NA	NA	NA	NA	0.181165	0.0301696	geneM5	isoM1
	ENSG00000057294	PKP2	12	32943679	33049774	-	protein_coding	0.03191	12:32962822	2.73	12:32943355	0.0105	5.09	0.948	2370	5	enet	0.0134	1.44e-05	2.08325	0.0372	1	NA	NA	NA	NA	0.19933	0.0463738	geneM23	isoM0
	ENSG00000057468	MSH4	1	76262567	76378923	+	protein_coding	0.47381	1:76483732	-3.421	1:76263558	0.188	-15.78	-0.921	1965	77	enet	0.298	1.22e-103	0.74223	0.458	1	NA	NA	NA	NA	0.380683	-0.061662	geneM0	isoM23
	ENSG00000057593	F7	13	113760105	113774995	+	protein_coding	0.2799	13:114155176	4.33	13:113765235	0.136	-13.65	2.204	1806	5	lasso	0.140272	1.82e-45	-2.23881	0.0252	1	NA	NA	NA	NA	6.92e-05	-0.153174	geneM1	isoM0
	ENSG00000057608	GDI2	10	5807186	5884095	-	protein_coding	0.3286	10:5600037	-3.85	10:5828400	0.244	-17.75	2.085	2075	57	enet	0.276	9.56e-95	-1.25399	0.21	1	NA	NA	NA	NA	0.906764	-0.00193485	geneM20	isoM0
	ENSG00000057663	ATG5	6	106632351	106773666	-	protein_coding	0.08572	6:106370232	-3.74	6:106823030	0.0255	-6.46	-0.262	2021	2021	bslmm	0.0258	2.6e-09	-0.59961	0.549	1	NA	NA	NA	NA	0.835779	-0.00352163	geneM24	isoM0
	ENSG00000057704	TMCC3	12	94960900	95044338	-	protein_coding	0.05564	12:95181478	5.1	12:94936687	0.00566	4.86	-1.098	2014	2014	bslmm	0.0158	2.64e-06	-2.75498	0.00587	1	NA	NA	NA	NA	0.000889648	-0.116359	geneM2	isoM13
	ENSG00000057935	MTA3	2	42721709	42984087	+	protein_coding	0.02792	2:43361560	2.85	2:42819116	0.0079	4.27	-1.022	1897	2	lasso	0.00446	0.00867	-0.953	0.341	1	NA	NA	NA	NA	0.211535	0.0159204	geneM1	isoM0
	ENSG00000058056	USP13	3	179370543	179507189	+	protein_coding	0.11235	3:179231157	4.44	3:179371790	0.0858	-11.11	0.96526	1631	23	enet	0.0854	1.22e-27	-1.13456	0.257	1	NA	NA	NA	NA	0.44886	0.0152285	geneM4	isoM13
	ENSG00000058063	ATP11B	3	182511288	182639423	+	protein_coding	0.02292	3:182695594	2.84	3:182493349	-0.000753	-3.92	0.455	1619	15	enet	0.00269	0.033	0.79437	0.427	1	NA	NA	NA	NA	0.836356	0.00382765	geneM0	isoM0
	ENSG00000058091	CDK14	7	90095738	90839905	+	protein_coding	0.10455	7:90240536	3.06	7:90848217	0.0199	5.87	0.414	2682	2682	bslmm	0.0409	7.19e-14	-0.09182	0.927	1	NA	NA	NA	NA	0.00777846	-0.0480405	geneM1	isoM2
	ENSG00000058262	SEC61A1	3	127770484	127790526	+	protein_coding	0.05701	3:127389226	-3.98	3:127806218	0.0114	4.73	-2.326	1216	1216	blup	0.0133	1.55e-05	-0.82518	0.409	1	NA	NA	NA	NA	0.348552	0.0180798	geneM5	isoM1
	ENSG00000058272	PPP1R12A	12	80167343	80329240	-	protein_coding	0.03591	12:79673428	4.07	12:80209100	0.00273	-3.82	0.771	969	969	blup	0.00503	0.00567	0.274957	0.783	1	NA	NA	NA	NA	0.198973	0.0161568	geneM0	isoM0
	ENSG00000058335	RASGRF1	15	79252289	79383115	-	protein_coding	0.05236	15:78892661	-6.89	15:79392548	0.00311	-5.03	-2.346	1833	17	enet	0.00999	0.000161	1.66037	0.0968	1	NA	NA	NA	NA	0.0312366	-0.0473411	geneM2	isoM0
	ENSG00000058404	CAMK2B	7	44256749	44374176	-	protein_coding	0.04225	7:44620362	-4.86	7:44326969	0.00474	-5.39	-0.534	1394	2	lasso	0.007	0.00135	-0.39513	0.693	1	NA	NA	NA	NA	0.0451492	-0.0299832	geneM9	isoM19
	ENSG00000058453	CROCC	1	17066768	17299474	+	protein_coding	0.5451	1:16824467	3.846	1:16776868	0.0441	8.51	3.138	1897	124	enet	0.235	3.4e-79	3.04598	0.00232	1	NA	NA	NA	NA	0.0292328	-0.0582251	geneM14	isoM0
	ENSG00000058600	POLR3E	16	22308730	22346424	+	protein_coding	0.02437	16:22064395	-4.91	16:22372448	0.00949	-4.96	-0.638	497	8	enet	0.00906	0.000311	-1.05623	0.291	1	NA	NA	NA	NA	0.438783	-0.0114816	geneM9	isoM29
	ENSG00000058668	ATP2B4	1	203595689	203713209	+	protein_coding	0.07022	1:204069958	4.2	1:203463832	0.0262	6.36	-1.551	1670	11	enet	0.0221	3.51e-08	-0.73896	0.46	1	NA	NA	NA	NA	0.000143399	0.0575927	geneM0	isoM0
	ENSG00000058673	ZC3H11A	1	203764782	203823252	+	protein_coding	0.03858	1:204069958	4.2	1:203845110	-5.57e-05	4.51	0.299	1653	1653	blup	0.00516	0.00518	0.33278	0.739	1	NA	NA	NA	NA	0.199589	-0.0165877	geneM10	isoM0
	ENSG00000058729	RIOK2	5	96496571	96518964	-	protein_coding	0.46768	5:96358320	3.17	5:96515474	0.218	16.83	1.427	2057	11	lasso	0.228881	1e-76	1.94422	0.0519	1	NA	NA	NA	NA	0.000383875	0.0421435	geneM0	isoM0
	ENSG00000058799	YIPF1	1	54317392	54356407	-	protein_coding	0.15424	1:54581474	-3.454	1:54360957	0.128	-13.17	2.2	1337	14	lasso	0.125	1.8e-40	-2.3136	0.0207	1	NA	NA	NA	NA	0.0155048	-0.0378273	geneM0	isoM0
	ENSG00000058804	NDC1	1	54231133	54304533	-	protein_coding	0.10369	1:53736136	-4.944	1:54279837	0.0435	-8.29	0.213	1427	14	enet	0.0567	1.03e-18	-0.76164	0.446	1	NA	NA	NA	NA	0.00626942	-0.0312699	geneM0	isoM0
	ENSG00000058866	DGKG	3	185823457	186080026	-	protein_coding	0.08732	3:185675973	-5.21	3:185870737	0.00484	5.08	0.608	1704	1704	bslmm	0.0339	9.44e-12	1.16506	0.244	1	NA	NA	NA	NA	1.91e-05	0.08909	geneM0	isoM0
	ENSG00000059122	FLYWCH1	16	2961938	3001209	+	protein_coding	0.50379	16:2783453	3.89	16:2986158	0.263	-19.69	0.214	1301	46	enet	0.428	3.42e-162	-0.66614	0.505	1	NA	NA	NA	NA	0.0546096	0.0342805	geneM0	isoM35
	ENSG00000059573	ALDH18A1	10	97365696	97416463	-	protein_coding	0.07166	10:97569492	-3.89	10:97418098	0.0319	6.88	1.685	1868	1868	bslmm	0.0368	1.22e-12	1.15867	0.247	1	NA	NA	NA	NA	0.10956	0.0224283	geneM3	isoM0
	ENSG00000059588	TARBP1	1	234527059	234614849	-	protein_coding	0.04111	1:234646443	-4.849	1:234563655	0.00317	-4.05	-1.423	1787	1787	bslmm	0.00603	0.00274	1.27747	0.201	1	NA	NA	NA	NA	0.0241241	-0.0786967	geneM8	isoM24
	ENSG00000059691	PET112	4	152591656	152682175	-	protein_coding	0.24079	4:152757636	3.17	4:152679816	0.236	-17.81	1.635	1546	1546	bslmm	0.249682	1.41e-84	-1.12771	0.259	1	NA	NA	NA	NA	2.58e-05	0.0604396	geneM25	isoM0
	ENSG00000059728	MXD1	2	70124820	70170077	+	protein_coding	0.02633	2:70060278	3.17	2:70015491	-0.000338	3.49	2.008	1123	1123	bslmm	0.00254	0.037	0.737	0.461	1	NA	NA	NA	NA	0.00931561	0.0611406	geneM10	isoM0
	ENSG00000059758	CDK17	12	96672039	96794338	-	protein_coding	0.05252	12:96815069	3.97	12:96649031	0.0236	5.98	-0.249	1948	2	lasso	0.0172	1.05e-06	-0.146177	0.884	1	NA	NA	NA	NA	0.658848	-0.0077102	geneM1	isoM31
	ENSG00000059769	DNAJC25	9	114393632	114432508	+	protein_coding	0.0458	9:114929943	-3.51	9:114422837	0.0301	6.5	-0.529	1923	1923	bslmm	0.0278	6.61e-10	0.02344	0.981	1	NA	NA	NA	NA	0.406438	-0.0317838	geneM0	isoM0
	ENSG00000059915	PSD	10	104162376	104181296	-	protein_coding	0.0169	10:104673097	-8.24	10:104179219	0.00828	-4.49	0.198	1077	3	enet	0.00718	0.00119	-0.3194	0.749	1	NA	NA	NA	NA	0.8254	-0.00552969	geneM12	isoM0
	ENSG00000060069	CTDP1	18	77439801	77514510	+	protein_coding	0.0459	18:77575613	6	18:77437119	0.0149	5.3	0.68	2044	5	lasso	0.00901	0.000324	0.8994	0.368	1	NA	NA	NA	NA	0.213216	0.0214041	geneM14	isoM0
	ENSG00000060138	YBX3	12	10851683	10875911	-	protein_coding	0.10928	12:10827182	2.66	12:10864699	0.0248	6.42	-1.892	1926	1926	bslmm	0.0372	9.33e-13	-0.05092	0.959	1	NA	NA	NA	NA	1.99e-06	0.300379	geneM5	isoM5
	ENSG00000060140	STYK1	12	10771538	10826917	-	protein_coding	0.30098	12:10353021	2.74	12:10774826	0.0606	9.65	-0.584	2011	32	enet	0.14	1.6e-45	-1.98182	0.0475	1	NA	NA	NA	NA	0.0469058	0.0540316	geneM1	isoM2
	ENSG00000060491	OGFR	20	61436187	61445352	+	protein_coding	0.14892	20:61280725	3.5	20:61441035	0.031	-6.98	-0.136	2011	2011	blup	0.033732	1.05e-11	0.5585	0.577	1	NA	NA	NA	NA	0.761718	0.00712879	geneM14	isoM27
	ENSG00000060558	GNA15	19	3136191	3163767	+	protein_coding	0.43258	19:2687651	4.58	19:3149695	0.315	19.49	-0.032	1738	22	enet	0.373	6.9e-136	-0.93286	0.351	1	NA	NA	NA	NA	0.855373	-0.0105366	geneM1	isoM0
	ENSG00000060566	CREB3L3	19	4153598	4173051	+	protein_coding	0.08145	19:4040011	-2.67	19:4105289	0.0206	-5.49	1.102	1239	1239	bslmm	0.035	4.46e-12	-0.03488	0.972	1	NA	NA	NA	NA	0.210647	0.106329	geneM1	isoM0
	ENSG00000060642	PIGV	1	27113963	27124889	+	protein_coding	0.08326	1:27602489	4.505	1:27121921	0.0801	-10.67	-3.195	967	967	bslmm	0.0861	7.27e-28	2.86324	0.00419	1	NA	NA	NA	NA	0.148164	0.0264238	geneM0	isoM26
	ENSG00000060656	PTPRU	1	29563028	29653325	+	protein_coding	0.15923	1:29110736	-4.07	1:30100592	0.0633	-9.24	0.531	1289	1289	bslmm	0.0851	1.51e-27	-0.99792	0.318	1	NA	NA	NA	NA	0.888174	0.00479505	geneM2	isoM0
	ENSG00000060688	SNRNP40	1	31732417	31769662	-	protein_coding	0.14154	1:31831870	4.241	1:31696516	0.0217	-6.39	1.27	1491	1491	bslmm	0.0511	5.43e-17	-2.78066	0.00542	1	NA	NA	NA	NA	0.809912	-0.00481953	geneM2	isoM13
	ENSG00000060709	RIMBP2	12	130880682	131200826	-	protein_coding	0.08391	12:130645371	-3.41	12:131100999	0.00874	4.7	-1.766	2749	2749	blup	0.0192	2.58e-07	-1.81047	0.0702	1	NA	NA	NA	NA	0.657852	-0.0108137	geneM1	isoM2
	ENSG00000060718	COL11A1	1	103342023	103574052	-	protein_coding	0.06418	1:103272071	-3.883	1:103586052	0.0104	5.32	0.881	2310	25	enet	0.026	2.2e-09	1.96531	0.0494	1	NA	NA	NA	NA	0.66271	-0.015917	geneM8	isoM0
	ENSG00000060749	QSER1	11	32914724	33014862	+	protein_coding	0.10445	11:32587125	-3.1	11:32947783	0.0434	-7.94	1.558	1990	39	enet	0.0533	1.2e-17	-2.08354	0.0372	1	NA	NA	NA	NA	0.969744	-0.000876149	geneM3	isoM1
	ENSG00000060762	MPC1	6	166778407	166796486	-	protein_coding	0.07881	6:167021859	-3.68	6:166796720	0.0599	-8.98	-0.72	1803	3	lasso	0.0672	6.15e-22	0.6097	0.542	1	NA	NA	NA	NA	0.00297278	-0.0402422	geneM2	isoM13
	ENSG00000060971	ACAA1	3	38144620	38178733	-	protein_coding	0.11258	3:38429037	4.33	3:38172411	0.0985	-11.63	0.835	1338	12	enet	0.104	1.3e-33	-0.3697	0.712	1	NA	NA	NA	NA	0.0646079	0.0261017	geneM0	isoM1
	ENSG00000060982	BCAT1	12	24964295	25102393	-	protein_coding	0.24411	12:24678461	-3.58	12:24969722	0.11	-12.31	1.031	2155	62	enet	0.143	1.88e-46	-1.32986	0.184	1	NA	NA	NA	NA	0.449951	-0.0176934	geneM0	isoM2
	ENSG00000061273	HDAC7	12	48176505	48226915	-	protein_coding	0.02817	12:47955683	5.12	12:48185192	-0.000655	-3.59	-1.057	2091	2091	bslmm	0.00511	0.00537	0.85604	0.392	1	NA	NA	NA	NA	0.588757	0.0124028	geneM5	isoM44
	ENSG00000061337	LZTS1	8	20103676	20161474	-	protein_coding	0.10982	8:19767595	3.5	8:20150177	0.0321	7.19	1.337	2151	4	lasso	0.0486	3.19e-16	1.70593	0.088	1	NA	NA	NA	NA	0.0100225	-0.0535604	geneM12	isoM40
	ENSG00000061455	PRDM6	5	122424816	122529960	+	protein_coding	0.04057	5:122818165	-3.74	5:122220114	0.0165	-5.67	1.53	1845	3	lasso	0.010991	7.94e-05	-1.10989	0.267	1	NA	NA	NA	NA	0.531842	0.0318502	geneM0	isoM0
	ENSG00000061492	WNT8A	5	137419581	137428054	+	protein_coding	0.02191	5:137855305	6.17	5:137266260	0.0118	-5.29	0.044	1016	7	enet	0.015731	2.86e-06	-1.07264	0.283	1	NA	NA	NA	NA	0.0733204	-0.129943	geneM0	isoM0
	ENSG00000061656	SPAG4	20	34203814	34208971	+	protein_coding	0.02612	20:33733078	4.06	20:34427680	-0.00069	3.42	-0.761	1179	1179	bslmm	0.001862	0.063	-1.375	0.169	1	NA	NA	NA	NA	0.375934	0.0404065	geneM0	isoM0
	ENSG00000061676	NCKAP1	2	183773843	183903586	-	protein_coding	0.05133	2:183770891	-3.12	2:183898898	0.00936	-5.34	0.314	2182	2182	blup	0.023	1.81e-08	0.926	0.355	1	NA	NA	NA	NA	0.96879	-0.000631243	geneM1	isoM2
	ENSG00000061794	MRPS35	12	27863706	27909228	+	protein_coding	0.10979	12:27910068	2.88	12:27883528	0.0127	-6.97	-0.11516	1836	1836	bslmm	0.0794	9.47e-26	0.444469	0.657	1	NA	NA	NA	NA	0.569745	-0.00719078	geneM0	isoM0
	ENSG00000061938	TNK2	3	195590235	195638816	-	protein_coding	0.1021	3:196046921	4.97	3:195629690	0.0306	-7.02	1.577	1665	10	lasso	0.0564	1.34e-18	-1.68274	0.0924	1	NA	NA	NA	NA	0.209525	-0.0236315	geneM12	isoM27
	ENSG00000061987	MON2	12	62860597	62991363	+	protein_coding	0.04287	12:62952901	3.5	12:62907202	0.0134	-4.98	-0.302	1745	1745	blup	0.0162	2.07e-06	-0.222849	0.824	1	NA	NA	NA	NA	0.390443	-0.00926076	geneM2	isoM0
	ENSG00000062038	CDH3	16	68670092	68756519	+	protein_coding	0.16829	16:68288331	5.5	16:68571619	0.0731	10.06	-2.216	1373	48	enet	0.0993	4.77e-32	-2.40749	0.0161	1	NA	NA	NA	NA	0.0281025	0.071829	geneM28	isoM0
	ENSG00000062282	DGAT2	11	75470557	75512579	+	protein_coding	0.07684	11:75323040	-2.97	11:75517488	0.0507	-8.33	-0.169	1209	6	lasso	0.0521	2.63e-17	0.493576	0.622	1	NA	NA	NA	NA	7.42e-06	0.113785	geneM1	isoM0
	ENSG00000062370	ZNF112	19	44830708	44871377	-	protein_coding	0.06002	19:44843754	-3.57	19:44828641	0.0126	6.19	-3.364	1723	1723	bslmm	0.0247	5.66e-09	-3.81148	0.000138	1	NA	NA	NA	NA	0.00806528	-0.0399469	geneM0	isoM0
	ENSG00000062485	CS	12	56665483	56694176	-	protein_coding	0.03957	12:56798435	3.53	12:56726340	0.0172	-4.97	-2.256	701	10	lasso	0.013	1.87e-05	2.21359	0.0269	1	NA	NA	NA	NA	0.202337	0.0205508	geneM7	isoM10
	ENSG00000062524	LTK	15	41795836	41806085	-	protein_coding	0.03161	15:42231957	3.26	15:41803807	0.00136	-4.32	-0.928	1277	1277	bslmm	0.00538	0.00439	1.11981	0.263	1	NA	NA	NA	NA	0.484281	0.0458775	geneM1	isoM0
	ENSG00000062650	WAPAL	10	88195013	88281572	-	protein_coding	0.04782	10:88112323	-4.27	10:88269128	0.0196	-5.38	2.481	1887	6	lasso	0.0115	5.47e-05	-0.06293	0.95	1	NA	NA	NA	NA	0.089507	0.017787	geneM3	isoM0
	ENSG00000062716	VMP1	17	57784553	57919616	+	protein_coding	0.02513	17:57511489	-4.47	17:57975157	0.000852	4.46	0.943	1002	1002	blup	0.00471	0.00719	0.490019	0.624	1	NA	NA	NA	NA	0.800736	0.00680974	geneM5	isoM0
	ENSG00000063015	SEZ6	17	27281919	27333458	-	protein_coding	0.03613	17:27625763	-3.61	17:27393310	0.0217	-5.79	2.151	932	1	lasso	0.0163	1.97e-06	-2.151	0.0315	1	NA	NA	NA	NA	0.100178	-0.0360429	geneM0	isoM0
	ENSG00000063046	EIF4B	12	53399942	53435993	+	protein_coding	0.06832	12:53849996	5.02	12:53425479	0.0332	6.89	-1.704	1580	12	enet	0.0543	5.91e-18	-2.05247	0.0401	1	NA	NA	NA	NA	0.0364834	0.0309262	geneM0	isoM38
	ENSG00000063127	SLC6A16	19	49792895	49828482	-	protein_coding	0.02567	19:50152142	-6.6	19:49295396	0.0011	3.51	-1.045	1435	1435	bslmm	0.00654	0.0019	-2.58674	0.00969	1	NA	NA	NA	NA	0.00543114	0.15029	geneM0	isoM0
	ENSG00000063176	SPHK2	19	49122548	49133974	+	protein_coding	0.02465	19:49248730	4.67	19:49135542	0.00175	4.47	-0.154	1647	21	enet	0.0114	6.06e-05	-1.19407	0.232	1	NA	NA	NA	NA	0.00155451	-0.0532881	geneM1	isoM0
	ENSG00000063180	CA11	19	49141199	49149569	-	protein_coding	0.08535	19:49248730	4.67	19:49140809	0.0686	9.63	-2.706	1628	4	lasso	0.064	5.86e-21	-2.72376	0.00645	1	NA	NA	NA	NA	0.115794	-0.037705	geneM12	isoM0
	ENSG00000063241	ISOC2	19	55964352	55973710	-	protein_coding	0.1012	19:56164645	-4.13	19:55971391	0.0355	7	0.395	1500	16	enet	0.0502	1.01e-16	0.44669	0.655	1	NA	NA	NA	NA	0.634658	0.0129654	geneM0	isoM0
	ENSG00000063322	MED29	19	39881943	39891277	+	protein_coding	0.08377	19:39734923	-3.63	19:39895580	0.0302	-6.7	1.425	1715	4	lasso	0.0323	2.86e-11	-1.9711	0.0487	1	NA	NA	NA	NA	0.892325	-0.00348409	geneM4	isoM24
	ENSG00000063660	GPC1	2	241375088	241407493	+	protein_coding	0.07416	2:241358424	3.42	2:241403205	0.0132	6.52	-0.377	2530	7	lasso	0.0438	8.94e-15	-1.88	0.0601	1	NA	NA	NA	NA	0.325574	-0.0201543	geneM4	isoM24
	ENSG00000063761	ADCK1	14	78266426	78401355	+	protein_coding	0.154	14:78632130	-4.18	14:78242114	0.0695	-10.22	-0.453	2089	68	enet	0.116	2.55e-37	1.03284	0.302	1	NA	NA	NA	NA	0.056639	-0.0445375	geneM2	isoM0
	ENSG00000063854	HAGH	16	1845621	1877195	-	protein_coding	0.17676	16:1911585	-4.08	16:1871727	0.211	16.34	-1.137	1851	1	lasso	0.211	2.86e-70	-0.918	0.359	1	NA	NA	NA	NA	0.0560525	0.0305512	geneM9	isoM38
	ENSG00000063978	RNF4	4	2463947	2627047	+	protein_coding	0.12141	4:2680803	-4.13	4:2519177	0.0464	8.84	1.615	1866	16	enet	0.081697	1.79e-26	1.96033	0.05	1	NA	NA	NA	NA	0.963014	0.000864554	geneM20	isoM0
	ENSG00000064012	CASP8	2	202098166	202152434	+	protein_coding	0.03696	2:201836065	-3.21	2:202176024	0.0288	6.82	0.37	1196	1196	bslmm	0.0259	2.34e-09	0.488	0.625	1	NA	NA	NA	NA	0.77546	-0.0148132	geneM6	isoM15
	ENSG00000064042	LIMCH1	4	41361624	41702061	+	protein_coding	0.05824	4:42151112	-3.19	4:41701010	0.0162	-5.88	1.418	2341	4	lasso	0.015885	2.57e-06	-1.28834	0.198	1	NA	NA	NA	NA	0.123507	-0.0225006	geneM2	isoM43
	ENSG00000064102	ASUN	12	27058114	27091259	-	protein_coding	0.14769	12:27064785	3.24	12:27056866	0.0364	7.05	-1.955	1782	58	enet	0.0589	2.21e-19	-1.08235	0.279	1	NA	NA	NA	NA	0.00139516	-0.0580874	geneM2	isoM0
	ENSG00000064115	TM7SF3	12	27126128	27167367	-	protein_coding	0.22438	12:27064785	3.24	12:27132993	0.0376	8.48	-1.134	1827	14	lasso	0.124	3.22e-40	-0.930165	0.352	1	NA	NA	NA	NA	2.85e-05	-0.0492728	geneM22	isoM23
	ENSG00000064199	SPA17	11	124543694	124567414	+	protein_coding	0.25087	11:124619407	-6.29	11:124507487	0.1	-13.31	-2.209	1657	19	lasso	0.17	1.04e-55	2.54148	0.011	1	NA	NA	NA	NA	0.07458	-0.0370819	geneM0	isoM0
	ENSG00000064201	TSPAN32	11	2323227	2339430	+	protein_coding	0.05702	11:2440805	2.83	11:2339635	0.00859	-4.36	0.621	1720	19	enet	0.00713	0.00123	-0.575387	0.565	1	NA	NA	NA	NA	0.401679	-0.0681858	geneM0	isoM0
	ENSG00000064205	WISP2	20	43343485	43357150	+	protein_coding	0.03417	20:43682551	-4.65	20:43348071	0.000262	4.03	1.25	1261	23	enet	0.004086	0.0114	2.4308	0.0151	1	NA	NA	NA	NA	0.00274536	0.198619	geneM4	isoM0
	ENSG00000064218	DMRT3	9	976964	991731	+	protein_coding	0.0641	9:819793	3.09	9:984924	0.0343	6.91	-2.251	2188	26	enet	0.0485	3.53e-16	-0.91734	0.359	1	NA	NA	NA	NA	0.226664	0.120179	geneM1	isoM0
	ENSG00000064225	ST3GAL6	3	98451080	98540045	+	protein_coding	0.23685	3:98029807	2.43	3:98499298	0.113	-12.51	-0.298	2392	17	lasso	0.16	5.14e-52	-0.46179	0.644	1	NA	NA	NA	NA	1.79e-05	-0.0666678	geneM1	isoM23
	ENSG00000064300	NGFR	17	47572655	47592379	+	protein_coding	0.15545	17:47124760	3.52	17:47555501	0.0495	-8.73	-0.884	1159	9	lasso	0.0643	4.73e-21	1.66445	0.096	1	NA	NA	NA	NA	0.0461262	0.176771	geneM5	isoM13
	ENSG00000064309	CDON	11	125825691	125933230	-	protein_coding	0.56384	11:125726425	4.25	11:125845952	0.445	24.25	-1.723	1940	43	enet	0.467	1.7e-182	-1.87158	0.0613	1	NA	NA	NA	NA	0.0572595	-0.0456724	geneM0	isoM0
	ENSG00000064313	TAF2	8	120743015	120845103	-	protein_coding	0.19834	8:121077069	-3.04	8:120857455	0.0868	12.34	-0.126	1897	5	lasso	0.155	1.81e-50	0.26885	0.788	1	NA	NA	NA	NA	0.43491	-0.0106697	geneM0	isoM0
	ENSG00000064419	TNPO3	7	128594948	128695198	-	protein_coding	0.03257	7:128495562	-3.24	7:128674666	0.0141	-5.62	2.64	1845	5	enet	0.0136	1.24e-05	-2.58715	0.00968	1	NA	NA	NA	NA	0.0046857	0.0353725	geneM10	isoM38
	ENSG00000064490	RFXANK	19	19303008	19312678	+	protein_coding	0.05758	19:19484295	6.87	19:19316827	0.0294	7.06	0.462	1158	1158	bslmm	0.0327	2.19e-11	-0.13676	0.891	1	NA	NA	NA	NA	0.0434635	0.0388092	geneM3	isoM0
	ENSG00000064547	LPAR2	19	19734477	19739739	-	protein_coding	0.00965	19:19484295	6.87	19:20150456	0.0035	-3.82	-0.322	1517	2	lasso	0.0107	9.48e-05	0.00941	0.992	1	NA	NA	NA	NA	0.263547	-0.0445418	geneM0	isoM0
	ENSG00000064601	CTSA	20	44518783	44527459	+	protein_coding	0.06094	20:44735263	3.67	20:44625817	0.00626	-5.18	-1.313	1558	6	lasso	0.005107	0.00537	1.3679	0.171	1	NA	NA	NA	NA	0.0479582	0.0286244	geneM0	isoM0
	ENSG00000064607	SUGP2	19	19101697	19144832	-	protein_coding	0.06475	19:19484295	6.87	19:19126463	0.0278	6.58	0.629	1272	1272	bslmm	0.0292	2.37e-10	2.07347	0.0381	1	NA	NA	NA	NA	0.00454554	-0.0354292	geneM8	isoM38
	ENSG00000064651	SLC12A2	5	127419458	127525380	+	protein_coding	0.11365	5:127212601	4.43	5:127453720	0.0249	-7.24	-2.765	1422	27	enet	0.056299	1.4e-18	2.12998	0.0332	1	NA	NA	NA	NA	1.11e-06	-0.115248	geneM2	isoM13
	ENSG00000064652	SNX24	5	122179134	122365049	+	protein_coding	0.08417	5:122818165	-3.74	5:122315120	0.0273	-7.02	-0.201	1874	14	lasso	0.064898	3.11e-21	-1.46799	0.142	1	NA	NA	NA	NA	0.000205161	-0.0518875	geneM2	isoM0
	ENSG00000064655	EYA2	20	45523263	45817492	+	protein_coding	0.03513	20:45829735	3.93	20:46024789	-0.000697	3.81	-0.48	1818	1818	bslmm	0.000404	0.216	-0.7565	0.449	1	NA	NA	NA	NA	0.163101	0.0657214	geneM3	isoM1
	ENSG00000064666	CNN2	19	1026298	1039068	+	protein_coding	0.05263	19:1099069	3.52	19:1101067	0.015	4.74	0.301	390	390	bslmm	0.0165	1.64e-06	0.45148	0.652	1	NA	NA	NA	NA	0.0612686	0.10289	geneM5	isoM0
	ENSG00000064687	ABCA7	19	1040102	1065571	+	protein_coding	0.17751	19:1099069	3.52	19:988096	0.00245	-4.6	-1.322	364	364	bslmm	0.0651	2.69e-21	-0.2199	0.826	1	NA	NA	NA	NA	0.571704	-0.0200201	geneM25	isoM0
	ENSG00000064692	SNCAIP	5	121647049	121799914	+	protein_coding	0.09033	5:121783990	3.29	5:121601458	0.0195	-6.49	0.409	1531	1531	bslmm	0.023813	1.03e-08	1.31339	0.189	1	NA	NA	NA	NA	0.664582	-0.0166591	geneM3	isoM1
	ENSG00000064703	DDX20	1	112297867	112310638	+	protein_coding	0.12901	1:112592036	4.212	1:112343208	0.0568	9.08	0.591	1625	1625	bslmm	0.0685	2.46e-22	-1.11232	0.266	1	NA	NA	NA	NA	0.929559	-0.00230202	geneM0	isoM0
	ENSG00000064726	BTBD1	15	83685174	83736106	-	protein_coding	0.33419	15:83244680	6.07	15:83723047	0.268	-19.23	-2.692	1058	11	lasso	0.343	1.3e-122	3.55967	0.000371	1	NA	NA	NA	NA	0.406803	-0.00962963	geneM0	isoM0
	ENSG00000064763	FAR2	12	29302036	29493913	+	protein_coding	0.05029	12:29933069	-4.66	12:29318500	0.0409	6.88	3.09	2440	12	lasso	0.0336	1.15e-11	3.41109	0.000647	1	NA	NA	NA	NA	0.657896	-0.00951099	geneM1	isoM2
	ENSG00000064787	BCAS1	20	52553316	52687304	-	protein_coding	0.05234	20:52926192	-3.46	20:52545313	0.00221	4.96	-0.518	2042	20	enet	0.012146	3.52e-05	-0.0651	0.948	1	NA	NA	NA	NA	0.0181224	-0.108219	geneM2	isoM13
	ENSG00000064933	PMS1	2	190649107	190742355	+	protein_coding	0.0982	2:191239150	3.05	2:190653749	0.0235	-6.63	0.805	1528	1528	bslmm	0.0378	5.92e-13	0.581	0.561	1	NA	NA	NA	NA	0.827309	-0.00427594	geneM25	isoM0
	ENSG00000064961	HMG20B	19	3572775	3579086	+	protein_coding	0.02484	19:3345873	3.49	19:3508762	-9.01e-05	3.4	-0.244	1475	1475	bslmm	0.000451	0.207	-2.20317	0.0276	1	NA	NA	NA	NA	0.134373	0.0380903	geneM3	isoM1
	ENSG00000064989	CALCRL	2	188207856	188313187	-	protein_coding	0.09304	2:188382884	-3.06	2:187878918	0.00152	4.52	-1.023	1599	1599	blup	0.0251	4.37e-09	0.595	0.552	1	NA	NA	NA	NA	0.160668	-0.0362294	geneM3	isoM0
	ENSG00000064995	TAF11	6	34845555	34855866	-	protein_coding	0.19434	6:34592090	3.48	6:34857311	0.0992	11.48	-0.37	1399	6	lasso	0.103	3.12e-33	-0.57482	0.565	1	NA	NA	NA	NA	0.0298404	-0.0271697	geneM0	isoM0
	ENSG00000064999	ANKS1A	6	34857042	35059179	+	protein_coding	0.20971	6:34592090	3.48	6:35026774	0.166	15.08	-0.196	1749	26	enet	0.177	5.23e-58	-0.33556	0.737	1	NA	NA	NA	NA	0.0117599	-0.0339949	geneM0	isoM0
	ENSG00000065000	AP3D1	19	2100988	2164464	-	protein_coding	0.12715	19:2255819	-4.83	19:2100331	0.0897	-10.97	0.328	1465	1465	bslmm	0.0873	3.1e-28	-0.27699	0.782	1	NA	NA	NA	NA	0.439824	0.00894345	geneM0	isoM35
	ENSG00000065029	ZNF76	6	35226686	35263762	+	protein_coding	0.03427	6:34937061	3.4	6:35166839	0.00543	4.82	-0.0772	1454	1454	bslmm	0.0147	6.09e-06	-0.74336	0.457	1	NA	NA	NA	NA	0.168272	-0.020158	geneM8	isoM0
	ENSG00000065054	SLC9A3R2	16	2075357	2089027	+	protein_coding	0.11112	16:1911585	-4.08	16:2089028	0.0447	-7.77	-0.899	1452	2	lasso	0.0434	1.18e-14	0.84093	0.4	1	NA	NA	NA	NA	0.510202	0.0188912	geneM0	isoM13
	ENSG00000065057	NTHL1	16	2089816	2097867	-	protein_coding	0.04222	16:1911585	-4.08	16:2173239	0.00249	-3.53	-1.057	1430	17	enet	0.0072	0.00117	-0.02891	0.977	1	NA	NA	NA	NA	0.0232811	-0.0469651	geneM2	isoM23
	ENSG00000065060	UHRF1BP1	6	34759857	34850915	+	protein_coding	0.17014	6:34296370	3.68	6:34797756	0.215	17.24	0.108	1532	13	lasso	0.24	4.45e-81	0.08017	0.936	1	NA	NA	NA	NA	0.938053	0.00164982	geneM0	isoM0
	ENSG00000065135	GNAI3	1	110091233	110136975	+	protein_coding	0.07461	1:110432242	3.774	1:110120148	0.0269	-7.11	-0.815	1214	17	enet	0.0275	7.85e-10	1.04265	0.297	1	NA	NA	NA	NA	0.0015028	0.0481459	geneM5	isoM1
	ENSG00000065154	OAT	10	126085872	126107545	-	protein_coding	0.11771	10:126285493	-3.29	10:126100850	0.0403	-8.09	-0.173	1914	1914	bslmm	0.0503	9.38e-17	0.24484	0.807	1	NA	NA	NA	NA	0.0883597	-0.0220595	geneM9	isoM0
	ENSG00000065183	WDR3	1	118472343	118509165	+	protein_coding	0.42399	1:118087280	3.416	1:118405212	0.0089	6.64	-0.145	1459	1459	bslmm	0.148	4.74e-48	0.18447	0.854	1	NA	NA	NA	NA	0.165805	0.0190175	geneM19	isoM38
	ENSG00000065243	PKN2	1	89149905	89301938	+	protein_coding	0.06549	1:89768672	3.604	1:89238231	0.00365	-5.29	0.093	1909	1909	bslmm	0.0232	1.55e-08	-0.07188	0.943	1	NA	NA	NA	NA	0.791431	-0.00474529	geneM3	isoM23
	ENSG00000065268	WDR18	19	983174	994569	+	protein_coding	0.46459	19:1099069	3.52	19:990702	0.33	21.11	-0.826	394	52	enet	0.413	5.55e-155	-0.8602	0.39	1	NA	NA	NA	NA	0.843487	-0.00617146	geneM0	isoM0
	ENSG00000065308	TRAM2	6	52362200	52441713	-	protein_coding	0.04784	6:52517375	-3.94	6:52406028	0.0126	-5.21	-1.136	1724	1724	blup	0.017	1.15e-06	-0.12893	0.897	1	NA	NA	NA	NA	0.955127	0.00183849	geneM0	isoM0
	ENSG00000065320	NTN1	17	8924859	9147317	+	protein_coding	0.08994	17:9126635	3.22	17:9010794	0.0177	5.4	-0.458	1985	1985	blup	0.0217	4.4e-08	-1.23836	0.216	1	NA	NA	NA	NA	0.849208	-0.00880376	geneM3	isoM0
	ENSG00000065325	GLP2R	17	9725523	9795419	+	protein_coding	0.51135	17:10115382	3.62	17:9728772	0.235	-17.94	-0.46	1939	1939	bslmm	0.299	6.47e-104	0.736407	0.461	1	NA	NA	NA	NA	0.970845	0.00411713	geneM1	isoM0
	ENSG00000065357	DGKA	12	56321103	56347811	+	protein_coding	0.14689	12:56317588	-2.92	12:56303756	0.0264	-6.66	-0.128	759	5	lasso	0.0715	2.73e-23	2.0146	0.0439	1	NA	NA	NA	NA	0.162853	0.0324559	geneM1	isoM0
	ENSG00000065361	ERBB3	12	56473641	56497289	+	protein_coding	0.04413	12:56798435	3.33	12:56473808	0.0264	-6.41	-0.518	695	1	lasso	0.0189	3.2e-07	0.518	0.604	1	NA	NA	NA	NA	0.000787541	-0.146663	geneM2	isoM13
	ENSG00000065413	ANKRD44	2	197831741	198175897	-	protein_coding	0.08961	2:198304577	7.27	2:198183465	0.0296	6.32	-4.908	1219	8	lasso	0.066	1.38e-21	3.4	0.000672	1	NA	NA	NA	NA	0.000282886	-0.0770319	geneM18	isoM0
	ENSG00000065427	KARS	16	75661622	75682541	-	protein_coding	0.06266	16:75510212	2.62	16:75657753	0.0222	-5.99	-0.025	1807	1807	bslmm	0.0225	2.6e-08	0.71251	0.476	1	NA	NA	NA	NA	0.0544601	0.0231873	geneM19	isoM1
	ENSG00000065457	ADAT1	16	75630879	75657198	-	protein_coding	0.2878	16:75510212	2.62	16:75572713	0.156	14.5	-0.684	1793	71	enet	0.215	9.34e-72	-1.33101	0.183	1	NA	NA	NA	NA	0.122187	-0.0270355	geneM2	isoM0
	ENSG00000065526	SPEN	1	16174359	16266955	+	protein_coding	0.03759	1:16125819	-3.855	1:16167974	-0.000716	-3.82	-1.771	2008	2008	bslmm	0.00606	0.00268	-0.63067	0.528	1	NA	NA	NA	NA	0.10417	0.0257326	geneM11	isoM13
	ENSG00000065534	MYLK	3	123328896	123603178	-	protein_coding	0.06363	3:124076011	4.25	3:123420426	0.00802	5.72	0.871	1522	1522	bslmm	0.0302	1.18e-10	2.47834	0.0132	1	NA	NA	NA	NA	0.693418	-0.0126866	geneM3	isoM8
	ENSG00000065548	ZC3H15	2	187350883	187374090	+	protein_coding	0.15102	2:187677136	-3.01	2:187235542	0.162	-14.84	1.3507	1418	42	enet	0.174	4.46e-57	-1.13	0.258	1	NA	NA	NA	NA	0.936964	0.00148468	geneM0	isoM38
	ENSG00000065559	MAP2K4	17	11924141	12047147	+	protein_coding	0.03096	17:12331417	-3.8	17:11977280	0.00727	-4.31	-0.451	1581	1581	blup	0.0092	0.000282	1.35828	0.174	1	NA	NA	NA	NA	0.0440668	-0.03112	geneM1	isoM38
	ENSG00000065600	TMEM206	1	212537273	212588243	-	protein_coding	0.20666	1:212506497	-2.594	1:212536968	0.161	14.62	-1.053	2224	52	enet	0.187	1.81e-61	-1.76215	0.078	1	NA	NA	NA	NA	0.000422943	-0.117786	geneM2	isoM13
	ENSG00000065613	SLK	10	105726959	105788991	+	protein_coding	0.11494	10:105319707	-4.96	10:105775806	0.0137	-5.65	-0.403	1364	6	lasso	0.0465	1.43e-15	0.35987	0.719	1	NA	NA	NA	NA	0.0795915	0.0230003	geneM0	isoM0
	ENSG00000065615	CYB5R4	6	84569362	84677143	+	protein_coding	0.03511	6:84328660	-7.11	6:84970646	0.000509	4.02	0.1004	1343	46	enet	0.00448	0.00852	2.29343	0.0218	1	NA	NA	NA	NA	0.000532969	-0.0528291	geneM1	isoM35
	ENSG00000065618	COL17A1	10	105791044	105845760	-	protein_coding	0.04595	10:105319707	-4.96	10:105780706	0.0119	-4.82	-2.44	1318	1318	bslmm	0.0144	7.51e-06	3.11392	0.00185	1	NA	NA	NA	NA	0.700761	0.0246118	geneM3	isoM0
	ENSG00000065621	GSTO2	10	106028631	106064703	+	protein_coding	0.56418	10:106563924	-4.67	10:106033439	0.394	-22.82	-2.308	1274	54	enet	0.44	2.01e-168	3.52442	0.000424	1	NA	NA	NA	NA	0.0391323	0.0651684	geneM0	isoM0
	ENSG00000065665	SEC61A2	10	12171636	12211960	+	protein_coding	0.14984	10:12512100	-3.8	10:12180823	0.0704	9.96	2.765	1992	36	enet	0.0801	5.71e-26	1.5777	0.115	1	NA	NA	NA	NA	0.413218	-0.0153697	geneM1	isoM0
	ENSG00000065675	PRKCQ	10	6469105	6622263	-	protein_coding	0.19081	10:6658981	-3.53	10:6644345	0.0451	-8.56	-2.457	2176	28	enet	0.0992	5.03e-32	-0.40441	0.686	1	NA	NA	NA	NA	0.0483878	-0.0664134	geneM2	isoM13
	ENSG00000065717	TLE2	19	2997636	3047633	-	protein_coding	0.06046	19:2687651	4.58	19:3003140	0.0158	-5.77	-0.589	1864	15	enet	0.0343	6.98e-12	0.40841	0.683	1	NA	NA	NA	NA	0.196668	-0.0316327	geneM0	isoM0
	ENSG00000065802	ASB1	2	239335383	239360891	+	protein_coding	0.07782	2:239080149	3.53	2:239345760	0.0147	-5.66	2.306	1990	1990	bslmm	0.0321	3.36e-11	-2.39	0.017	1	NA	NA	NA	NA	0.847343	-0.00404665	geneM2	isoM13
	ENSG00000065809	FAM107B	10	14560556	14816896	-	protein_coding	0.25039	10:15105014	3.4	10:14590010	0.0724	11.56	1.837	2367	19	enet	0.173	9.83e-57	2.36767	0.0179	1	NA	NA	NA	NA	0.00965575	-0.114404	geneM2	isoM13
	ENSG00000065833	ME1	6	83920108	84140797	-	protein_coding	0.12572	6:84328660	-7.11	6:84136605	0.0511	-8.39	4.661	1490	1490	bslmm	0.0729	1.03e-23	-3.03435	0.00241	1	NA	NA	NA	NA	0.00471737	0.049899	geneM0	isoM25
	ENSG00000065882	TBC1D1	4	37892708	38140796	+	protein_coding	0.41836	4:38191263	-3.84	4:37985461	0.079	-11.15	-2.644	2427	104	enet	0.266506	4.36e-91	-1.1197	0.263	1	NA	NA	NA	NA	0.233504	0.0195883	geneM13	isoM0
	ENSG00000065883	CDK13	7	39989636	40136733	+	protein_coding	0.02071	7:39974592	3.33	7:39982115	-0.000501	-2.99	0.273	1378	3	enet	1.98e-05	0.311	-0.44005	0.66	1	NA	NA	NA	NA	0.148195	0.0163404	geneM14	isoM24
	ENSG00000065911	MTHFD2	2	74425689	74444692	+	protein_coding	0.07366	2:73929896	3.96	2:74420641	0.0111	5.68	-1.823	887	887	bslmm	0.0153	3.8e-06	-0.685	0.493	1	NA	NA	NA	NA	0.0161937	0.12129	geneM5	isoM5
	ENSG00000065970	FOXJ2	12	8185299	8208099	+	protein_coding	0.02031	12:8042321	4.34	12:8676796	-0.000459	3.72	-0.549	1927	1927	bslmm	0.00189	0.0615	-0.762603	0.446	1	NA	NA	NA	NA	0.744182	-0.00827792	geneM7	isoM13
	ENSG00000066027	PPP2R5A	1	212458879	212535200	+	protein_coding	0.07224	1:212506497	-2.594	1:212445736	0.0328	7.25	0.034	2227	5	lasso	0.0532	1.25e-17	-0.68246	0.495	1	NA	NA	NA	NA	0.973548	-0.000900808	geneM0	isoM1
	ENSG00000066032	CTNNA2	2	79412357	80875905	+	protein_coding	0.12897	2:79431917	-4.41	2:80902398	0.0419	-8.18	-1.351	3616	5	lasso	0.0772	4.71e-25	0.191	0.849	1	NA	NA	NA	NA	0.153985	0.0246197	geneM3	isoM38
	ENSG00000066056	TIE1	1	43766664	43788779	+	protein_coding	0.13755	1:44083015	6.571	1:43767268	0.113	-12.57	-3.264	1539	6	lasso	0.127	3.39e-41	3.26747	0.00109	1	NA	NA	NA	NA	0.00105633	-0.118961	geneM0	isoM21
	ENSG00000066136	NFYC	1	41157320	41237275	+	protein_coding	0.14335	1:41220396	4.101	1:41185534	0.135	-13.79	-0.863	1725	38	enet	0.141	7.53e-46	0.86084	0.389	1	NA	NA	NA	NA	0.417418	0.0123819	geneM0	isoM0
	ENSG00000066185	ZMYND12	1	42896000	42921938	-	protein_coding	0.12836	1:42857720	3.639	1:42936407	0.164	-15.17	1.83	1523	4	lasso	0.171	8.32e-56	-1.93805	0.0526	1	NA	NA	NA	NA	0.0128434	0.0797519	geneM4	isoM0
	ENSG00000066248	NGEF	2	233743396	233877982	-	protein_coding	0.08481	2:233562197	8.13	2:233853951	0.00476	-4.62	0.294	1952	1952	blup	0.0165	1.62e-06	-0.733	0.464	1	NA	NA	NA	NA	0.298679	-0.0226968	geneM1	isoM2
	ENSG00000066279	ASPM	1	197053258	197115824	-	protein_coding	0.02409	1:196635682	-3.798	1:197016282	0.000926	4.15	-1.145	899	899	bslmm	0.00837	0.000507	-1.67927	0.0931	1	NA	NA	NA	NA	0.15233	-0.0694471	geneM0	isoM0
	ENSG00000066294	CD84	1	160510885	160549306	-	protein_coding	0.09934	1:160238623	4.004	1:160544452	0.0477	8.48	-0.554	1439	1439	bslmm	0.059	2.03e-19	0.06096	0.951	1	NA	NA	NA	NA	1.03e-05	-0.289703	geneM6	isoM15
	ENSG00000066322	ELOVL1	1	43829068	43833696	-	protein_coding	0.04191	1:44083015	6.571	1:43760070	0.0296	-6.93	-3.156	1535	6	enet	0.0322	3.1e-11	3.24578	0.00117	1	NA	NA	NA	NA	0.00108989	-0.138709	geneM2	isoM13
	ENSG00000066427	ATXN3	14	92524896	92572965	-	protein_coding	0.26477	14:92795912	-3.16	14:92498195	0.176	15.3	-1.032	2000	8	enet	0.205	6.03e-68	-1.72888	0.0838	1	NA	NA	NA	NA	0.00025545	-0.0437462	geneM0	isoM0
	ENSG00000066455	GOLGA5	14	93260576	93306308	+	protein_coding	0.02091	14:93714580	4.01	14:93265139	0.00165	-3.87	0.465	1938	1938	bslmm	0.00219	0.0484	-0.117393	0.907	1	NA	NA	NA	NA	0.990678	0.000188656	geneM20	isoM32
	ENSG00000066468	FGFR2	10	123237848	123357972	-	protein_coding	0.075	10:123134616	3.86	10:123232602	0.0241	5.93	0.799	1899	1899	bslmm	0.0246	5.84e-09	0.16097	0.872	1	NA	NA	NA	NA	0.0725699	-0.05333	geneM3	isoM1
	ENSG00000066557	LRRC40	1	70610488	70671303	-	protein_coding	0.14523	1:70410824	3.603	1:70690540	0.155	-14.56	0.59	1405	3	lasso	0.164	1.31e-53	-0.57151	0.568	1	NA	NA	NA	NA	0.494175	-0.0132246	geneM8	isoM24
	ENSG00000066583	ISOC1	5	128430444	128449721	+	protein_coding	0.1691	5:128587070	-2.94	5:128440047	0.0318	7.91	-0.014	2182	41	enet	0.08499	1.64e-27	0.35959	0.719	1	NA	NA	NA	NA	0.301294	0.0230124	geneM18	isoM13
	ENSG00000066629	EML1	14	100204030	100408397	+	protein_coding	0.16659	14:99712945	-5.62	14:100282790	0.0429	8.02	0.219	1690	74	enet	0.0651	2.78e-21	2.561	0.0104	1	NA	NA	NA	NA	0.862142	0.00481106	geneM2	isoM13
	ENSG00000066654	THUMPD1	16	20744986	20753406	-	protein_coding	0.13613	16:20901513	3.06	16:20836389	0.0923	-11.1	0.846	1396	91	enet	0.117	8.24e-38	-1.37169	0.17	1	NA	NA	NA	NA	0.322422	0.0111017	geneM14	isoM0
	ENSG00000066735	KIF26A	14	104605060	104647231	+	protein_coding	0.033	14:104314182	7.58	14:105030911	-0.000723	-3.54	-1.1088	1919	1919	bslmm	0.00266	0.0337	2.16634	0.0303	1	NA	NA	NA	NA	0.231521	-0.0482614	geneM26	isoM0
	ENSG00000066739	ATG2B	14	96747595	96830207	-	protein_coding	0.02958	14:97171375	3.26	14:96814992	0.000146	3.74	0.125	1890	14	enet	-0.000372	0.476	0.003899	0.997	1	NA	NA	NA	NA	0.157956	-0.0174582	geneM9	isoM6
	ENSG00000066827	ZFAT	8	135490031	135725292	-	protein_coding	0.09629	8:135921661	-4.53	8:135611532	0.0343	-7.49	1.791	2209	22	enet	0.0694	1.23e-22	0.50761	0.612	1	NA	NA	NA	NA	0.98825	0.000366528	geneM0	isoM0
	ENSG00000066855	MTFR1	8	66556969	66683496	+	protein_coding	0.13941	8:66070887	-3.42	8:66644859	0.0825	-10.55	-0.514	1862	1862	bslmm	0.103	3.17e-33	0.41625	0.677	1	NA	NA	NA	NA	0.122729	-0.0331384	geneM2	isoM13
	ENSG00000066923	STAG3	7	99775186	99819111	+	protein_coding	0.01504	7:100313099	5.34	7:99686116	-0.00041	3.48	1.408	823	823	bslmm	0.0014	0.0919	1.80774	0.0706	1	NA	NA	NA	NA	0.0793045	-0.0605294	geneM2	isoM13
	ENSG00000066926	FECH	18	55215515	55254004	-	protein_coding	0.3696	18:55435356	-3.14	18:55265698	0.129	-13.13	-0.473	1957	51	enet	0.219	3.4e-73	0.23558	0.814	1	NA	NA	NA	NA	0.310655	-0.0181313	geneM4	isoM32
	ENSG00000066933	MYO9A	15	72114632	72410918	-	protein_coding	0.0318	15:72467616	-3.24	15:72271235	0.0175	-5.78	-2.026	1453	4	lasso	0.0154	3.54e-06	2.08854	0.0367	1	NA	NA	NA	NA	0.00303022	0.0300195	geneM13	isoM0
	ENSG00000067057	PFKP	10	3108525	3179904	+	protein_coding	0.13417	10:3357864	4.38	10:3172921	0.0251	-6.74	-1.267	2061	34	enet	0.0733	7.37e-24	1.33942	0.18	1	NA	NA	NA	NA	0.0700307	0.0401103	geneM9	isoM23
	ENSG00000067064	IDI1	10	1085848	1095110	-	protein_coding	0.04988	10:626321	3.34	10:1093992	0.0209	5.77	0.084	1912	1912	bslmm	0.0329	1.86e-11	-0.30955	0.757	1	NA	NA	NA	NA	0.0032038	-0.0575434	geneM0	isoM24
	ENSG00000067141	NEO1	15	73344051	73597547	+	protein_coding	0.0457	15:73687743	4.05	15:73589086	0.0258	6.42	0.775	1397	1397	blup	0.0271	1.03e-09	2.27609	0.0228	1	NA	NA	NA	NA	0.12027	0.0312084	geneM3	isoM13
	ENSG00000067167	TRAM1	8	71485677	71520622	-	protein_coding	0.08325	8:71016151	3.42	8:71503752	0.0502	-8.15	-0.93	1492	2	lasso	0.0477	5.93e-16	0.8536	0.393	1	NA	NA	NA	NA	0.996212	0.000116221	geneM3	isoM25
	ENSG00000067208	EVI5	1	92974253	93257961	-	protein_coding	0.04341	1:93001430	-4.344	1:92946479	0.0588	8.96	-3.948	1328	4	lasso	0.0541	6.68e-18	-3.97075	7.16e-05	1	NA	NA	NA	NA	0.649659	0.0068127	geneM2	isoM0
	ENSG00000067221	STOML1	15	74275547	74286963	-	protein_coding	0.26216	15:74038020	3.55	15:74267320	0.258	17.34	-1.201	1280	28	enet	0.265	1.9e-90	-1.61884	0.105	1	NA	NA	NA	NA	0.287478	0.0191108	geneM8	isoM0
	ENSG00000067248	DHX29	5	54552073	54603550	-	protein_coding	0.01372	5:54247913	2.99	5:55002584	0.00324	-4.18	0.779	1856	1856	blup	0.007023	0.00134	-0.50762	0.612	1	NA	NA	NA	NA	0.863869	-0.00281555	geneM20	isoM0
	ENSG00000067334	DNTTIP2	1	94333373	94345474	-	protein_coding	0.15345	1:94040194	-2.807	1:94328589	0.105	12.29	0.116	1468	19	enet	0.133	3.36e-43	0.81483	0.415	1	NA	NA	NA	NA	0.147922	0.0237011	geneM0	isoM0
	ENSG00000067365	METTL22	16	8715540	8740081	+	protein_coding	0.05623	16:9072085	-3.58	16:8697344	0.0176	-5.65	-1.333	2660	2660	bslmm	0.0302	1.23e-10	-0.36936	0.712	1	NA	NA	NA	NA	0.492502	0.0141899	geneM1	isoM0
	ENSG00000067533	RRP15	1	218458629	218511325	+	protein_coding	0.63615	1:218044745	-3.87	1:218496066	0.423	23.65	0.169	2003	53	enet	0.466	2.35e-182	0.00529	0.996	1	NA	NA	NA	NA	0.182081	0.023274	geneM4	isoM0
	ENSG00000067560	RHOA	3	49396578	49450431	-	protein_coding	0.01915	3:49931760	-3.48	3:49393409	0.0154	5.09	1.741	734	734	blup	0.0189	3.09e-07	1.30151	0.193	1	NA	NA	NA	NA	0.685291	-0.00607927	geneM3	isoM13
	ENSG00000067596	DHX8	17	41561233	41621831	+	protein_coding	0.01927	17:41162023	-3.83	17:41677089	0.00382	4.11	1.638	1392	1392	bslmm	0.00263	0.0345	2.01891	0.0435	1	NA	NA	NA	NA	0.482614	-0.00858859	geneM19	isoM6
	ENSG00000067601	PMS2P4	7	66752528	66767894	-	pseudogene	0.06492	7:67013627	-3.87	7:66736143	0.0291	-7.12	0.202	2589	2589	bslmm	0.0404	9.66e-14	-0.92643	0.354	1	NA	NA	NA	NA	0.963014	-0.00190859	geneM4	isoM0
	ENSG00000067704	IARS2	1	220267444	220321380	+	protein_coding	0.13791	1:220596817	-3.596	1:220289082	0.0116	-5.83	-1.748	1683	32	enet	0.0432	1.42e-14	2.92651	0.00343	1	NA	NA	NA	NA	0.00517262	-0.0293336	geneM0	isoM0
	ENSG00000067798	NAV3	12	78224685	78606790	+	protein_coding	0.10415	12:78426161	4	12:78599154	0.00236	-4.53	-2.308	2103	2103	blup	0.031	6.93e-11	1.2389	0.215	1	NA	NA	NA	NA	0.0165516	-0.034375	geneM16	isoM0
	ENSG00000067836	ROGDI	16	4846969	4852951	-	protein_coding	0.07655	16:4503631	5.29	16:4846533	0.0276	-6.16	-1.691	1870	6	lasso	0.023	1.79e-08	1.02364	0.306	1	NA	NA	NA	NA	0.0212867	-0.0392815	geneM2	isoM3
	ENSG00000067900	ROCK1	18	18526867	18691812	-	protein_coding	0.0544	18:18668138	-2.56	18:18671457	0.0582	-9.09	-1.037	228	4	lasso	0.0562	1.46e-18	1.1021	0.27	1	NA	NA	NA	NA	0.0577638	0.0314321	geneM11	isoM1
	ENSG00000067955	CBFB	16	67063019	67134961	+	protein_coding	0.03695	16:66900280	4.33	16:67039488	0.00722	-4.39	0.239	823	823	bslmm	0.0103	0.000129	-0.46399	0.643	1	NA	NA	NA	NA	0.000963003	0.0780513	geneM5	isoM0
	ENSG00000068028	RASSF1	3	50367219	50378411	-	protein_coding	0.0801	3:50024568	-3.8	3:50301937	0.00178	-4.3	0.61259	918	918	blup	0.0243	7.58e-09	-0.0098	0.992	1	NA	NA	NA	NA	0.168272	0.0282984	geneM20	isoM0
	ENSG00000068097	HEATR6	17	58120555	58156292	-	protein_coding	0.09646	17:58321350	-3.62	17:58171127	0.0532	8.71	0.31	709	709	bslmm	0.0537	8.88e-18	0.030272	0.976	1	NA	NA	NA	NA	0.169828	0.0206914	geneM29	isoM13
	ENSG00000068137	PLEKHH3	17	40819932	40829048	-	protein_coding	0.01958	17:40615761	-3.73	17:40706906	0.000614	3.99	-2.315	954	954	blup	0.00543	0.00424	-0.185045	0.853	1	NA	NA	NA	NA	0.0115822	0.0565669	geneM30	isoM0
	ENSG00000068383	INPP5A	10	134351324	134596979	+	protein_coding	0.06745	10:133981983	-3.96	10:134296473	0.0397	-7.17	-0.213	2748	4	lasso	0.0405	9.31e-14	-0.55699	0.578	1	NA	NA	NA	NA	0.315497	-0.015775	geneM1	isoM0
	ENSG00000068615	REEP1	2	86441116	86565206	-	protein_coding	0.14272	2:86937430	4.54	2:86478664	0.0468	-8.88	-0.922	1766	1766	blup	0.0878	2.07e-28	0.841	0.401	1	NA	NA	NA	NA	0.00490758	-0.0425371	geneM1	isoM13
	ENSG00000068654	POLR1A	2	86247339	86333278	-	protein_coding	0.29702	2:85847272	3.46	2:86315526	0.175	-15.27	1.173	1844	58	enet	0.206	3.44e-68	-0.908	0.364	1	NA	NA	NA	NA	0.562968	0.010117	geneM0	isoM0
	ENSG00000068724	TTC7A	2	47143296	47303276	+	protein_coding	0.04478	2:47384601	-3.87	2:47214477	0.0089	5.02	-1.79	2041	14	enet	0.0211	6.64e-08	-2.8	0.00509	1	NA	NA	NA	NA	0.836198	0.00504414	geneM2	isoM0
	ENSG00000068745	IP6K2	3	48725436	48777786	-	protein_coding	0.19111	3:48406144	-3.47	3:48766158	0.0702	9.78	-0.428	721	25	enet	0.0802	5.31e-26	-0.54655	0.585	1	NA	NA	NA	NA	0.0133513	0.038971	geneM0	isoM23
	ENSG00000068784	SRBD1	2	45615819	45839304	-	protein_coding	0.11088	2:46197826	3.63	2:45773511	0.0381	-7.32	2.4	2062	9	lasso	0.0528	1.61e-17	-1.33	0.183	1	NA	NA	NA	NA	0.344747	-0.0214649	geneM4	isoM1
	ENSG00000068793	CYFIP1	15	22892005	23006016	+	protein_coding	0.1418	15:23068771	3.04	15:22916124	0.0307	6.89	-0.547	559	7	lasso	0.0841	3.02e-27	0.15661	0.876	1	NA	NA	NA	NA	0.0909492	-0.0375559	geneM6	isoM0
	ENSG00000068878	PSME4	2	54091204	54197977	-	protein_coding	0.10388	2:54320743	-4.87	2:54101957	0.048	-8.73	-4.329	1905	10	lasso	0.0559	1.89e-18	3.49	0.000485	1	NA	NA	NA	NA	0.0110697	-0.0496637	geneM2	isoM13
	ENSG00000068885	IFT80	3	159974774	160117668	-	protein_coding	0.13715	3:160578374	4.15	3:160060748	0.155	-14.33	-0.29	1496	4	lasso	0.15	7.71e-49	0.23459	0.815	1	NA	NA	NA	NA	0.0226996	-0.0378453	geneM2	isoM0
	ENSG00000068903	SIRT2	19	39369197	39390502	-	protein_coding	0.02354	19:39448372	3.66	19:39270417	0.00572	-4.25	1.447	1781	3	lasso	0.00327	0.0212	-1.59642	0.11	1	NA	NA	NA	NA	0.00752477	-0.0517918	geneM2	isoM0
	ENSG00000068912	ERLEC1	2	54014181	54045956	+	protein_coding	0.04682	2:54320743	-4.87	2:53948649	0.00724	5.7	-3.861	1928	16	enet	0.024	8.98e-09	-3.84	0.000125	1	NA	NA	NA	NA	0.79037	0.00548389	geneM1	isoM2
	ENSG00000068976	PYGM	11	64513861	64527769	-	protein_coding	0.1446	11:64684990	5.1	11:64511886	0.0939	-11.78	-1.383	895	5	lasso	0.0995	3.88e-32	1.3963	0.163	1	NA	NA	NA	NA	0.99228	0.000804878	geneM3	isoM1
	ENSG00000069020	MAST4	5	65892176	66465423	+	protein_coding	0.08858	5:65913888	-3.17	5:65961317	0.00354	-5.03	1.459	2421	30	enet	0.02201	3.62e-08	-0.07522	0.94	1	NA	NA	NA	NA	0.636418	0.00935469	geneM13	isoM0
	ENSG00000069122	GPR116	6	46820249	46922680	-	protein_coding	0.12803	6:46648129	-3.79	6:46889284	0.0381	7.33	-0.906	1516	44	enet	0.0713	3.21e-23	-2.01485	0.0439	1	NA	NA	NA	NA	0.632994	-0.0169027	geneM0	isoM0
	ENSG00000069188	SDK2	17	71330523	71640228	-	protein_coding	0.05743	17:71875014	-3.73	17:71640678	0.0123	4.88	-0.907	2067	36	enet	0.0181	5.48e-07	-1.64449	0.1	1	NA	NA	NA	NA	0.465412	-0.0205052	geneM2	isoM0
	ENSG00000069248	NUP133	1	229577045	229644103	-	protein_coding	0.02811	1:229103599	-3.138	1:229670091	0.0137	-5.34	-0.467	1298	3	lasso	0.00958	0.000215	0.07293	0.942	1	NA	NA	NA	NA	0.00190798	-0.0297782	geneM0	isoM0
	ENSG00000069329	VPS35	16	46690054	46723430	-	protein_coding	0.0373	16:47057250	-3.6	16:46445148	0.0111	-5	-0.9133	189	4	lasso	0.0226	2.48e-08	1.44152	0.149	1	NA	NA	NA	NA	0.608345	-0.00745082	geneM1	isoM6
	ENSG00000069424	KCNAB2	1	6051526	6161253	+	protein_coding	0.16948	1:6660349	4.89	1:6160563	0.0817	10.6	-0.027	1995	3	lasso	0.0787	1.57e-25	-0.01967	0.984	1	NA	NA	NA	NA	0.713029	-0.0110917	geneM1	isoM0
	ENSG00000069431	ABCC9	12	21950335	22094336	-	protein_coding	0.37156	12:22340687	-4.29	12:22045799	0.218	17.07	-0.177	1727	50	enet	0.265	2.16e-90	0.347529	0.728	1	NA	NA	NA	NA	0.000672593	0.116937	geneM3	isoM1
	ENSG00000069493	CLEC2D	12	9817565	9848413	+	protein_coding	0.05229	12:10173920	-3.5	12:9622671	-0.000554	-3.94	1.293	1647	1647	bslmm	0.0119	4.26e-05	0.060639	0.952	1	NA	NA	NA	NA	0.955153	0.00342916	geneM0	isoM0
	ENSG00000069696	DRD4	11	637293	640706	+	protein_coding	0.04981	11:547716	-3.19	11:603776	0.0161	-6.56	-0.37	1780	5	lasso	0.0303	1.11e-10	1.08833	0.276	1	NA	NA	NA	NA	0.123662	0.115735	geneM0	isoM0
	ENSG00000069702	TGFBR3	1	92145902	92371892	-	protein_coding	0.08884	1:92696189	-3.712	1:92085259	0.0337	6.84	0.225	1812	5	lasso	0.036	2.14e-12	0.1137	0.909	1	NA	NA	NA	NA	7.02e-06	0.142051	geneM3	isoM1
	ENSG00000069712	KIAA1107	1	92632542	92650280	+	protein_coding	0.02777	1:93001430	-4.344	1:92640987	0.0083	-4.42	0.494	1241	8	enet	0.0072	0.00118	-0.19233	0.847	1	NA	NA	NA	NA	0.196757	0.024219	geneM1	isoM2
	ENSG00000069849	ATP1B3	3	141594966	141645356	+	protein_coding	0.06634	3:141336141	-2.91	3:141628743	0.041	-7.8	-1.243	1520	1520	bslmm	0.0421	2.99e-14	0.93873	0.348	1	NA	NA	NA	NA	0.196251	-0.0261179	geneM7	isoM0
	ENSG00000069869	NEDD4	15	56119120	56285944	-	protein_coding	0.30567	15:56531429	3.73	15:56295536	0.0568	-9.24	-1.699	2178	47	enet	0.146	1.91e-47	1.09963	0.271	1	NA	NA	NA	NA	0.0222785	0.0559597	geneM3	isoM1
	ENSG00000069943	PIGB	15	55611158	55647846	+	protein_coding	0.15252	15:55566713	-3.43	15:55578678	0.0191	7.07	0.3	2232	2232	bslmm	0.0818	1.67e-26	2.4462	0.0144	1	NA	NA	NA	NA	0.0842863	-0.0335005	geneM1	isoM0
	ENSG00000069956	MAPK6	15	52244303	52358462	+	protein_coding	0.15201	15:51754689	3.53	15:52369728	0.0202	-6.04	-0.323	1629	10	lasso	0.0493	1.91e-16	-1.40393	0.16	1	NA	NA	NA	NA	0.693328	-0.00694891	geneM0	isoM0
	ENSG00000069966	GNB5	15	52413117	52483566	-	protein_coding	0.07517	15:52880263	-4.35	15:52461456	0.019	-6.26	-0.668	1516	7	lasso	0.0323	2.91e-11	0.21641	0.829	1	NA	NA	NA	NA	0.830431	-0.00443977	geneM1	isoM38
	ENSG00000069974	RAB27A	15	55495164	55611311	-	protein_coding	0.58922	15:55053613	4.17	15:55606213	0.256	18.46	0.746	2552	2552	bslmm	0.324	1.83e-114	0.21144	0.833	1	NA	NA	NA	NA	0.00765058	0.0791797	geneM5	isoM0
	ENSG00000070010	UFD1L	22	19437433	19466738	-	protein_coding	0.05647	22:19426166	-3.35	22:19335449	0.0142	-5.05	0.985	1860	1860	blup	0.013103	1.8e-05	-0.28813	0.773	1	NA	NA	NA	NA	0.839644	0.00498396	geneM20	isoM0
	ENSG00000070018	LRP6	12	12268959	12419946	-	protein_coding	0.11095	12:12105555	4.79	12:12415020	0.0467	-8.14	-0.303	1631	1631	bslmm	0.0699	8.66e-23	-0.355634	0.722	1	NA	NA	NA	NA	0.568737	-0.0106704	geneM2	isoM1
	ENSG00000070047	PHRF1	11	576486	612222	+	protein_coding	0.09025	11:547716	-3.19	11:571681	0.0126	-4.83	-0.103	1701	1701	bslmm	0.0181	5.66e-07	0.020836	0.983	1	NA	NA	NA	NA	0.679881	-0.0083944	geneM11	isoM42
	ENSG00000070061	IKBKAP	9	111629797	111696396	-	protein_coding	0.1858	9:111772918	-3.54	9:111875463	0.109	-12.1	3.517	1894	34	enet	0.147	1.44e-47	-3.18476	0.00145	1	NA	NA	NA	NA	0.254061	-0.0242695	geneM24	isoM51
	ENSG00000070081	NUCB2	11	17229700	17371521	+	protein_coding	0.18	11:17184623	5.03	11:17346078	0.145	-14	3.594	1568	5	lasso	0.142	3.4e-46	-3.57142	0.000355	1	NA	NA	NA	NA	0.0686812	0.0267829	geneM11	isoM0
	ENSG00000070087	PFN2	3	149682691	149768575	-	protein_coding	0.05541	3:150249706	-3.41	3:149729412	0.00153	-4.59	0.953	1761	1761	bslmm	0.0108	8.81e-05	-0.63413	0.526	1	NA	NA	NA	NA	0.623329	-0.00900588	geneM1	isoM2
	ENSG00000070159	PTPN3	9	112137746	112260590	-	protein_coding	0.0719	9:111772918	-3.54	9:112225099	0.00609	5.1	1.894	1890	1890	bslmm	0.0236	1.17e-08	1.19445	0.232	1	NA	NA	NA	NA	0.194767	-0.0329926	geneM1	isoM17
	ENSG00000070182	SPTB	14	65213002	65346601	-	protein_coding	0.14249	14:65590537	3.75	14:65300330	0.0249	-7.75	0.038	1790	1790	blup	0.0594	1.51e-19	-0.880904	0.378	1	NA	NA	NA	NA	0.383486	0.0172317	geneM0	isoM0
	ENSG00000070193	FGF10	5	44303646	44389808	-	protein_coding	0.20387	5:44886432	5.12	5:43916059	0.0227	6	2.018	1605	1605	bslmm	0.081352	2.3e-26	0.75845	0.448	1	NA	NA	NA	NA	0.716665	-0.02279	geneM0	isoM0
	ENSG00000070214	SLC44A1	9	108006903	108201452	+	protein_coding	0.0674	9:108444818	4.3	9:108190653	0.013	5.14	0.779	2026	2	lasso	0.0106	0.000108	0.81276	0.416	1	NA	NA	NA	NA	0.00831616	-0.0853326	geneM2	isoM13
	ENSG00000070269	TMEM260	14	56955072	57117324	+	protein_coding	0.2196	14:57450701	-4.24	14:57119881	0.0547	9.89	0.5	1872	43	enet	0.111	7.54e-36	1.15031	0.25	1	NA	NA	NA	NA	0.13485	-0.0219691	geneM0	isoM0
	ENSG00000070366	SMG6	17	1963133	2207065	-	protein_coding	0.09811	17:2186455	-6.09	17:1927141	0.0299	-7.55	2.193	1980	6	lasso	0.0599	1.09e-19	-2.46936	0.0135	1	NA	NA	NA	NA	1.02e-07	0.0643462	geneM5	isoM0
	ENSG00000070367	EXOC5	14	57670518	57735726	-	protein_coding	0.03895	14:57450701	-4.24	14:58060976	0.00134	3.89	0.667	1432	6	enet	0.00285	0.0291	1.17935	0.238	1	NA	NA	NA	NA	0.0647152	-0.0174848	geneM0	isoM8
	ENSG00000070371	CLTCL1	22	19166986	19279239	-	protein_coding	0.4816	22:19426166	-3.35	22:19278954	0.406	23.22	2.072	1601	10	lasso	0.499038	1.98e-200	1.75479	0.0793	1	NA	NA	NA	NA	0.00126611	0.0948754	geneM0	isoM0
	ENSG00000070413	DGCR2	22	19023795	19109967	-	protein_coding	0.18156	22:19426166	-3.35	22:19077613	0.0247	-7.65	-0.19826	1512	15	lasso	0.090986	2.08e-29	0.33429	0.738	1	NA	NA	NA	NA	0.284867	0.017431	geneM0	isoM8
	ENSG00000070444	MNT	17	2287354	2304412	-	protein_coding	0.102	17:2186455	-6.09	17:2296014	0.0618	-9.16	-0.441	1638	2	lasso	0.0578	4.97e-19	0.477544	0.633	1	NA	NA	NA	NA	0.0157358	-0.0437904	geneM7	isoM2
	ENSG00000070476	ZXDC	3	126156444	126194762	-	protein_coding	0.27878	3:125674281	-4.09	3:126181582	0.133	-13.97	1.221	1827	69	enet	0.192	2.48e-63	-1.25031	0.211	1	NA	NA	NA	NA	0.966753	-0.00103199	geneM2	isoM0
	ENSG00000070495	JMJD6	17	74708919	74722866	-	protein_coding	0.03673	17:74374536	-4.05	17:74684124	0.0109	-5.57	-3.048	1896	3	lasso	0.0136	1.31e-05	3.06637	0.00217	1	NA	NA	NA	NA	0.10458	0.05561	geneM10	isoM5
	ENSG00000070540	WIPI1	17	66417089	66453654	-	protein_coding	0.18719	17:66334961	-2.89	17:66439496	0.0635	-9.81	1.466	1649	1649	bslmm	0.108	8.96e-35	-1.94468	0.0518	1	NA	NA	NA	NA	0.655876	0.0121083	geneM3	isoM0
	ENSG00000070601	FRMPD1	9	37650997	37746901	+	protein_coding	0.0143	9:37155264	4.05	9:37622777	0.0135	-4.61	-3.138	1638	1	lasso	0.00664	0.00176	3.138	0.0017	1	NA	NA	NA	NA	0.0766591	-0.0411573	geneM4	isoM33
	ENSG00000070614	NDST1	5	149865381	149937773	+	protein_coding	0.10104	5:149908183	-2.59	5:149911219	0.0411	-7.73	-1.302	1401	29	enet	0.045868	2.17e-15	0.75051	0.453	1	NA	NA	NA	NA	0.0386226	-0.0310125	geneM2	isoM13
	ENSG00000070669	ASNS	7	97481430	97501854	-	protein_coding	0.2106	7:97143143	4.22	7:97466085	0.064	-10.53	0.737	1963	68	enet	0.12	6.69e-39	-2.04387	0.041	1	NA	NA	NA	NA	0.649659	0.0103149	geneM1	isoM0
	ENSG00000070718	AP3M2	8	42010464	42029191	+	protein_coding	0.12455	8:42516742	4.04	8:41975757	0.0108	-5.12	0.755	1147	1147	bslmm	0.0307	8.44e-11	-0.29761	0.766	1	NA	NA	NA	NA	0.460867	0.0125507	geneM9	isoM0
	ENSG00000070729	CNGB1	16	57917503	58005020	-	protein_coding	0.25567	16:57678064	3.06	16:57942712	0.0723	9.93	-1.088	2028	48	enet	0.0899	4.72e-29	-0.98568	0.324	1	NA	NA	NA	NA	0.000275454	0.189674	geneM31	isoM0
	ENSG00000070731	ST6GALNAC2	17	74559792	74583038	-	protein_coding	0.07692	17:74374536	-4.05	17:74572912	0.0232	-7.31	0.991	1803	7	lasso	0.0347	5.2e-12	-0.69868	0.485	1	NA	NA	NA	NA	0.482359	0.0424882	geneM0	isoM0
	ENSG00000070756	PABPC1	8	101698044	101735037	-	protein_coding	0.06075	8:102042948	-3.9	8:101676642	0.00773	5.24	1.612	1322	3	lasso	0.00639	0.00211	1.44792	0.148	1	NA	NA	NA	NA	0.0351777	0.0392349	geneM7	isoM0
	ENSG00000070759	TESK2	1	45809555	45956872	-	protein_coding	0.1026	1:45439922	-3.347	1:45899114	0.0371	8.17	-0.436	1504	27	enet	0.0539	7.57e-18	-1.26496	0.206	1	NA	NA	NA	NA	0.990884	0.00044658	geneM2	isoM0
	ENSG00000070761	C16orf80	16	58147496	58163354	-	protein_coding	0.07292	16:58610257	-6.28	16:58159888	0.0644	-9.35	-0.885	1851	1851	bslmm	0.0642	5.3e-21	0.73177	0.464	1	NA	NA	NA	NA	0.981431	-0.000508704	geneM9	isoM34
	ENSG00000070770	CSNK2A2	16	58191811	58231824	-	protein_coding	0.05982	16:58610257	-6.28	16:58239644	0.00448	-5.75	-0.992	1895	1895	blup	0.0211	6.77e-08	1.6986	0.0894	1	NA	NA	NA	NA	0.010064	0.0295134	geneM7	isoM10
	ENSG00000070778	PTPN21	14	88932122	89021077	-	protein_coding	0.05239	14:89441608	-3.51	14:88883501	0.0126	-5.82	-0.992	1562	1562	blup	0.0281	5.26e-10	0.662375	0.508	1	NA	NA	NA	NA	0.00746334	0.0420976	geneM3	isoM0
	ENSG00000070785	EIF2B3	1	45316450	45452282	-	protein_coding	0.14213	1:45073937	-3.379	1:45422721	0.193	16.06	2.001	1454	27	enet	0.197	3.79e-65	2.05853	0.0395	1	NA	NA	NA	NA	0.753935	-0.00608851	geneM9	isoM0
	ENSG00000070808	CAMK2A	5	149599054	149669854	-	protein_coding	0.06141	5:149123132	3.66	5:149605211	0.0116	5.05	-1.365	1272	2	lasso	0.016313	1.91e-06	-1.18742	0.235	1	NA	NA	NA	NA	0.790414	0.00823728	geneM1	isoM2
	ENSG00000070831	CDC42	1	22379120	22419437	+	protein_coding	0.03725	1:22458384	-4.636	1:22358573	0.00477	4.9	-1.474	2027	2027	bslmm	0.00689	0.00147	-0.9692	0.332	1	NA	NA	NA	NA	1.06e-09	-0.0704323	geneM18	isoM0
	ENSG00000070882	OSBPL3	7	24836158	25021253	-	protein_coding	0.17384	7:24798639	5.42	7:24973947	0.0571	-8.85	-1.398	2028	2028	bslmm	0.0675	4.95e-22	0.23459	0.815	1	NA	NA	NA	NA	0.000615037	-0.0656179	geneM0	isoM0
	ENSG00000070886	EPHA8	1	22890057	22930087	+	protein_coding	0.04766	1:22458384	-4.636	1:22842041	0.019	5.22	-0.508	1544	7	enet	0.0164	1.8e-06	-0.96561	0.334	1	NA	NA	NA	NA	0.00179673	0.117916	geneM0	isoM0
	ENSG00000070950	RAD18	3	8817088	9005457	-	protein_coding	0.11608	3:9071559	-4.18	3:8931789	0.0245	-6.92	0.936	1919	9	lasso	0.0479	5.23e-16	-0.80873	0.419	1	NA	NA	NA	NA	0.0276829	-0.0363389	geneM4	isoM24
	ENSG00000071051	NCK2	2	106361354	106510730	+	protein_coding	0.14717	2:105889683	-3.32	2:106478039	0.0607	8.93	-1.458	2325	2325	bslmm	0.0813	2.44e-26	1.28	0.199	1	NA	NA	NA	NA	2.04e-06	0.0673214	geneM13	isoM38
	ENSG00000071054	MAP4K4	2	102313312	102511149	+	protein_coding	0.06432	2:102724938	-3.8	2:102331171	0.0484	-8.3	0.846	1653	18	enet	0.0472	8.24e-16	-0.875	0.382	1	NA	NA	NA	NA	0.154942	-0.045287	geneM2	isoM35
	ENSG00000071073	MGAT4A	2	99235569	99347589	-	protein_coding	0.06596	2:98983818	-2.64	2:99317188	0.0166	6.25	-1.414	1433	1433	bslmm	0.0334	1.35e-11	-0.231	0.817	1	NA	NA	NA	NA	0.397662	0.0137834	geneM0	isoM0
	ENSG00000071127	WDR1	4	10075963	10118573	-	protein_coding	0.08699	4:10429760	-3.45	4:10081201	0.0742	10.06	1.651	2669	9	enet	0.076388	8.28e-25	2.06802	0.0386	1	NA	NA	NA	NA	0.000675529	0.0600927	geneM5	isoM0
	ENSG00000071189	SNX13	7	17830385	17980124	-	protein_coding	0.03148	7:18355214	-3.24	7:17938283	0.00234	-4.03	-0.137	1682	1682	bslmm	0.00754	0.00092	1.43955	0.15	1	NA	NA	NA	NA	0.570438	-0.00632009	geneM34	isoM16
	ENSG00000071205	ARHGAP10	4	148653214	148993931	+	protein_coding	0.06497	4:149339667	4.34	4:148798925	0.00885	-4.93	-0.315	1431	3	lasso	0.020899	7.83e-08	0.50687	0.612	1	NA	NA	NA	NA	0.00728511	0.0713796	geneM1	isoM0
	ENSG00000071242	RPS6KA2	6	166822852	167319939	-	protein_coding	0.18677	6:167021859	-3.68	6:167273603	0.00998	5.19	1.781	2779	2779	bslmm	0.07	7.94e-23	1.28408	0.199	1	NA	NA	NA	NA	0.128367	0.0238169	geneM2	isoM13
	ENSG00000071246	VASH1	14	77228532	77249354	+	protein_coding	0.08267	14:76843957	3.08	14:77210917	0.0301	6.62	0.315	1676	1676	bslmm	0.0453	3.27e-15	-0.492169	0.623	1	NA	NA	NA	NA	4.14e-10	-0.125418	geneM18	isoM0
	ENSG00000071282	LMCD1	3	8543393	8609805	+	protein_coding	0.0319	3:9071559	-4.18	3:8784548	-0.000754	3.38	-0.227	1978	1978	bslmm	0.00531	0.00462	-1.39208	0.164	1	NA	NA	NA	NA	0.383923	-0.0386312	geneM2	isoM13
	ENSG00000071462	WBSCR22	7	73097355	73119491	+	protein_coding	0.10301	7:73504631	-3.26	7:73104847	0.029	8.13	0.485	1104	10	lasso	0.0683	2.67e-22	-0.57789	0.563	1	NA	NA	NA	NA	0.189994	0.0185715	geneM0	isoM0
	ENSG00000071539	TRIP13	5	892758	919472	+	protein_coding	0.1136	5:417356	3.46	5:915704	0.1	11.66	0.861	1887	7	lasso	0.099283	4.71e-32	0.89901	0.369	1	NA	NA	NA	NA	0.137981	0.0538416	geneM0	isoM0
	ENSG00000071564	TCF3	19	1609291	1652604	-	protein_coding	0.03052	19:1855331	-4.7	19:2113750	0.00487	-3.91	-1.548	578	578	bslmm	0.00796	0.000683	0.4913	0.623	1	NA	NA	NA	NA	0.729533	0.00858044	geneM3	isoM0
	ENSG00000071794	HLTF	3	148747914	148804341	-	protein_coding	0.2708	3:148988978	3.83	3:148821005	0.172	15.5	0.87	1832	30	enet	0.26	1.05e-88	0.68065	0.496	1	NA	NA	NA	NA	0.194199	-0.0212175	geneM8	isoM0
	ENSG00000071894	CPSF1	8	145618444	145634753	-	protein_coding	0.49562	8:146133872	2.67	8:145662113	0.0356	5.91	-0.791	464	91	enet	0.14	2.16e-45	1.53026	0.126	1	NA	NA	NA	NA	0.745128	0.00899301	geneM0	isoM0
	ENSG00000071967	CYBRD1	2	172378757	172414643	+	protein_coding	0.36995	2:172833139	4.52	2:172379686	0.229	-17.4	-0.155	1465	50	enet	0.317	1.38e-111	-0.0193	0.985	1	NA	NA	NA	NA	0.062159	0.0777652	geneM3	isoM1
	ENSG00000071991	CDH19	18	64168320	64271375	-	protein_coding	0.1619	18:63735819	3.17	18:64182282	0.0568	-9.02	-0.22	2065	2065	bslmm	0.0796	8.25e-26	-0.01934	0.985	1	NA	NA	NA	NA	0.538294	-0.0455056	geneM2	isoM13
	ENSG00000071994	PDCD2	6	170884383	170893780	-	protein_coding	0.10083	6:170646567	3.71	6:170829208	0.0252	-6.45	-1.369	970	6	lasso	0.026	2.2e-09	1.48554	0.137	1	NA	NA	NA	NA	7.61e-06	-0.0402261	geneM0	isoM3
	ENSG00000072041	SLC6A15	12	85253492	85307394	-	protein_coding	0.04556	12:85084502	-3.16	12:85306637	0.0206	6.03	0.24339	1289	4	lasso	0.0203	1.21e-07	-0.846708	0.397	1	NA	NA	NA	NA	0.331001	0.021957	geneM16	isoM17
	ENSG00000072042	RDH11	14	68143518	68162531	-	protein_coding	0.12203	14:67742423	-2.88	14:68200383	0.0602	-8.99	-1.28	1566	20	enet	0.0671	6.37e-22	1.34112	0.18	1	NA	NA	NA	NA	0.0101114	-0.032046	geneM0	isoM28
	ENSG00000072110	ACTN1	14	69340860	69446157	-	protein_coding	0.01964	14:69340271	2.79	14:69402382	-0.000204	3.63	1.391	1566	1566	bslmm	0.000733	0.161	0.567457	0.57	1	NA	NA	NA	NA	0.000181972	0.0642625	geneM1	isoM0
	ENSG00000072135	PTPN18	2	131113580	131132982	+	protein_coding	0.10919	2:131607342	-3.22	2:131131869	0.0812	-10.48	-1.402	726	5	lasso	0.0778	2.93e-25	1.48	0.14	1	NA	NA	NA	NA	0.953702	-0.00169643	geneM0	isoM15
	ENSG00000072163	LIMS2	2	128395956	128439360	-	protein_coding	0.0375	2:127900294	3.72	2:128378136	0.00663	-5.04	-0.578	1623	1623	bslmm	0.0122	3.43e-05	0.385	0.7	1	NA	NA	NA	NA	0.4893	-0.0355411	geneM26	isoM0
	ENSG00000072182	ASIC4	2	220378892	220403494	+	protein_coding	0.03669	2:220061601	4.52	2:220402680	-0.000565	3.55	-1.1	1381	1381	bslmm	0.00225	0.0462	-0.746	0.456	1	NA	NA	NA	NA	0.94609	0.00323955	geneM23	isoM0
	ENSG00000072201	LNX1	4	54325468	54567572	-	protein_coding	0.12044	4:54966919	-4.92	4:54271611	0.0167	-7.18	-0.298	1630	1630	bslmm	0.074316	3.67e-24	0.48073	0.631	1	NA	NA	NA	NA	0.996212	-0.00011298	geneM1	isoM0
	ENSG00000072210	ALDH3A2	17	19551449	19580911	+	protein_coding	0.15999	17:19153417	-5.44	17:19588800	0.112	-12.49	-0.776	1138	9	lasso	0.124	5.99e-40	0.569107	0.569	1	NA	NA	NA	NA	0.0238843	0.0438888	geneM0	isoM35
	ENSG00000072415	MPP5	14	67707826	67802536	+	protein_coding	0.08687	14:67742423	-2.88	14:67673031	0.0225	-7.3	-0.08	1843	1843	bslmm	0.0418	3.83e-14	-0.387799	0.698	1	NA	NA	NA	NA	0.144975	0.0198605	geneM29	isoM8
	ENSG00000072422	RHOBTB1	10	62629196	62761198	-	protein_coding	0.33528	10:62230224	-3.84	10:62625795	0.158	10.47	0.034	1925	9	lasso	0.21	1.12e-69	0.76269	0.446	1	NA	NA	NA	NA	0.00159203	-0.0577007	geneM1	isoM3
	ENSG00000072609	CHFR	12	133398773	133532890	-	protein_coding	0.0744	12:133342644	-3.6	12:133388459	0.0314	-7.42	1.089	1333	1333	blup	0.0389	2.81e-13	-2.22116	0.0263	1	NA	NA	NA	NA	0.954231	0.0014824	geneM28	isoM0
	ENSG00000072657	TRHDE	12	72481046	73059422	+	protein_coding	0.1145	12:72260076	4.09	12:72509549	0.00128	4.69	-0.59741	1967	1967	blup	0.0249	4.72e-09	-0.307465	0.758	1	NA	NA	NA	NA	0.182465	0.0291117	geneM1	isoM2
	ENSG00000072682	P4HA2	5	131527531	131631008	-	protein_coding	0.05027	5:131696499	3.42	5:131563683	0.0156	4.35	1.635	980	2	lasso	0.019178	2.59e-07	0.20982	0.834	1	NA	NA	NA	NA	8.07e-05	0.100644	geneM10	isoM23
	ENSG00000072694	FCGR2B	1	161551101	161648444	+	protein_coding	0.06066	1:161478859	3.553	1:161531340	0.0151	5.25	0.024	1559	19	enet	0.0229	1.92e-08	-0.23089	0.817	1	NA	NA	NA	NA	0.591547	-0.0633398	geneM0	isoM15
	ENSG00000072736	NFATC3	16	68118654	68263162	+	protein_coding	0.03357	16:68288331	5.5	16:68281311	0.0074	-4.68	4.103	1198	1198	blup	0.00942	0.000241	-3.87	0.000109	1	NA	NA	NA	NA	0.763904	0.00830383	geneM0	isoM0
	ENSG00000072756	TRNT1	3	3168600	3192563	+	protein_coding	0.17945	3:3420851	-3.6	3:3188362	0.0734	10.03	0.468	2112	7	lasso	0.0889	9.5e-29	0.55879	0.576	1	NA	NA	NA	NA	0.0121135	-0.0333256	geneM0	isoM0
	ENSG00000072778	ACADVL	17	7120444	7128592	+	protein_coding	0.19225	17:6621437	3.82	17:7103074	0.0916	10.91	-3.048	1556	7	lasso	0.0911	1.96e-29	-2.6816	0.00733	1	NA	NA	NA	NA	0.45081	-0.0140929	geneM3	isoM0
	ENSG00000072786	STK10	5	171469077	171615390	-	protein_coding	0.0751	5:171707400	3.71	5:171578571	0.0295	6.4	1.1128	1829	2	lasso	0.033504	1.22e-11	0.43727	0.662	1	NA	NA	NA	NA	0.646783	-0.0161442	geneM6	isoM15
	ENSG00000072832	CRMP1	4	5749811	5894785	-	protein_coding	0.05727	4:5989417	-4.03	4:5823998	0.0101	-5.14	0.775	2255	15	enet	0.021827	4.11e-08	-0.29203	0.77	1	NA	NA	NA	NA	0.459434	0.0136253	geneM28	isoM3
	ENSG00000072840	EVC	4	5712924	5830772	+	protein_coding	0.05582	4:5973063	-3.65	4:5770941	0.00445	-4.8	-0.846	2243	9	enet	0.00966	0.000204	0.59407	0.552	1	NA	NA	NA	NA	0.142433	0.0571471	geneM3	isoM1
	ENSG00000072858	SIDT1	3	113251143	113348425	+	protein_coding	0.55841	3:112754799	-3.22	3:113322347	0.232	17.53	1	1604	22	lasso	0.322	7.26e-114	0.85459	0.393	1	NA	NA	NA	NA	0.247398	0.0293903	geneM1	isoM0
	ENSG00000072952	MRVI1	11	10594638	10715535	-	protein_coding	0.38294	11:11182431	-3.53	11:10730643	0.227	-17.69	-1.04	2090	11	enet	0.251	6.16e-85	0.978971	0.328	1	NA	NA	NA	NA	2.93e-06	0.18446	geneM3	isoM0
	ENSG00000072954	TMEM38A	19	16771938	16800840	+	protein_coding	0.099	19:16371469	3.53	19:16803734	0.0497	-8.44	-1.077	1719	14	enet	0.0542	6.25e-18	0.78304	0.434	1	NA	NA	NA	NA	5.24e-06	-0.0791179	geneM1	isoM0
	ENSG00000072958	AP1M1	19	16308389	16346160	+	protein_coding	0.22621	19:16371469	3.53	19:16298269	0.129	-13.34	0.1	2111	76	enet	0.162	8.61e-53	-0.5821	0.56	1	NA	NA	NA	NA	0.113429	0.0232251	geneM7	isoM0
	ENSG00000073008	PVR	19	45147098	45166850	+	protein_coding	0.34606	19:45492559	-3.8	19:45147340	0.22	17.08	1.229	1621	36	enet	0.246	2.9e-83	1.08763	0.277	1	NA	NA	NA	NA	0.988551	-0.00033051	geneM0	isoM0
	ENSG00000073050	XRCC1	19	44047192	44084625	-	protein_coding	0.22858	19:44219750	-2.58	19:44079687	0.171	15.07	-0.614	1737	21	enet	0.174	7.7e-57	-0.20268	0.839	1	NA	NA	NA	NA	0.936062	0.00207998	geneM0	isoM13
	ENSG00000073060	SCARB1	12	125261402	125367214	-	protein_coding	0.05649	12:124810968	-3.5	12:125321199	0.000998	4.58	0.767	2022	28	enet	0.0128	2.24e-05	0.945796	0.344	1	NA	NA	NA	NA	0.802423	0.00620522	geneM0	isoM0
	ENSG00000073146	MOV10L1	22	50528308	50600119	+	protein_coding	0.21568	22:50284305	4.73	22:50510805	0.0909	-11.54	-2.929	2242	2242	bslmm	0.118825	2.25e-38	3.79988	0.000145	1	NA	NA	NA	NA	0.707121	0.0193162	geneM0	isoM0
	ENSG00000073150	PANX2	22	50609160	50618723	+	protein_coding	0.05442	22:50284305	4.73	22:50644480	0.00732	5.28	-1.486	2075	2075	blup	0.014783	5.56e-06	0.46488	0.642	1	NA	NA	NA	NA	4.63e-05	-0.0877983	geneM1	isoM2
	ENSG00000073169	SELO	22	50639408	50656045	+	protein_coding	0.0472	22:50284305	4.73	22:50624110	0.00618	-5.11	-0.953	2061	6	lasso	0.00751	0.000942	1.19209	0.233	1	NA	NA	NA	NA	0.661589	-0.0101086	geneM14	isoM3
	ENSG00000073331	ALPK1	4	113206665	113363776	+	protein_coding	0.13416	4:113630486	-2.67	4:113144531	0.0429	8.26	0.104	1739	7	lasso	0.074426	3.4e-24	0.08368	0.933	1	NA	NA	NA	NA	0.0019713	0.102337	geneM6	isoM15
	ENSG00000073350	LLGL2	17	73521161	73571289	+	protein_coding	0.09312	17:73095146	3.65	17:73530823	0.0296	7.2	2.142	1356	34	enet	0.0437	9.95e-15	1.56757	0.117	1	NA	NA	NA	NA	0.210552	-0.0510349	geneM2	isoM13
	ENSG00000073417	PDE8A	15	85523671	85682376	+	protein_coding	0.19244	15:85207825	-6.12	15:85563381	0.0795	11.12	2.03	1868	23	enet	0.137	1.54e-44	0.96023	0.337	1	NA	NA	NA	NA	0.0134738	-0.0717577	geneM2	isoM13
	ENSG00000073584	SMARCE1	17	38781214	38804760	-	protein_coding	0.0317	17:38660278	-3.46	17:38766020	0.0207	-5.39	0.74	1589	3	lasso	0.0177	7.06e-07	-0.64643	0.518	1	NA	NA	NA	NA	0.419325	-0.0102128	geneM18	isoM0
	ENSG00000073605	GSDMB	17	38060848	38076107	-	protein_coding	0.07155	17:37589364	4.54	17:38072475	0.0476	-8.42	0.782	1339	5	lasso	0.0648	3.34e-21	0.770994	0.441	1	NA	NA	NA	NA	0.392003	0.0318965	geneM24	isoM0
	ENSG00000073711	PPP2R3A	3	135684515	135866733	+	protein_coding	0.03658	3:136274435	-6.82	3:135715322	0.022	-6.17	-4.612	1080	20	enet	0.0228	2.03e-08	3.64861	0.000264	1	NA	NA	NA	NA	0.462371	0.0176976	geneM2	isoM13
	ENSG00000073712	FERMT2	14	53323986	53419153	-	protein_coding	0.1098	14:53055052	-3.75	14:53771870	0.0167	-5.22	0.474	1640	39	enet	0.035	4.38e-12	0.108546	0.914	1	NA	NA	NA	NA	4.6e-06	0.119095	geneM3	isoM1
	ENSG00000073756	PTGS2	1	186640923	186649559	-	protein_coding	0.01866	1:186339296	-3	1:186592191	0.00449	4.07	-0.683	1495	1495	blup	0.00452	0.0083	-0.19103	0.849	1	NA	NA	NA	NA	0.587817	0.0414225	geneM0	isoM0
	ENSG00000073803	MAP3K13	3	185000729	185206885	+	protein_coding	0.02725	3:185675973	-5.21	3:184824157	-0.000758	3.32	-0.16544	1781	1781	bslmm	0.000388	0.219	-1.01588	0.31	1	NA	NA	NA	NA	0.963038	-0.000837363	geneM7	isoM2
	ENSG00000073849	ST6GAL1	3	186648274	186796341	+	protein_coding	0.20717	3:186646410	-3.42	3:186654460	0.0855	-11.49	-1.852	2063	2063	bslmm	0.14	1.99e-45	2.24604	0.0247	1	NA	NA	NA	NA	2.01e-05	-0.0990865	geneM6	isoM8
	ENSG00000073910	FRY	13	32605437	32870794	+	protein_coding	0.0772	13:33067167	2.42	13:32550633	0.012	5.51	0.745	1852	101	enet	0.0217	4.49e-08	-0.21599	0.829	1	NA	NA	NA	NA	0.443003	-0.0124586	geneM1	isoM0
	ENSG00000073921	PICALM	11	85668727	85780924	-	protein_coding	0.02551	11:85632031	4.03	11:85747581	-0.0005	3.56	-2.759	1751	1751	blup	0.00279	0.0304	-2.33545	0.0195	1	NA	NA	NA	NA	0.21688	-0.0173457	geneM2	isoM0
	ENSG00000073969	NSF	17	44668035	44834830	+	protein_coding	0.27198	17:44908632	4.46	17:44572068	0.0771	10.24	-3.578	1056	19	enet	0.0922	8.48e-30	-3.20225	0.00136	1	NA	NA	NA	NA	0.724222	0.00970555	geneM1	isoM0
	ENSG00000074047	GLI2	2	121493199	121750229	+	protein_coding	0.02481	2:121745392	3.87	2:121362561	0.00263	4.47	2.257	1811	2	lasso	0.00323	0.0217	2.14	0.0321	1	NA	NA	NA	NA	0.00148374	0.192255	geneM3	isoM1
	ENSG00000074054	CLASP1	2	122095352	122407163	-	protein_coding	0.02239	2:121745392	4.12	2:121915382	-0.000609	4.01	0.1511	1752	1752	bslmm	0.00297	0.0266	-0.941	0.347	1	NA	NA	NA	NA	0.0844574	0.017892	geneM0	isoM17
	ENSG00000074211	PPP2R2C	4	6322305	6565327	-	protein_coding	0.31351	4:5973063	-3.65	4:6323818	0.21	16.73	-0.7914	2152	10	lasso	0.213157	6.26e-71	-0.96207	0.336	1	NA	NA	NA	NA	0.0565687	-0.0245842	geneM1	isoM2
	ENSG00000074219	TEAD2	19	49843852	49865714	-	protein_coding	0.09797	19:50152142	-6.6	19:49874926	0.0934	11.32	0.662	1389	1389	bslmm	0.0954	8.12e-31	0.97371	0.33	1	NA	NA	NA	NA	0.114369	0.0805931	geneM5	isoM0
	ENSG00000074266	EED	11	85955586	85989855	+	protein_coding	0.02822	11:85632031	4.03	11:85762244	-0.000751	3.72	1.983	1781	1781	blup	0.00441	0.00898	-0.269669	0.787	1	NA	NA	NA	NA	0.424131	0.0145651	geneM10	isoM0
	ENSG00000074276	CDHR2	5	175969512	176022975	+	protein_coding	0.04433	5:175618717	3.8	5:175979284	0.0154	4.83	0.698	1406	1	lasso	0.017023	1.16e-06	-0.243	0.808	1	NA	NA	NA	NA	0.076946	0.0634263	geneM0	isoM0
	ENSG00000074370	ATP2A3	17	3827169	3867736	-	protein_coding	0.09088	17:3997504	4.89	17:3844671	0.0534	8.77	-0.098	1850	1850	bslmm	0.0462	1.78e-15	0.144561	0.885	1	NA	NA	NA	NA	0.0438567	-0.0947706	geneM0	isoM0
	ENSG00000074410	CA12	15	63613577	63674360	-	protein_coding	0.51011	15:63540572	4.42	15:63691103	0.167	15.11	-1.015	1712	68	enet	0.364	5.59e-132	-2.87469	0.00404	1	NA	NA	NA	NA	0.00996463	0.188095	geneM3	isoM1
	ENSG00000074416	MGLL	3	127407909	127542051	-	protein_coding	0.15812	3:127389226	-3.97	3:127406641	0.0465	-8.97	-1.597	1554	27	enet	0.112	2.8e-36	1.8154	0.0695	1	NA	NA	NA	NA	0.106595	-0.0313552	geneM3	isoM0
	ENSG00000074527	NTN4	12	96051583	96184930	-	protein_coding	0.51933	12:95719931	3.99	12:96151365	0.224	-17.27	2.411	2208	70	enet	0.407	3.52e-152	-2.63938	0.00831	1	NA	NA	NA	NA	0.00228694	-0.0673055	geneM0	isoM3
	ENSG00000074590	NUAK1	12	106457118	106533811	-	protein_coding	0.15224	12:106707334	3.85	12:106266628	0.0165	-6.45	0.557	1485	22	enet	0.0481	4.61e-16	-1.115	0.265	1	NA	NA	NA	NA	0.036633	-0.0415596	geneM1	isoM2
	ENSG00000074603	DPP8	15	65734801	65810042	-	protein_coding	0.05599	15:65493852	-2.48	15:65837277	0.0262	-6.64	0.708	1326	6	lasso	0.0286	3.79e-10	-0.25637	0.798	1	NA	NA	NA	NA	0.107756	-0.0198076	geneM4	isoM0
	ENSG00000074621	SLC24A1	15	65903704	65953333	+	protein_coding	0.02318	15:66360428	2.69	15:65940958	-0.000233	-3.88	-1.434	1259	1259	bslmm	0.0035	0.0178	1.0609	0.289	1	NA	NA	NA	NA	0.0415612	-0.0483672	geneM4	isoM0
	ENSG00000074695	LMAN1	18	56995055	57027194	-	protein_coding	0.0379	18:57201725	3.48	18:57048870	0.0206	5.25	-1.651	1926	1926	blup	0.0111	7.5e-05	-1.11496	0.265	1	NA	NA	NA	NA	0.0661092	0.0246282	geneM3	isoM1
	ENSG00000074696	PTPLAD1	15	65822756	65870687	+	protein_coding	0.02065	15:65646496	-2.77	15:66108647	0.0161	4.78	1.71	1255	2	lasso	0.00813	0.000605	1.83075	0.0671	1	NA	NA	NA	NA	0.150169	-0.018344	geneM3	isoM1
	ENSG00000074706	IPCEF1	6	154475631	154677926	-	protein_coding	0.19504	6:154586477	3.38	6:154493597	0.0434	-8.03	0.148	2487	80	enet	0.0745	3.32e-24	-0.67513	0.5	1	NA	NA	NA	NA	0.459434	0.021412	geneM1	isoM2
	ENSG00000074755	ZZEF1	17	3907739	4046314	-	protein_coding	0.0472	17:3997504	4.89	17:4014384	0.0359	7.27	2.457	1969	12	enet	0.0376	7.07e-13	3.35618	0.00079	1	NA	NA	NA	NA	0.503519	-0.0102086	geneM19	isoM0
	ENSG00000074800	ENO1	1	8921061	8939308	-	protein_coding	0.06127	1:8503242	5.893	1:8931463	0.0141	5.45	0.027	1280	24	enet	0.0292	2.51e-10	0.79924	0.424	1	NA	NA	NA	NA	1.03e-05	0.0647996	geneM3	isoM1
	ENSG00000074803	SLC12A1	15	48483861	48596275	+	protein_coding	0.51419	15:48026593	-3.71	15:48499703	0.0859	12.15	0.2892	998	16	lasso	0.117	9.77e-38	0.1453	0.884	1	NA	NA	NA	NA	0.174562	-0.0763662	geneM1	isoM0
	ENSG00000074842	C19orf10	19	4641386	4670382	-	protein_coding	0.07224	19:4969053	-4.41	19:4658432	0.0282	6.79	0.168	1727	1727	bslmm	0.0281	5.15e-10	0.29063	0.771	1	NA	NA	NA	NA	0.669244	0.00881472	geneM0	isoM0
	ENSG00000074855	ANO8	19	17434032	17445638	-	protein_coding	0.0566	19:17830671	3.36	19:17415654	0.0319	-6.66	1.679	2023	4	lasso	0.0313	5.56e-11	-1.57963	0.114	1	NA	NA	NA	NA	0.848602	-0.00585828	geneM3	isoM24
	ENSG00000074935	TUBE1	6	112391980	112408732	-	protein_coding	0.0879	6:112544055	4.58	6:112378384	0.0924	-11.27	0.527	1235	1235	bslmm	0.0898	4.8e-29	1.28156	0.2	1	NA	NA	NA	NA	0.95347	0.00156733	geneM8	isoM49
	ENSG00000074964	ARHGEF10L	1	17866330	18024369	+	protein_coding	0.03494	1:17389370	3.681	1:17871367	0.0046	-4.69	-0.423	2328	11	enet	0.00965	0.000204	0.63607	0.525	1	NA	NA	NA	NA	0.593489	0.0118986	geneM3	isoM0
	ENSG00000074966	TXK	4	48068410	48136273	-	protein_coding	0.13268	4:48479118	-4.29	4:48300230	0.016	7.32	2.007	1536	1536	bslmm	0.063679	7.42e-21	1.81783	0.0691	1	NA	NA	NA	NA	0.00902444	0.145943	geneM0	isoM0
	ENSG00000075035	WSCD2	12	108523248	108644314	+	protein_coding	0.22522	12:108629780	4.93	12:108542591	0.0465	8.23	2.08	1872	1872	blup	0.0755	1.55e-24	3.39589	0.000684	1	NA	NA	NA	NA	0.95647	0.00171375	geneM1	isoM0
	ENSG00000075043	KCNQ2	20	62037542	62103993	-	protein_coding	0.0297	20:62141970	4.08	20:62100956	0.012	5.89	1.415	2328	2328	bslmm	0.017922	6.22e-07	1.9161	0.0553	1	NA	NA	NA	NA	0.0258121	-0.0406619	geneM12	isoM0
	ENSG00000075073	TACR2	10	71163659	71176623	-	protein_coding	0.07486	10:70740573	-4.25	10:71156005	0.0182	6.09	0.445	1983	5	lasso	0.0172	1.01e-06	0.55504	0.579	1	NA	NA	NA	NA	0.716325	0.0189284	geneM1	isoM0
	ENSG00000075089	ACTR6	12	100592900	100635643	+	protein_coding	0.01988	12:100553692	-3.69	12:100743943	-0.000742	-3.98	-0.143	1305	1305	blup	0.0036	0.0165	-0.92164	0.357	1	NA	NA	NA	NA	0.130085	0.0179132	geneM0	isoM40
	ENSG00000075131	TIPIN	15	66628544	66679084	-	protein_coding	0.22661	15:67061535	-3.08	15:66648126	0.299	20.46	-0.585	1790	13	lasso	0.347	2.09e-124	-0.49515	0.62	1	NA	NA	NA	NA	0.454304	0.0216875	geneM0	isoM0
	ENSG00000075142	SRI	7	87834433	87856308	-	protein_coding	0.11239	7:87416839	-4.48	7:87825689	0.00658	-5.61	-0.987	1069	1069	bslmm	0.0534	1.06e-17	0.91677	0.359	1	NA	NA	NA	NA	0.00386664	0.0528089	geneM3	isoM1
	ENSG00000075151	EIF4G3	1	21132963	21503377	-	protein_coding	0.04664	1:21030372	-4.075	1:21398119	0.0108	-5.49	1.262	2340	2340	bslmm	0.0215	5.3e-08	-2.07559	0.0379	1	NA	NA	NA	NA	0.0020561	-0.0350903	geneM1	isoM0
	ENSG00000075188	NUP37	12	102467967	102513902	-	protein_coding	0.02173	12:101971787	2.57	12:102833372	0.00905	4.84	0.065	1556	1	lasso	0.0121	3.64e-05	0.065	0.948	1	NA	NA	NA	NA	0.976824	-0.00100772	geneM4	isoM0
	ENSG00000075213	SEMA3A	7	83585093	84122040	-	protein_coding	0.09464	7:83653584	4.75	7:84356259	0.0111	5.28	-1.25	2587	42	enet	0.0446	5.38e-15	-1.59405	0.111	1	NA	NA	NA	NA	0.072285	0.0581758	geneM0	isoM11
	ENSG00000075223	SEMA3C	7	80371854	80551675	-	protein_coding	0.24158	7:79880886	3.49	7:80718874	0.0481	8.56	-1.566	1616	1616	bslmm	0.129	1.1e-41	-0.75483	0.45	1	NA	NA	NA	NA	0.397238	-0.0333827	geneM2	isoM13
	ENSG00000075234	TTC38	22	46663858	46689905	+	protein_coding	0.46654	22:46481623	-4.64	22:46687220	0.298	20.07	0.895	1855	1855	bslmm	0.368396	5.42e-134	1.21408	0.225	1	NA	NA	NA	NA	0.150276	0.0529859	geneM3	isoM1
	ENSG00000075239	ACAT1	11	107992243	108018503	+	protein_coding	0.03132	11:107516457	-3.62	11:107998126	0.0139	5	0.553	1464	1464	bslmm	0.0144	7.14e-06	1.72481	0.0846	1	NA	NA	NA	NA	0.404709	-0.0121995	geneM0	isoM0
	ENSG00000075275	CELSR1	22	46756731	46933067	-	protein_coding	0.19918	22:46481623	-4.64	22:46764146	0.0676	9.59	1.088	2177	2177	bslmm	0.092364	7.59e-30	0.67279	0.501	1	NA	NA	NA	NA	0.019159	-0.153202	geneM0	NA
	ENSG00000075292	ZNF638	2	71503691	71662199	+	protein_coding	0.07811	2:71406999	-3.48	2:71521191	0.0201	6.3	2.376	2072	34	enet	0.0378	5.92e-13	1.75	0.08	1	NA	NA	NA	NA	0.813537	-0.00391602	geneM14	isoM8
	ENSG00000075303	SLC25A40	7	87462883	87505672	-	protein_coding	0.0573	7:87207128	-4.8	7:87382936	0.0345	-7.65	1.681	949	949	blup	0.0465	1.44e-15	-0.97607	0.329	1	NA	NA	NA	NA	0.734039	-0.00730769	geneM1	isoM2
	ENSG00000075336	TIMM21	18	71815746	71826197	+	protein_coding	0.2992	18:72250485	3.48	18:71820351	0.226	-17.65	0.874	1669	1669	bslmm	0.265	1.76e-90	-0.85292	0.394	1	NA	NA	NA	NA	0.769462	0.0064802	geneM0	isoM51
	ENSG00000075340	ADD2	2	70834750	70995357	-	protein_coding	0.02602	2:71406999	-3.48	2:70851399	0.00118	-3.62	0.124	2114	2114	bslmm	0.00303	0.0254	-0.296	0.767	1	NA	NA	NA	NA	0.0795669	0.0285684	geneM1	isoM2
	ENSG00000075407	ZNF37A	10	38383264	38414472	+	protein_coding	0.10166	10:38363180	-2.69	10:38389898	0.0207	-5.48	-0.75	1685	35	enet	0.0341	7.91e-12	0.05497	0.956	1	NA	NA	NA	NA	0.435251	-0.0134439	geneM0	isoM23
	ENSG00000075415	SLC25A3	12	98987369	98995946	+	protein_coding	0.06997	12:99492545	-4.43	12:98999398	0.0235	7.68	1.696	1279	25	enet	0.0437	9.99e-15	1.83179	0.067	1	NA	NA	NA	NA	0.588933	-0.0080396	geneM9	isoM0
	ENSG00000075420	FNDC3B	3	171757418	172119455	+	protein_coding	0.07272	3:172008450	3.96	3:172090558	-0.000589	3.99	-0.525	2221	2221	bslmm	0.0158	2.69e-06	-0.52871	0.597	1	NA	NA	NA	NA	0.000154041	0.0740132	geneM5	isoM1
	ENSG00000075426	FOSL2	2	28615315	28640179	+	protein_coding	0.02817	2:29000287	4.69	2:28314922	0.000346	4.38	0.325	1325	1325	bslmm	0.00218	0.049	0.292	0.77	1	NA	NA	NA	NA	0.0350238	0.0787165	geneM5	isoM5
	ENSG00000075429	CACNG5	17	64831235	64881603	+	protein_coding	0.03088	17:64403338	3.54	17:64709370	0.00219	3.88	-0.982	1661	25	enet	0.0071	0.00126	1.60379	0.109	1	NA	NA	NA	NA	0.566706	0.038898	geneM4	isoM0
	ENSG00000075568	TMEM131	2	98372799	98612388	-	protein_coding	0.0487	2:98599499	-4.05	2:98249839	0.0184	-5.24	-2.473	1066	6	lasso	0.0132	1.63e-05	2.78	0.00542	1	NA	NA	NA	NA	0.452014	0.0106453	geneM0	isoM0
	ENSG00000075618	FSCN1	7	5632439	5646286	+	protein_coding	0.06776	7:6053971	3.72	7:5815584	0.00572	-5.05	-1.403	2279	2279	blup	0.0126	2.54e-05	1.02049	0.307	1	NA	NA	NA	NA	8.65e-06	-0.0745294	geneM2	isoM0
	ENSG00000075624	ACTB	7	5566782	5603415	-	protein_coding	0.05301	7:6053971	3.72	7:5569715	0.0125	6.14	2.226	2343	14	enet	0.0174	8.8e-07	2.74567	0.00604	1	NA	NA	NA	NA	0.406803	0.0194868	geneM7	isoM10
	ENSG00000075651	PLD1	3	171318195	171528740	-	protein_coding	0.20051	3:171571114	-3.49	3:171518227	0.109	12.39	2.104	1787	59	enet	0.173	1.85e-56	1.8478	0.0646	1	NA	NA	NA	NA	0.023314	-0.0921365	geneM2	isoM13
	ENSG00000075673	ATP12A	13	25254549	25285921	+	protein_coding	0.2483	13:25596320	3.41	13:25253172	0.0766	10.12	0.313	2337	47	enet	0.17339	9.17e-57	0.67509	0.5	1	NA	NA	NA	NA	0.957461	-0.00662743	geneM0	isoM0
	ENSG00000075702	WDR62	19	36545783	36596008	+	protein_coding	0.0807	19:36659354	3.8	19:36578282	0.0288	-6.94	0.259	1357	7	lasso	0.0463	1.63e-15	-0.65055	0.515	1	NA	NA	NA	NA	0.0600228	-0.0731401	geneM0	isoM0
	ENSG00000075711	DLG1	3	196769431	197026171	-	protein_coding	0.03301	3:196981771	-4.34	3:196768180	0.0109	4.9	2.289	2138	10	enet	0.0201	1.33e-07	0.20547	0.837	1	NA	NA	NA	NA	0.093879	-0.0242181	geneM2	isoM0
	ENSG00000075785	RAB7A	3	128444965	128533639	+	protein_coding	0.03736	3:127945349	-3.7	3:128429553	0.0133	4.63	0.097	1586	1586	blup	0.0186	3.8e-07	-0.40486	0.686	1	NA	NA	NA	NA	0.823563	0.00563553	geneM7	isoM10
	ENSG00000075790	BCAP29	7	107220422	107269615	+	protein_coding	0.04784	7:106886417	2.89	7:107225043	0.0241	6	-0.158	1170	6	lasso	0.0234	1.37e-08	-0.32694	0.744	1	NA	NA	NA	NA	0.0494168	-0.0234873	geneM1	isoM0
	ENSG00000075826	SEC31B	10	102246399	102289628	-	protein_coding	0.16102	10:101924418	-3.94	10:102264824	0.257	-18.44	0.526	1247	1247	bslmm	0.254	2.4e-86	-0.72225	0.47	1	NA	NA	NA	NA	0.149905	-0.0386619	geneM8	isoM0
	ENSG00000075856	SART3	12	108916357	108955176	-	protein_coding	0.10735	12:108629780	4.93	12:108924341	0.0482	-8.1	0.832	1523	3	lasso	0.0489	2.62e-16	-0.776091	0.438	1	NA	NA	NA	NA	5.32e-06	0.0480703	geneM19	isoM35
	ENSG00000075884	ARHGAP15	2	143848931	144525921	+	protein_coding	0.04378	2:144724371	3.86	2:143831599	0.00473	-4.77	0.493	1846	21	enet	0.0177	7.23e-07	-0.576	0.565	1	NA	NA	NA	NA	0.159993	-0.065254	geneM6	isoM15
	ENSG00000075886	TUBA3D	2	132233666	132240507	+	protein_coding	0.17806	2:131827083	3.62	2:132243553	0.116	-12.98	-0.217	1301	1301	bslmm	0.14	1.66e-45	0.654	0.513	1	NA	NA	NA	NA	1.37e-05	0.311227	geneM1	isoM0
	ENSG00000075914	EXOSC7	3	45016733	45077558	+	protein_coding	0.02944	3:44546039	4.53	3:45036539	-0.00024	-4.1	1.909	1721	7	enet	0.00487	0.0064	-1.22728	0.22	1	NA	NA	NA	NA	0.00491129	0.0367838	geneM0	isoM38
	ENSG00000075945	KIFAP3	1	169890467	170054349	-	protein_coding	0.07981	1:170538101	-3.295	1:169936445	0.051	-8.39	0.013	2186	6	lasso	0.0539	7.51e-18	-0.12365	0.902	1	NA	NA	NA	NA	0.959945	-0.00110326	geneM7	isoM38
	ENSG00000075975	MKRN2	3	12598513	12625212	+	protein_coding	0.20067	3:12139143	4.24	3:12585073	0.119	12.62	1.863	1638	1638	bslmm	0.153	8.08e-50	1.26133	0.207	1	NA	NA	NA	NA	0.00065063	0.0354676	geneM13	isoM0
	ENSG00000076003	MCM6	2	136597196	136633996	-	protein_coding	0.30971	2:137097134	2.91	2:136576166	0.115	12.4	0.891	950	950	bslmm	0.225	2e-75	-0.631	0.528	1	NA	NA	NA	NA	1.74e-10	0.12466	geneM28	isoM0
	ENSG00000076043	REXO2	11	114310108	114321001	+	protein_coding	0.03976	11:113814032	-3.71	11:114345633	-0.000642	-4.17	-1.338	1354	1354	blup	0.01	0.00016	1.04549	0.296	1	NA	NA	NA	NA	0.00939979	-0.0328773	geneM0	isoM0
	ENSG00000076067	RBMS2	12	56915713	56984745	+	protein_coding	0.02643	12:57428353	-5.04	12:56929519	0.0208	-5.53	2.222	918	1	lasso	0.0184	4.61e-07	-2.222	0.0263	1	NA	NA	NA	NA	0.101208	0.0468528	geneM3	isoM21
	ENSG00000076201	PTPN23	3	47422501	47454931	+	protein_coding	0.0184	3:47903305	-2.64	3:47400328	0.00351	4.7	1.091	849	6	enet	0.0111	7.61e-05	0.81376	0.416	1	NA	NA	NA	NA	0.212842	0.0220925	geneM7	isoM24
	ENSG00000076242	MLH1	3	37034823	37107380	+	protein_coding	0.19752	3:36858583	6.48	3:36991392	0.00475	-5.94	-0.29499	1469	64	enet	0.0389	2.93e-13	-0.2213	0.825	1	NA	NA	NA	NA	0.0635942	-0.0247652	geneM0	isoM0
	ENSG00000076248	UNG	12	109535379	109548797	+	protein_coding	0.16545	12:109987591	-4.37	12:109590216	0.0458	-8.76	1.926	1605	56	enet	0.0677	4.22e-22	-2.80156	0.00509	1	NA	NA	NA	NA	3.48e-05	0.0868002	geneM3	isoM1
	ENSG00000076258	FMO4	1	171283347	171311223	+	protein_coding	0.0327	1:171452739	3.595	1:171341836	0.00789	4.17	0.242	2032	14	enet	0.00707	0.00129	1.6305	0.103	1	NA	NA	NA	NA	0.540713	-0.0367181	geneM2	isoM13
	ENSG00000076351	SLC46A1	17	26721661	26734215	-	protein_coding	0.08138	17:27191960	-3.22	17:26721895	0.0805	10.5	-0.188	657	15	enet	0.078	2.63e-25	-0.019283	0.985	1	NA	NA	NA	NA	0.0936776	0.0300487	geneM3	isoM0
	ENSG00000076356	PLXNA2	1	208195587	208417665	-	protein_coding	0.10495	1:208018074	-5.143	1:208252489	0.0424	-8.03	1.758	1697	21	enet	0.0489	2.54e-16	-2.82388	0.00474	1	NA	NA	NA	NA	0.00880007	-0.0399162	geneM1	isoM2
	ENSG00000076382	SPAG5	17	26904588	26926297	-	protein_coding	0.04892	17:27191960	-3.22	17:27078323	-0.000474	3.66	1.493	680	680	bslmm	0.0072	0.00117	1.14825	0.251	1	NA	NA	NA	NA	0.851411	0.00735409	geneM1	isoM23
	ENSG00000076513	ANKRD13A	12	110436991	110477568	+	protein_coding	0.04012	12:110843797	-6.49	12:110323951	-0.000758	-4.15	-3.291	1670	1670	blup	0.00505	0.0056	2.75451	0.00588	1	NA	NA	NA	NA	0.0558147	-0.0332517	geneM2	isoM13
	ENSG00000076554	TPD52	8	80870571	81143467	-	protein_coding	0.08931	8:80735142	-3.61	8:81031197	0.0533	8.64	1.517	1885	6	lasso	0.0479	5.21e-16	1.69174	0.0907	1	NA	NA	NA	NA	0.446138	0.0159163	geneM1	isoM13
	ENSG00000076555	ACACB	12	109554400	109706031	+	protein_coding	0.07144	12:109987591	-4.37	12:109548913	0.0158	-5.3	-0.036	1859	1859	bslmm	0.0137	1.2e-05	0.439892	0.66	1	NA	NA	NA	NA	0.331908	0.037154	geneM3	isoM37
	ENSG00000076604	TRAF4	17	27071002	27077974	+	protein_coding	0.11006	17:27560320	-3.61	17:27099061	0.0621	-9.22	-0.28	788	788	bslmm	0.0652	2.5e-21	0.037145	0.97	1	NA	NA	NA	NA	0.891315	0.00655238	geneM3	isoM1
	ENSG00000076641	PAG1	8	81880045	82024303	-	protein_coding	0.16732	8:81971660	3.14	8:82040247	0.0466	8.27	-0.076	1648	21	enet	0.0985	8.41e-32	0.65088	0.515	1	NA	NA	NA	NA	0.341151	0.0190366	geneM5	isoM1
	ENSG00000076650	GPATCH1	19	33571786	33621448	+	protein_coding	0.055	19:33897713	-5.17	19:33539397	0.0427	7.64	0.368	2231	6	lasso	0.0406	8.4e-14	0.62226	0.534	1	NA	NA	NA	NA	0.373012	0.0134708	geneM0	isoM42
	ENSG00000076662	ICAM3	19	10444452	10450499	-	protein_coding	0.2487	19:10113594	-3.19	19:10447034	0.162	-14.67	-1.316	1487	4	lasso	0.168	4.64e-55	1.24712	0.212	1	NA	NA	NA	NA	0.399351	0.0342718	geneM0	isoM1
	ENSG00000076864	RAP1GAP	1	21922708	21995801	-	protein_coding	0.02189	1:22458384	-4.636	1:21816200	-0.000698	-3.09	1.152	2153	2153	bslmm	0.00104	0.124	-0.96783	0.333	1	NA	NA	NA	NA	0.100792	-0.029733	geneM1	isoM0
	ENSG00000076924	XAB2	19	7684411	7694451	-	protein_coding	0.04285	19:7963976	3.26	19:7692076	0.011	-5.52	-0.069	1965	25	enet	0.0234	1.37e-08	0.31796	0.751	1	NA	NA	NA	NA	0.000387112	0.0542856	geneM0	isoM0
	ENSG00000076944	STXBP2	19	7701767	7712759	+	protein_coding	0.06381	19:7963976	3.26	19:7710210	0.0497	-8.78	-1.676	1975	3	lasso	0.0547	4.28e-18	1.73474	0.0828	1	NA	NA	NA	NA	0.331908	0.054357	geneM6	isoM15
	ENSG00000077044	DGKD	2	234263153	234380750	+	protein_coding	0.07761	2:233768788	7.67	2:234383797	0.0364	-7.57	0.343	1754	1754	bslmm	0.0446	5.25e-15	-1.79	0.0737	1	NA	NA	NA	NA	0.472432	0.0185244	geneM18	isoM8
	ENSG00000077063	CTTNBP2	7	117350705	117514193	-	protein_coding	0.05103	7:117392773	3.67	7:117496890	0.00438	-4.64	-1.361	1314	1314	blup	0.0205	1.01e-07	-1.77861	0.0753	1	NA	NA	NA	NA	0.000351806	-0.0522538	geneM2	isoM0
	ENSG00000077092	RARB	3	25215823	25639423	+	protein_coding	0.06648	3:25382822	-4.42	3:25716965	0.00253	-4.71	1.097	2380	2380	blup	0.00556	0.00385	0.701	0.483	1	NA	NA	NA	NA	0.303241	-0.0284709	geneM25	isoM0
	ENSG00000077097	TOP2B	3	25639475	25706398	-	protein_coding	0.10985	3:25382822	-4.42	3:25681033	0.0522	-8.5	1.243	1634	10	enet	0.0476	6.58e-16	-1.47769	0.139	1	NA	NA	NA	NA	0.713768	-0.00607354	geneM11	isoM43
	ENSG00000077147	TM9SF3	10	98277866	98347209	-	protein_coding	0.07671	10:97852280	-3.81	10:98334182	0.0249	6.57	2.275	1307	4	lasso	0.0187	3.52e-07	0.81988	0.412	1	NA	NA	NA	NA	0.27166	-0.0129555	geneM0	isoM0
	ENSG00000077152	UBE2T	1	202300785	202311108	-	protein_coding	0.10209	1:201822955	-3.892	1:202481100	0.0281	-7.41	-0.316	1250	36	enet	0.0488	2.77e-16	1.45993	0.144	1	NA	NA	NA	NA	0.134501	0.0363018	geneM1	isoM0
	ENSG00000077232	DNAJC10	2	183580999	183659191	+	protein_coding	0.11351	2:183770891	-3.12	2:183599110	0.0501	-9.01	-1.924	2136	24	enet	0.0751	2.09e-24	1.6	0.11	1	NA	NA	NA	NA	0.196929	-0.016699	geneM8	isoM0
	ENSG00000077238	IL4R	16	27324989	27376099	+	protein_coding	0.06566	16:27804075	-3.04	16:27319378	0.0579	8.91	0.946	1503	1503	bslmm	0.0596	1.39e-19	0.81965	0.412	1	NA	NA	NA	NA	1.88e-05	0.25777	geneM5	isoM5
	ENSG00000077254	USP33	1	78161672	78225537	-	protein_coding	0.04065	1:78252839	-3.374	1:78261825	0.0103	4.83	1.215	1498	1498	bslmm	0.0164	1.79e-06	2.25434	0.0242	1	NA	NA	NA	NA	0.00295863	-0.0265614	geneM1	isoM28
	ENSG00000077312	SNRPA	19	41256542	41271294	+	protein_coding	0.02362	19:41170423	3.52	19:41282275	0.00161	-4.21	-0.536	1608	5	enet	0.00347	0.0182	0.65636	0.512	1	NA	NA	NA	NA	0.0497559	0.0364361	geneM0	isoM0
	ENSG00000077327	SPAG6	10	22634399	22743153	+	protein_coding	0.04524	10:23175995	2.94	10:22720707	-0.000655	3.14	-0.501	1201	1201	bslmm	0.00302	0.0256	0.63862	0.523	1	NA	NA	NA	NA	0.770206	0.0186867	geneM1	isoM0
	ENSG00000077348	EXOSC5	19	41892279	41903384	-	protein_coding	0.02699	19:41864980	3.27	19:41908871	-0.000732	3.33	-2.556	1450	1450	blup	0.00217	0.0492	-0.63766	0.524	1	NA	NA	NA	NA	0.151673	0.0272369	geneM0	isoM34
	ENSG00000077420	APBB1IP	10	26727132	26856732	+	protein_coding	0.04511	10:26525116	3.32	10:26727682	0.0328	6.75	-0.129	2525	13	enet	0.0274	8.53e-10	-0.6708	0.502	1	NA	NA	NA	NA	0.00108971	-0.196511	geneM6	isoM15
	ENSG00000077454	LRCH4	7	100169855	100183776	-	protein_coding	0.02548	7:100313099	5.34	7:100206769	-0.000253	3.84	-1.437	959	959	bslmm	0.0023	0.0446	-2.17962	0.0293	1	NA	NA	NA	NA	0.586851	0.0119456	geneM0	isoM0
	ENSG00000077458	FAM76B	11	95502106	95523573	-	protein_coding	0.05742	11:95200497	3.86	11:95586982	0.0469	-8.6	1.528	1452	8	lasso	0.0529	1.57e-17	-1.82298	0.0683	1	NA	NA	NA	NA	0.0416859	-0.0348041	geneM28	isoM0
	ENSG00000077463	SIRT6	19	4174106	4182601	-	protein_coding	0.09946	19:4040011	-2.67	19:4190185	0.0733	10.07	-0.123	1228	11	enet	0.073	9.79e-24	-0.26066	0.794	1	NA	NA	NA	NA	0.0618386	0.0340666	geneM0	isoM26
	ENSG00000077514	POLD3	11	74204896	74380162	+	protein_coding	0.05287	11:74156538	-4.26	11:74208214	0.00706	5.68	0.779	1714	1714	blup	0.0124	2.86e-05	0.51335	0.608	1	NA	NA	NA	NA	0.376355	0.0133993	geneM0	isoM0
	ENSG00000077522	ACTN2	1	236849754	236927931	+	protein_coding	0.19606	1:236831948	3.031	1:236929000	0.0129	-6.48	1.21	2209	2209	bslmm	0.0421	2.95e-14	-0.06007	0.952	1	NA	NA	NA	NA	0.395902	0.0199347	geneM1	isoM13
	ENSG00000077549	CAPZB	1	19665267	19812066	-	protein_coding	0.09451	1:19829686	-3.736	1:19664442	0.0888	-10.91	0.82	2213	3	lasso	0.087	3.89e-28	-1.11269	0.266	1	NA	NA	NA	NA	0.203881	-0.0141995	geneM7	isoM0
	ENSG00000077585	GPR137B	1	236305832	236385165	+	protein_coding	0.14427	1:235806579	-3.337	1:236312326	0.0499	7.62	-0.956	2150	2150	bslmm	0.0756	1.46e-24	0.61915	0.536	1	NA	NA	NA	NA	0.0841367	0.0451982	geneM3	isoM1
	ENSG00000077616	NAALAD2	11	89864683	89926062	+	protein_coding	0.16937	11:89431386	3.24	11:89907387	0.106	-13.06	1.216	1174	63	enet	0.179	9.49e-59	-1.08945	0.276	1	NA	NA	NA	NA	0.947923	0.0022997	geneM8	isoM0
	ENSG00000077684	PHF17	4	129730779	129796379	+	protein_coding	0.09637	4:130178514	3.75	4:129759735	0.031	6.83	0.591	1572	5	lasso	0.029037	2.74e-10	0.47794	0.633	1	NA	NA	NA	NA	3.62e-11	0.0889604	geneM0	isoM0
	ENSG00000077782	FGFR1	8	38268656	38326352	-	protein_coding	0.12085	8:38152444	-6.16	8:38327630	0.0324	6.96	3.433	1114	1114	blup	0.0527	1.73e-17	0.72088	0.471	1	NA	NA	NA	NA	0.0078229	0.0581989	geneM0	isoM0
	ENSG00000077942	FBLN1	22	45898118	45997015	+	protein_coding	0.10588	22:46481623	-4.64	22:45911714	0.0567	8.75	-0.967	1805	2	lasso	0.068772	1.96e-22	-0.8609	0.389	1	NA	NA	NA	NA	0.00121408	0.125001	geneM3	isoM1
	ENSG00000077943	ITGA8	10	15555948	15762124	-	protein_coding	0.35639	10:15105014	3.4	10:15671438	0.0781	10.22	1.245	1973	1973	bslmm	0.212	1.79e-70	0.11556	0.908	1	NA	NA	NA	NA	0.460867	0.0293116	geneM0	isoM0
	ENSG00000078018	MAP2	2	210288782	210598842	+	protein_coding	0.02455	2:210449895	-3.09	2:210502786	0.00167	-4.24	-3.023	2000	2000	blup	0.0082	0.000576	2.11	0.0351	1	NA	NA	NA	NA	0.0199484	-0.036741	geneM1	isoM18
	ENSG00000078043	PIAS2	18	44388353	44500123	-	protein_coding	0.0727	18:44450446	-4.49	18:44524493	0.0284	6.61	3.138	1755	1755	blup	0.0333	1.46e-11	1.1235	0.261	1	NA	NA	NA	NA	0.0400629	-0.017328	geneM1	isoM3
	ENSG00000078053	AMPH	7	38423305	38671167	-	protein_coding	0.16427	7:39093780	-4.99	7:38632722	0.0321	7.47	-1.004	2557	2557	bslmm	0.101	1.62e-32	-1.66045	0.0968	1	NA	NA	NA	NA	0.347402	0.0211446	geneM1	isoM7
	ENSG00000078070	MCCC1	3	182733006	182833863	-	protein_coding	0.29173	3:182695594	2.84	3:182747552	0.182	-15.59	1.114	1727	58	enet	0.233	4.23e-78	-0.98825	0.323	1	NA	NA	NA	NA	0.780724	0.00498577	geneM0	isoM38
	ENSG00000078098	FAP	2	163027194	163101661	-	protein_coding	0.05495	2:162816728	5.07	2:163105297	0.0291	6.5	0.497	1058	3	lasso	0.0279	5.89e-10	0.515	0.607	1	NA	NA	NA	NA	0.882191	-0.00716851	geneM0	isoM0
	ENSG00000078114	NEBL	10	21068902	21463116	-	protein_coding	0.02089	10:20652182	-3.32	10:21081001	0.000163	4.12	1.336	2099	2099	bslmm	0.00123	0.105	0.95231	0.341	1	NA	NA	NA	NA	0.0396628	0.0392006	geneM3	isoM0
	ENSG00000078140	UBE2K	4	39699664	39784412	+	protein_coding	0.0504	4:40272165	3.7	4:39737914	0.0374	7.67	-1.113	1779	1	lasso	0.036472	1.55e-12	-1.113	0.266	1	NA	NA	NA	NA	0.740977	-0.00593488	geneM7	isoM2
	ENSG00000078142	PIK3C3	18	39535171	39667794	+	protein_coding	0.2922	18:39190712	-3.87	18:39637545	0.141	-14.56	-0.251	1542	69	enet	0.233	2.03e-78	1.63626	0.102	1	NA	NA	NA	NA	0.0916827	-0.0169891	geneM1	isoM50
	ENSG00000078177	N4BP2	4	40058446	40159872	+	protein_coding	0.09625	4:40272165	3.7	4:40061211	0.0336	6.84	-1.242	1883	7	lasso	0.047814	5.53e-16	-0.61423	0.539	1	NA	NA	NA	NA	0.000246303	0.0947776	geneM3	isoM0
	ENSG00000078237	C12orf5	12	4430371	4462338	+	protein_coding	0.05444	12:4329335	-3.26	12:4441699	0.0139	-5.44	0.388	1363	1363	bslmm	0.0395	1.89e-13	-0.843355	0.399	1	NA	NA	NA	NA	0.00492848	-0.0553417	geneM0	isoM0
	ENSG00000078246	TULP3	12	2986389	3050306	+	protein_coding	0.16965	12:2514112	-5.98	12:3006202	0.278	-19.31	-0.263	1650	1650	bslmm	0.279	5.83e-96	0.161869	0.871	1	NA	NA	NA	NA	0.0431401	0.0572737	geneM3	isoM1
	ENSG00000078269	SYNJ2	6	158402888	158520208	+	protein_coding	0.16193	6:158067416	4.34	6:158468474	0.0915	11.28	-3.175	2301	27	enet	0.0967	3.07e-31	-2.78086	0.00542	1	NA	NA	NA	NA	0.000918088	-0.106073	geneM2	isoM13
	ENSG00000078295	ADCY2	5	7396321	7830194	+	protein_coding	0.07576	5:7998283	4.13	5:7789175	0.0193	-5.56	-0.008	2754	2754	bslmm	0.037475	7.69e-13	0.08005	0.936	1	NA	NA	NA	NA	3.36e-08	0.0697925	geneM3	isoM0
	ENSG00000078319	PMS2P1	7	99918615	99939531	-	pseudogene	0.0314	7:100313099	5.34	7:99905684	0.0309	-6.69	-1.263	921	1	lasso	0.0263	1.88e-09	1.263	0.207	1	NA	NA	NA	NA	0.733646	0.0124708	geneM0	isoM0
	ENSG00000078814	MYH7B	20	33563206	33590240	+	protein_coding	0.02848	20:33733078	4.06	20:33728678	7.17e-06	-3.78	3.939	995	995	bslmm	0.006763	0.00161	-1.17	0.242	1	NA	NA	NA	NA	0.675353	0.0180418	geneM2	isoM0
	ENSG00000078902	TOLLIP	11	1295601	1330884	-	protein_coding	0.0737	11:801209	-4.41	11:1290524	0.0264	-6.31	2.262	2156	2156	bslmm	0.0335	1.23e-11	-2.15886	0.0309	1	NA	NA	NA	NA	0.362387	-0.0152006	geneM1	isoM0
	ENSG00000078967	UBE2D4	7	43966037	43995735	+	protein_coding	0.04339	7:44402376	-4.02	7:43942989	0.00687	5.01	-0.071	1342	6	lasso	0.00617	0.00248	-0.09593	0.924	1	NA	NA	NA	NA	0.0081828	-0.0333978	geneM2	isoM24
	ENSG00000079101	CLUL1	18	596988	650334	+	protein_coding	0.6229	18:407586	3.01	18:590969	0.206	16.63	-1.034	1948	18	lasso	0.349	3.14e-125	-1.03547	0.3	1	NA	NA	NA	NA	0.610395	0.0452676	geneM0	isoM0
	ENSG00000079102	RUNX1T1	8	92967203	93115514	-	protein_coding	0.05687	8:93206026	-4.41	8:92967572	0.0127	5.69	0.744	1210	32	enet	0.0268	1.26e-09	1.87379	0.061	1	NA	NA	NA	NA	0.843004	-0.0053176	geneM0	isoM0
	ENSG00000079156	OSBPL6	2	179059208	179264160	+	protein_coding	0.14725	2:178872581	-3.94	2:179172862	0.0125	5.76	2.362	1793	75	enet	0.0425	2.33e-14	-0.45	0.653	1	NA	NA	NA	NA	0.00923194	-0.0389513	geneM1	isoM2
	ENSG00000079246	XRCC5	2	216972187	217071026	+	protein_coding	0.097	2:217423222	-4.35	2:216983000	0.0214	-7.25	0.779	1552	29	enet	0.0627	1.52e-20	1.17	0.241	1	NA	NA	NA	NA	0.112938	0.0162063	geneM19	isoM38
	ENSG00000079257	LXN	3	158363611	158390482	-	protein_coding	0.28217	3:158218700	-2.36	3:158377491	0.254	18.4	0.654	1729	39	enet	0.304	3.62e-106	0.76446	0.445	1	NA	NA	NA	NA	0.000952435	-0.152835	geneM0	isoM0
	ENSG00000079277	MKNK1	1	47023090	47082515	-	protein_coding	0.09977	1:47325897	2.886	1:47082513	0.0507	8.25	0.748	1343	3	lasso	0.0503	9.86e-17	0.79192	0.428	1	NA	NA	NA	NA	0.177905	0.0254454	geneM0	isoM0
	ENSG00000079308	TNS1	2	218664512	218867718	-	protein_coding	0.0503	2:219065648	-2.71	2:218720641	0.00953	-4.58	-0.375	1474	1474	bslmm	0.00837	0.000508	-1.32	0.187	1	NA	NA	NA	NA	0.0909337	0.0482287	geneM0	isoM26
	ENSG00000079332	SAR1A	10	71907045	71930279	-	protein_coding	0.24302	10:71660850	-3.2	10:71911014	0.183	15.93	-0.9845	1912	20	enet	0.208	3.91e-69	-0.88541	0.376	1	NA	NA	NA	NA	0.821616	-0.00342116	geneM19	isoM0
	ENSG00000079337	RAPGEF3	12	48128455	48164823	-	protein_coding	0.28937	12:47955683	4.94	12:48150536	0.166	14.98	-0.121	2097	2097	bslmm	0.21	8.09e-70	-0.241205	0.809	1	NA	NA	NA	NA	0.622963	0.0179956	geneM3	isoM1
	ENSG00000079385	CEACAM1	19	43011456	43065386	-	protein_coding	0.03039	19:42969726	3.31	19:43183974	0.000684	-3.71	-1.315	661	661	blup	0.00474	0.00706	0.78768	0.431	1	NA	NA	NA	NA	0.172947	-0.103958	geneM6	NA
	ENSG00000079387	SENP1	12	48436681	48500091	-	protein_coding	0.05777	12:47955683	4.12	12:48525861	0.0289	-6.9	-1.755	1984	8	lasso	0.0359	2.31e-12	1.50255	0.133	1	NA	NA	NA	NA	0.308176	0.0166529	geneM0	isoM0
	ENSG00000079432	CIC	19	42772689	42799949	+	protein_coding	0.01409	19:42969726	3.04	19:43290738	0.0012	-3.42	-0.601	659	659	bslmm	0.000795	0.152	-1.08015	0.28	1	NA	NA	NA	NA	0.305603	-0.0191562	geneM7	isoM3
	ENSG00000079459	FDFT1	8	11653082	11696818	+	protein_coding	0.02223	8:11374072	-3.73	8:11664738	0.0159	-5.12	-1.17	1713	1	lasso	0.00743	0.000998	1.17	0.242	1	NA	NA	NA	NA	0.210281	-0.0233404	geneM2	isoM0
	ENSG00000079462	PAFAH1B3	19	42801185	42807698	-	protein_coding	0.01419	19:42969726	3.09	19:42890211	0.0067	4.43	2.678	672	7	enet	0.00693	0.00142	2.65143	0.00802	1	NA	NA	NA	NA	0.0658459	0.0439389	geneM18	isoM0
	ENSG00000079689	SCGN	6	25652464	25702011	+	protein_coding	0.03791	6:26199903	-12.11	6:25651703	-0.000439	4.09	1.62	1885	1885	blup	0.00748	0.000964	-0.76477	0.444	1	NA	NA	NA	NA	0.10455	0.0961557	geneM0	isoM0
	ENSG00000079739	PGM1	1	64058947	64125916	+	protein_coding	0.13391	1:63800442	-4.065	1:64124751	0.0418	-8.1	0.353	1679	28	enet	0.0684	2.5e-22	0.81567	0.415	1	NA	NA	NA	NA	0.00683349	0.0520564	geneM3	isoM0
	ENSG00000079785	DDX1	2	15731302	15771235	+	protein_coding	0.10816	2:15304031	-4.38	2:15770450	0.0169	5.65	-0.024	1601	20	enet	0.0353	3.54e-12	0.57	0.569	1	NA	NA	NA	NA	0.588354	-0.00858801	geneM9	isoM38
	ENSG00000079805	DNM2	19	10828755	10944164	+	protein_coding	0.01939	19:11402416	4.04	19:10841767	-0.000696	3.46	0.034	1690	1690	bslmm	0.00482	0.00662	-0.76559	0.444	1	NA	NA	NA	NA	0.987237	-0.000444032	geneM2	isoM3
	ENSG00000079819	EPB41L2	6	131160487	131384462	-	protein_coding	0.15536	6:130982287	4.12	6:131232469	0.0937	-11.73	1.843	2339	10	lasso	0.12	6.39e-39	-2.82347	0.00475	1	NA	NA	NA	NA	0.43553	-0.0145453	geneM2	isoM50
	ENSG00000079841	RIMS1	6	72596406	73112845	+	protein_coding	0.06717	6:73157926	-6.23	6:72315646	0.0116	5.94	-1.161	2624	2	lasso	0.0215	5.29e-08	-1.45676	0.145	1	NA	NA	NA	NA	0.00421861	-0.0479392	geneM12	isoM0
	ENSG00000079931	MOXD1	6	132617194	132722684	-	protein_coding	0.17081	6:132895247	-3.17	6:132698522	0.056	8.65	-0.394	1700	48	enet	0.0824	1.11e-26	-0.23067	0.818	1	NA	NA	NA	NA	0.057008	0.0721338	geneM3	isoM0
	ENSG00000079950	STX7	6	132767006	132834337	-	protein_coding	0.07011	6:132895247	-3.17	6:132836304	0.0339	-6.86	1.02	1688	3	lasso	0.0386	3.55e-13	-1.21267	0.225	1	NA	NA	NA	NA	0.03214	-0.0205461	geneM1	isoM35
	ENSG00000080007	DDX43	6	74104471	74127292	+	protein_coding	0.20561	6:73611910	-4.21	6:74094986	0.0514	-8.95	-0.057	1917	1917	bslmm	0.0723	1.57e-23	-1.16488	0.244	1	NA	NA	NA	NA	0.422835	0.0953744	geneM0	NA
	ENSG00000080031	PTPRH	19	55692616	55720874	-	protein_coding	0.20917	19:56164645	-4.54	19:55718695	0.105	-12.42	-0.022	990	5	lasso	0.117	1e-37	0.35559	0.722	1	NA	NA	NA	NA	0.0401479	-0.111967	geneM2	isoM13
	ENSG00000080166	DCT	13	95089558	95131936	-	protein_coding	0.3123	13:95594023	3.52	13:95163585	0.311	20.52	-1.005	1708	73	enet	0.358392	1.74e-129	-1.05897	0.29	1	NA	NA	NA	NA	0.00528495	0.0874013	geneM0	isoM0
	ENSG00000080189	SLC35C2	20	44978167	44993043	-	protein_coding	0.04848	20:44735263	3.67	20:44986804	0.0205	5.78	1.537	1203	1	lasso	0.011559	5.32e-05	1.537	0.124	1	NA	NA	NA	NA	0.693389	0.00884585	geneM4	isoM0
	ENSG00000080200	CRYBG3	3	97595819	97663810	+	protein_coding	0.41063	3:97459817	3.19	3:97659865	0.303	-20.24	2.753	2010	11	lasso	0.348	7.92e-125	-2.8351	0.00458	1	NA	NA	NA	NA	0.538289	-0.019556	geneM2	isoM13
	ENSG00000080345	RIF1	2	152266397	152364527	+	protein_coding	0.18067	2:152262179	3.16	2:152279283	0.127	-13.13	1.809	1599	17	enet	0.159	6.45e-52	-2.08	0.0372	1	NA	NA	NA	NA	0.249191	-0.0137833	geneM2	isoM25
	ENSG00000080371	RAB21	12	72148654	72184699	+	protein_coding	0.07376	12:72260076	4.09	12:72122040	0.00654	-5.05	0.091	1457	40	enet	0.0273	8.91e-10	0.814364	0.415	1	NA	NA	NA	NA	0.00116173	0.0395463	geneM5	isoM25
	ENSG00000080493	SLC4A4	4	72053003	72437804	+	protein_coding	0.08059	4:72588577	4.55	4:72567837	0.0399	-7.45	-0.776	2258	17	enet	0.043994	8.06e-15	1.77274	0.0763	1	NA	NA	NA	NA	0.217141	0.0700442	geneM3	isoM1
	ENSG00000080546	SESN1	6	109307640	109416022	-	protein_coding	0.03891	6:108997611	4.69	6:109377033	0.0158	5.69	0.635	1738	1738	blup	0.0186	3.79e-07	-0.46105	0.645	1	NA	NA	NA	NA	2.69e-07	0.0899208	geneM13	isoM2
	ENSG00000080573	COL5A3	19	10070237	10121147	-	protein_coding	0.1347	19:10113594	-3.19	19:10097536	0.0448	-8.05	0.852	1623	5	lasso	0.0633	9.65e-21	0.45792	0.647	1	NA	NA	NA	NA	0.00106861	-0.141193	geneM3	isoM1
	ENSG00000080644	CHRNA3	15	78885394	78913637	-	protein_coding	0.04576	15:78892661	-6.89	15:78831928	0.00652	4.36	1.299	1550	1550	bslmm	0.00662	0.00179	-1.77843	0.0753	1	NA	NA	NA	NA	0.144967	-0.122102	geneM0	NA
	ENSG00000080802	CNOT4	7	135046547	135194875	-	protein_coding	0.04242	7:135326332	-3.62	7:135054147	0.00476	4.59	0.226	1756	1756	bslmm	0.00381	0.014	-0.88429	0.377	1	NA	NA	NA	NA	0.00380059	0.0357509	geneM3	isoM0
	ENSG00000080815	PSEN1	14	73603126	73690399	+	protein_coding	0.10774	14:73730290	-3.84	14:73705697	0.0249	6.23	0.292	1757	1757	blup	0.0349	4.64e-12	-0.206598	0.836	1	NA	NA	NA	NA	0.000903703	-0.0645793	geneM2	isoM13
	ENSG00000080819	CPOX	3	98239976	98312567	-	protein_coding	0.06515	3:98125974	3.06	3:98288080	0.000343	4.52	0.585	2665	43	enet	0.0209	7.93e-08	-1.55275	0.12	1	NA	NA	NA	NA	0.829468	-0.00704848	geneM2	isoM13
	ENSG00000080823	MOK	14	102690837	102771537	-	protein_coding	0.05373	14:102950219	3.92	14:102702270	0.0284	-7.44	0.837	1666	8	lasso	0.0419	3.41e-14	-1.36953	0.171	1	NA	NA	NA	NA	0.876545	0.00435204	geneM8	isoM0
	ENSG00000080947	CROCCP3	1	16793931	16825752	-	pseudogene	0.09025	1:16824467	3.846	1:16851440	0.00755	5.31	-0.02	1389	1389	blup	0.0205	1.07e-07	-0.94154	0.346	1	NA	NA	NA	NA	0.124125	-0.0348775	geneM25	isoM14
	ENSG00000081014	AP4E1	15	51200869	51298097	+	protein_coding	0.11902	15:51653898	3.82	15:51249164	0.0594	9.93	1.812	1680	1680	bslmm	0.109	4.62e-35	2.71533	0.00662	1	NA	NA	NA	NA	0.123307	-0.0209512	geneM2	isoM0
	ENSG00000081019	RSBN1	1	114304454	114355098	-	protein_coding	0.06217	1:114686316	-4.338	1:114136037	0.0264	-7.31	0.287	1138	21	enet	0.0401	1.23e-13	-0.16936	0.866	1	NA	NA	NA	NA	0.00024943	0.0421468	geneM3	isoM25
	ENSG00000081026	MAGI3	1	113933371	114228545	+	protein_coding	0.08284	1:114686316	-4.338	1:113921412	0.0248	-6.23	0.54	1411	1411	bslmm	0.033	1.77e-11	-1.00353	0.316	1	NA	NA	NA	NA	0.368822	0.0153601	geneM1	isoM0
	ENSG00000081087	OSTM1	6	108362613	108487058	-	protein_coding	0.18885	6:108116682	-4.88	6:108349557	0.11	13.31	-0.856	1527	40	enet	0.167	1.14e-54	-0.97835	0.328	1	NA	NA	NA	NA	0.331088	-0.0156183	geneM34	isoM31
	ENSG00000081138	CDH7	18	63417488	63548638	+	protein_coding	0.0339	18:63381996	3.12	18:64032932	0.0045	4.74	1.346	2010	15	enet	0.0115	5.59e-05	0.99161	0.321	1	NA	NA	NA	NA	0.0479178	-0.0539228	geneM0	isoM0
	ENSG00000081148	IMPG2	3	100941390	101039404	-	protein_coding	0.18734	3:100583382	-2.8	3:100977410	0.133	14.09	-0.387	1599	27	enet	0.211	4.41e-70	-0.20195	0.84	1	NA	NA	NA	NA	0.851773	-0.0105932	geneM0	isoM0
	ENSG00000081154	PCNP	3	101292939	101313281	+	protein_coding	0.02923	3:101811385	-2.9	3:101335471	0.00787	-5.41	-0.879	1478	1478	bslmm	0.0128	2.19e-05	0.59545	0.552	1	NA	NA	NA	NA	0.969826	0.000681966	geneM17	isoM43
	ENSG00000081177	EXD2	14	69658228	69709075	+	protein_coding	0.01246	14:69340271	2.79	14:69641740	0.000308	3.64	0.257	1379	2	lasso	0.00216	0.0499	-0.261746	0.794	1	NA	NA	NA	NA	0.640083	-0.00882291	geneM10	isoM0
	ENSG00000081237	PTPRC	1	198607801	198726545	+	protein_coding	0.01953	1:198551092	-3.264	1:198680736	0.00296	-4.19	1.24882	1710	1710	bslmm	0.00571	0.00345	-0.76763	0.443	1	NA	NA	NA	NA	0.409038	-0.0594251	geneM6	isoM15
	ENSG00000081277	PKP1	1	201252580	201302121	+	protein_coding	0.33784	1:200902607	-4.917	1:201237953	0.168	-15	-0.627	1612	1612	bslmm	0.23	2.51e-77	0.56046	0.575	1	NA	NA	NA	NA	0.859063	-0.0144034	geneM1	isoM0
	ENSG00000081307	UBA5	3	132373290	132396941	+	protein_coding	0.11259	3:132891512	-3.32	3:132309679	0.0303	-6.71	0.2657	1770	25	enet	0.041	6.42e-14	-0.34274	0.732	1	NA	NA	NA	NA	0.358104	0.00990016	geneM1	isoM0
	ENSG00000081320	STK17B	2	196998290	197041227	-	protein_coding	0.06924	2:197334491	4.34	2:196837485	-9.75e-05	-4.25	-1.01	1418	1418	bslmm	0.0207	8.95e-08	0.839	0.401	1	NA	NA	NA	NA	1.28e-05	0.184096	geneM3	isoM1
	ENSG00000081386	ZNF510	9	99518147	99540411	-	protein_coding	0.1834	9:99268421	-2.46	9:99593807	0.0246	-6.86	1.084	975	975	blup	0.0591	1.87e-19	0.4645	0.642	1	NA	NA	NA	NA	0.942594	0.00122912	geneM28	isoM0
	ENSG00000081479	LRP2	2	169983619	170219195	-	protein_coding	0.10187	2:169491968	-3.65	2:170197677	0.0377	8.01	-0.035	1966	4	lasso	0.0364	1.67e-12	-0.406	0.685	1	NA	NA	NA	NA	0.433788	-0.0674664	geneM2	isoM13
	ENSG00000081665	ZNF506	19	19896648	19932560	-	protein_coding	0.16375	19:19484295	6.87	19:19925984	0.0826	10.92	1.275	1440	52	enet	0.106	3.82e-34	1.12685	0.26	1	NA	NA	NA	NA	0.98026	-0.000522381	geneM0	isoM0
	ENSG00000081692	JMJD4	1	227918126	227923112	-	protein_coding	0.03005	1:227519673	-3.775	1:227911883	0.00797	5.01	0.862	1743	7	enet	0.0212	6.15e-08	0.33327	0.739	1	NA	NA	NA	NA	0.0501519	-0.0345839	geneM4	isoM24
	ENSG00000081721	DUSP12	1	161719548	161727028	+	protein_coding	0.03235	1:161478859	3.553	1:161238489	0.0114	4.98	1.228	1565	1565	bslmm	0.0134	1.49e-05	0.44753	0.654	1	NA	NA	NA	NA	0.43765	-0.0147811	geneM0	isoM0
	ENSG00000081760	AACS	12	125549925	125627873	+	protein_coding	0.07272	12:125096843	-3.17	12:125626190	0.0345	-6.96	0.255	2011	2011	bslmm	0.0379	5.61e-13	-0.194916	0.845	1	NA	NA	NA	NA	0.94772	0.00159956	geneM1	isoM23
	ENSG00000081791	KIAA0141	5	141303373	141321612	+	protein_coding	0.05512	5:141211574	-3.72	5:141325467	0.0074	6.2	0.5438	1629	27	enet	0.025111	4.2e-09	-0.249	0.803	1	NA	NA	NA	NA	0.912722	-0.0022132	geneM0	isoM0
	ENSG00000081803	CADPS2	7	121958481	122526813	-	protein_coding	0.17489	7:121946082	3.97	7:123019408	0.0637	-9.6	0.177	2010	2010	bslmm	0.0874	2.81e-28	-1.56703	0.117	1	NA	NA	NA	NA	0.904374	-0.00530186	geneM1	isoM0
	ENSG00000081818	PCDHB4	5	140501581	140505201	+	protein_coding	0.03636	5:140097072	4.92	5:140584278	0.0101	-4.6	2.402	1215	1215	blup	0.006794	0.00158	-3.62108	0.000293	1	NA	NA	NA	NA	0.000436996	0.0915312	geneM4	isoM1
	ENSG00000081842	PCDHA6	5	140207563	140391929	+	protein_coding	0.2759	5:140097072	4.92	5:140265874	0.149	14.44	-2.135	1235	49	enet	0.16638	2.46e-54	-2.09472	0.0362	1	NA	NA	NA	NA	0.72804	0.0148629	geneM0	isoM0
	ENSG00000081853	PCDHGA2	5	140718539	140892546	+	protein_coding	0.09486	5:140333952	4.78	5:140716093	0.0556	-8.69	-3.72	1486	11	lasso	0.06567	1.79e-21	2.88036	0.00397	1	NA	NA	NA	NA	1.7e-08	0.189149	geneM3	isoM1
	ENSG00000081870	HSPB11	1	54382247	54411602	-	protein_coding	0.06521	1:54669984	3.175	1:54204994	0.00891	-4.9	0.98547	1351	1351	bslmm	0.0651	2.67e-21	-0.66686	0.505	1	NA	NA	NA	NA	0.683474	-0.00913976	geneM1	isoM0
	ENSG00000081923	ATP8B1	18	55313658	55470333	-	protein_coding	0.1708	18:55435356	-3.14	18:55454761	0.0338	-7.49	-1.149	2143	23	enet	0.0688	1.94e-22	1.66579	0.0958	1	NA	NA	NA	NA	0.786953	-0.00956281	geneM0	isoM0
	ENSG00000081985	IL12RB2	1	67773047	67862583	+	protein_coding	0.29573	1:68302024	-3.923	1:67774595	0.0421	8.7	-0.904	1582	1582	bslmm	0.136	5.58e-44	-0.42959	0.667	1	NA	NA	NA	NA	0.244743	-0.0362157	geneM16	isoM0
	ENSG00000082014	SMARCD3	7	150935850	150974982	-	protein_coding	0.039	7:151224435	4.1	7:150947689	0.00342	4.35	1.452	1599	12	enet	0.0143	7.93e-06	1.23417	0.217	1	NA	NA	NA	NA	0.0197704	0.0375688	geneM0	isoM0
	ENSG00000082068	WDR70	5	37379314	37753537	+	protein_coding	0.03248	5:37819712	4.97	5:37674481	0.00822	4.92	-2.521	2143	2143	bslmm	0.01214	3.54e-05	-1.88372	0.0596	1	NA	NA	NA	NA	0.654451	-0.00680114	geneM0	isoM0
	ENSG00000082126	MPP4	2	202509593	202563417	-	protein_coding	0.15495	2:202835259	-3.3	2:202572346	0.0533	9.18	2.353	1315	11	lasso	0.0835	4.71e-27	1.52	0.128	1	NA	NA	NA	NA	0.833626	-0.0168681	geneM0	NA
	ENSG00000082146	STRADB	2	202252581	202345569	+	protein_coding	0.03742	2:202835259	-3.3	2:202266862	0.0184	-5.62	-1.133	1200	8	lasso	0.0138	1.11e-05	1.14	0.254	1	NA	NA	NA	NA	0.965975	0.00105339	geneM3	isoM1
	ENSG00000082153	BZW1	2	201675317	201688569	+	protein_coding	0.06997	2:201186572	6.69	2:201673087	0.0031	-4.68	2.137	1002	1002	bslmm	0.0132	1.7e-05	-1.63	0.103	1	NA	NA	NA	NA	1.3e-05	-0.0452615	geneM18	isoM0
	ENSG00000082175	PGR	11	100900355	101001255	-	protein_coding	0.03881	11:101013068	3.08	11:100927313	0.00434	-4.26	-1.077	2397	2397	bslmm	0.00861	0.00043	1.46058	0.144	1	NA	NA	NA	NA	0.00633923	-0.141934	geneM1	isoM22
	ENSG00000082196	C1QTNF3	5	34019553	34043937	-	protein_coding	0.25724	5:34532846	-3.37	5:34011673	0.172	15.11	0.306	1806	6	lasso	0.174041	5.45e-57	-0.10736	0.915	1	NA	NA	NA	NA	0.229739	0.0378185	geneM3	isoM1
	ENSG00000082212	ME2	18	48405419	48474691	+	protein_coding	0.1013	18:48108763	-3.83	18:48462210	0.0154	6.53	-0.307	1420	1420	bslmm	0.0514	4.56e-17	1.09108	0.275	1	NA	NA	NA	NA	0.502531	0.0112619	geneM3	isoM1
	ENSG00000082213	C5orf22	5	31532373	31555165	+	protein_coding	0.3061	5:32012683	3.93	5:31529299	0.058	12.06	0.2353	1805	42	enet	0.175118	2.3e-57	0.1795	0.858	1	NA	NA	NA	NA	0.624921	0.0104657	geneM1	isoM2
	ENSG00000082269	FAM135A	6	71122644	71270877	+	protein_coding	0.03553	6:71629759	-3.06	6:71268841	0.00394	-4.24	0.9358	1798	24	enet	0.0133	1.52e-05	-0.4526	0.651	1	NA	NA	NA	NA	0.767513	0.00505733	geneM28	isoM0
	ENSG00000082556	OPRK1	8	54138284	54164257	-	protein_coding	0.12062	8:54480185	3.24	8:54155452	0.0585	9.2	-0.467	2169	2169	bslmm	0.0767	6.43e-25	-0.68746	0.492	1	NA	NA	NA	NA	0.0446195	0.0687698	geneM0	isoM11
	ENSG00000082684	SEMA5B	3	122628041	122747452	-	protein_coding	0.308	3:122788422	4.07	3:122613326	0.167	9.77	2.292	1591	1591	bslmm	0.18	6.05e-59	1.19172	0.233	1	NA	NA	NA	NA	0.00665957	-0.061608	geneM8	isoM0
	ENSG00000082701	GSK3B	3	119540170	119813264	-	protein_coding	0.05437	3:119942440	-3.48	3:119680558	0.0217	6.16	0.914	1925	9	lasso	0.0191	2.72e-07	0.75213	0.452	1	NA	NA	NA	NA	0.0604315	-0.0224946	geneM1	isoM2
	ENSG00000082781	ITGB5	3	124480795	124620265	-	protein_coding	0.04641	3:124076011	4.25	3:124436480	0.0165	5.31	-0.251	1842	19	enet	0.0284	4.22e-10	0.67609	0.499	1	NA	NA	NA	NA	0.764428	0.0117271	geneM3	isoM1
	ENSG00000082805	ERC1	12	1099675	1605099	+	protein_coding	0.12995	12:1876021	-4.21	12:1190996	0.0127	-6.54	1.527	2731	2731	bslmm	0.0481	4.43e-16	-0.859455	0.39	1	NA	NA	NA	NA	0.94029	0.00190397	geneM3	isoM0
	ENSG00000082898	XPO1	2	61704984	61765761	-	protein_coding	0.03413	2:61641785	3.33	2:61768745	0.0284	-6.6	-0.639	1443	3	lasso	0.0282	5e-10	0.711	0.477	1	NA	NA	NA	NA	0.134458	0.0255494	geneM10	isoM43
	ENSG00000082996	RNF13	3	149530495	149679926	+	protein_coding	0.06359	3:150159417	3.14	3:149678333	0.0122	5.88	-1.813	1839	4	lasso	0.0162	2.14e-06	-1.41639	0.157	1	NA	NA	NA	NA	0.000235649	-0.0672272	geneM2	isoM13
	ENSG00000083067	TRPM3	9	73143979	74061820	-	protein_coding	0.3794	9:72885809	4.56	9:73730994	0.0872	11.51	-1.876	2912	70	enet	0.239	1.13e-80	-1.06004	0.289	1	NA	NA	NA	NA	0.630789	0.0170961	geneM0	isoM0
	ENSG00000083093	PALB2	16	23614488	23652631	-	protein_coding	0.04621	16:24063108	4.05	16:23621132	0.0238	-6.27	-1.412	1658	1658	blup	0.0196	1.92e-07	2.89861	0.00375	1	NA	NA	NA	NA	0.235453	-0.0179753	geneM4	isoM0
	ENSG00000083097	DOPEY1	6	83777385	83881069	+	protein_coding	0.09094	6:84328660	-7.11	6:83798385	0.025	7.46	1.861	1433	24	enet	0.0683	2.65e-22	-0.19456	0.846	1	NA	NA	NA	NA	0.21311	-0.0211638	geneM8	isoM0
	ENSG00000083099	LYRM2	6	90277863	90348472	-	protein_coding	0.14167	6:90667654	3.81	6:90393851	0.0494	10.02	-0.077	1445	40	enet	0.102	4.57e-33	0.3615	0.718	1	NA	NA	NA	NA	0.149714	-0.0158952	geneM0	isoM23
	ENSG00000083123	BCKDHB	6	80816364	81055987	+	protein_coding	0.1837	6:81491062	3.7	6:81029085	0.136	14.24	1.847	2949	57	enet	0.216	6.27e-72	1.47714	0.14	1	NA	NA	NA	NA	0.00622088	0.0534244	geneM3	isoM1
	ENSG00000083223	ZCCHC6	9	88902648	88969369	-	protein_coding	0.0407	9:89178117	-3.52	9:88945006	0.0379	7.43	-0.716	1687	1	lasso	0.0339	9.44e-12	0.786	0.432	1	NA	NA	NA	NA	0.280776	0.0152338	geneM11	isoM0
	ENSG00000083290	ULK2	17	19674142	19771249	-	protein_coding	0.17952	17:19183427	-5.2	17:19639188	0.00687	5.59	0.56	1272	1272	bslmm	0.0576	5.41e-19	-1.93446	0.0531	1	NA	NA	NA	NA	0.495528	-0.0104022	geneM2	isoM0
	ENSG00000083312	TNPO1	5	72112139	72212560	+	protein_coding	0.03993	5:72631179	2.58	5:72402135	0.000741	-4.73	0.433	1237	1237	bslmm	0.010351	0.000125	-0.51064	0.61	1	NA	NA	NA	NA	0.179948	-0.0184561	geneM3	isoM45
	ENSG00000083444	PLOD1	1	11994262	12035595	+	protein_coding	0.13665	1:11540649	3.703	1:12020357	0.0504	9.73	-1.472	1594	5	lasso	0.106	4.21e-34	-2.09824	0.0359	1	NA	NA	NA	NA	7.69e-05	0.0945662	geneM10	isoM23
	ENSG00000083454	P2RX5	17	3575493	3599698	-	protein_coding	0.31695	17:3997504	4.89	17:3581638	0.0547	-8.75	-2.814	1882	65	enet	0.128	1.91e-41	3.06585	0.00217	1	NA	NA	NA	NA	0.526884	0.0205673	geneM25	isoM3
	ENSG00000083457	ITGAE	17	3617922	3704537	-	protein_coding	0.06819	17:3997504	4.89	17:3622508	0.0288	-6.54	2.232	1920	4	lasso	0.0297	1.75e-10	-2.09428	0.0362	1	NA	NA	NA	NA	0.00134056	-0.0563784	geneM0	isoM13
	ENSG00000083520	DIS3	13	73329540	73356234	-	protein_coding	0.0688	13:73320455	3.68	13:73520224	0.0499	8.22	1.256	1684	5	lasso	0.049181	2.11e-16	1.48782	0.137	1	NA	NA	NA	NA	0.0494168	0.0208239	geneM28	isoM0
	ENSG00000083535	PIBF1	13	73356197	73590591	+	protein_coding	0.3074	13:73320455	3.68	13:73402416	0.226	-17.51	-2.515	2084	64	enet	0.304204	3.15e-106	3.65244	0.00026	1	NA	NA	NA	NA	0.873686	-0.00403244	geneM0	isoM23
	ENSG00000083544	TDRD3	13	60970591	61148012	+	protein_coding	0.1276	13:60944761	3.94	13:60998419	0.0872	-11	1.096	2109	31	enet	0.100628	1.75e-32	-1.28955	0.197	1	NA	NA	NA	NA	0.53577	-0.0112712	geneM0	isoM0
	ENSG00000083635	NUFIP1	13	45513384	45563618	-	protein_coding	0.2063	13:45333274	3.01	13:45568590	0.0355	-8.85	2.069	1278	6	lasso	0.106993	1.57e-34	-1.70621	0.088	1	NA	NA	NA	NA	0.202593	0.0199677	geneM0	isoM0
	ENSG00000083642	PDS5B	13	33160564	33352157	+	protein_coding	0.0168	13:33067167	3.24	13:33039231	0.0018	3.56	0.17	1972	3	lasso	0.014207	8.31e-06	0.55073	0.582	1	NA	NA	NA	NA	0.336958	0.0144628	geneM7	isoM31
	ENSG00000083720	OXCT1	5	41730167	41870621	-	protein_coding	0.05015	5:41639948	-3.45	5:41560766	0.0236	-5.94	0.038	2018	1	lasso	0.020353	1.14e-07	-0.038	0.97	1	NA	NA	NA	NA	0.00246221	0.0384894	geneM16	isoM38
	ENSG00000083807	SLC27A5	19	58990879	59023780	-	protein_coding	0.12353	19:58777772	3.09	19:58999821	0.0133	6.91	-1.402	941	941	bslmm	0.0693	1.31e-22	-0.37793	0.705	1	NA	NA	NA	NA	0.00779199	0.0483153	geneM0	isoM23
	ENSG00000083814	ZNF671	19	58231119	58238992	-	protein_coding	0.01528	19:57787357	-3.73	19:58409517	0.000109	-3.58	-0.441	1618	1618	bslmm	0.00235	0.0428	0.2306	0.818	1	NA	NA	NA	NA	0.313179	0.0190189	geneM4	isoM0
	ENSG00000083828	ZNF586	19	58281023	58331307	+	protein_coding	0.23045	19:57787357	-3.73	19:58304609	0.198	-16.38	0.384	1691	1691	bslmm	0.219	3.36e-73	-0.69847	0.485	1	NA	NA	NA	NA	0.564212	0.016657	geneM0	isoM0
	ENSG00000083838	ZNF446	19	58985384	58992597	+	protein_coding	0.03231	19:58777772	3.09	19:58992220	0.0177	-5.12	-1.854	944	2	lasso	0.0145	6.79e-06	1.38141	0.167	1	NA	NA	NA	NA	0.54201	-0.0121334	geneM28	isoM0
	ENSG00000083844	ZNF264	19	57702868	57724724	+	protein_coding	0.02239	19:57787357	-3.73	19:58081065	-0.000755	4.16	-0.698	1632	1632	blup	-0.000268	0.421	0.77691	0.437	1	NA	NA	NA	NA	0.307367	0.026361	geneM3	isoM1
	ENSG00000083845	RPS5	19	58897767	58906173	+	protein_coding	0.17386	19:59083268	-3.2	19:58903466	0.109	-12.2	3.09	1055	4	lasso	0.108	5.89e-35	-3.0511	0.00228	1	NA	NA	NA	NA	0.483783	0.0164118	geneM15	isoM7
	ENSG00000083857	FAT1	4	187508937	187647876	-	protein_coding	0.2229	4:187019299	-3.57	4:187576021	0.0643	-9.68	0.4	2066	48	enet	0.109038	3.42e-35	-0.94992	0.342	1	NA	NA	NA	NA	0.996402	0.000214176	geneM3	isoM1
	ENSG00000083937	CHMP2B	3	87276421	87304698	+	protein_coding	0.11524	3:87374084	-3.29	3:87305758	0.027	-6.72	2.285	1831	1831	bslmm	0.0316	4.48e-11	-0.7756	0.438	1	NA	NA	NA	NA	0.0168655	-0.0300874	geneM18	isoM24
	ENSG00000084072	PPIE	1	40157854	40229586	+	protein_coding	0.4486	1:40375048	4.042	1:40221067	0.371	22.19	0.37	1515	37	enet	0.392	4.18e-145	-0.1419	0.887	1	NA	NA	NA	NA	0.0936091	0.0273078	geneM0	isoM26
	ENSG00000084073	ZMPSTE24	1	40723779	40759856	+	protein_coding	0.16969	1:41220396	4.101	1:40761403	0.109	-12.13	0.358	1659	30	enet	0.122	2.59e-39	-0.76414	0.445	1	NA	NA	NA	NA	0.0188238	-0.0299624	geneM3	isoM25
	ENSG00000084090	STARD7	2	96850597	96874563	-	protein_coding	0.0727	2:97360079	-4.14	2:96821296	0.0072	-4.81	-0.029	599	599	bslmm	0.0195	2.11e-07	2.01	0.0447	1	NA	NA	NA	NA	0.291941	-0.0134166	geneM0	isoM13
	ENSG00000084092	NOA1	4	57829536	57844989	-	protein_coding	0.0504	4:57349699	2.97	4:57868367	0.0382	-7.54	0.948	2135	9	enet	0.034207	7.51e-12	-1.32658	0.185	1	NA	NA	NA	NA	0.11099	0.0237471	geneM7	isoM0
	ENSG00000084112	SSH1	12	109176466	109251366	-	protein_coding	0.0236	12:108853876	3.43	12:109195024	0.0184	5.17	0.677	1565	2	lasso	0.0133	1.54e-05	0.670918	0.502	1	NA	NA	NA	NA	0.969974	-0.000891245	geneM1	isoM0
	ENSG00000084207	GSTP1	11	67351066	67354131	+	protein_coding	0.34717	11:66859696	3.09	11:67324933	0.28	-19.82	0.3	1438	58	enet	0.37	1.39e-134	-0.592425	0.554	1	NA	NA	NA	NA	0.115237	0.0292911	geneM3	isoM7
	ENSG00000084234	APLP2	11	129939732	130014699	+	protein_coding	0.02711	11:129911847	3.64	11:130190471	-0.000731	-4.03	0.6047	1813	1813	bslmm	0.00118	0.11	0.541145	0.588	1	NA	NA	NA	NA	0.203524	0.015498	geneM9	isoM38
	ENSG00000084444	KIAA1467	12	13197218	13295455	+	protein_coding	0.30995	12:13630096	-4.3	12:13239496	0.17	14.77	0.603	1501	3	lasso	0.217	3.55e-72	0.754017	0.451	1	NA	NA	NA	NA	0.0466779	0.0313476	geneM1	isoM2
	ENSG00000084453	SLCO1A2	12	21417534	21572528	-	protein_coding	0.40419	12:21231826	3.03	12:21435747	0.15	-14.29	0.809	2162	2162	bslmm	0.176	9.96e-58	-1.38677	0.166	1	NA	NA	NA	NA	0.00452205	-0.130406	geneM2	isoM0
	ENSG00000084463	WBP11	12	14939410	14956474	-	protein_coding	0.03988	12:14720366	4.57	12:14966342	0.034	-7.14	3.076	1586	1586	bslmm	0.0348	4.8e-12	-2.80965	0.00496	1	NA	NA	NA	NA	0.00365451	0.0455427	geneM7	isoM10
	ENSG00000084623	EIF3I	1	32687529	32697205	+	protein_coding	0.05776	1:32738063	2.512	1:32655112	0.015	-6.61	-1.489	812	12	enet	0.045	3.98e-15	0.54803	0.584	1	NA	NA	NA	NA	0.0167417	0.026049	geneM0	isoM0
	ENSG00000084628	NKAIN1	1	31652592	31712401	-	protein_coding	0.3579	1:31831870	4.241	1:31682380	0.169	-15.26	1.886	1593	71	enet	0.193	1.18e-63	-2.00994	0.0444	1	NA	NA	NA	NA	0.671732	0.0255129	geneM0	isoM13
	ENSG00000084636	COL16A1	1	32117848	32169920	-	protein_coding	0.56382	1:31831870	4.241	1:32173396	0.234	17.71	-0.438	1197	11	lasso	0.341	1.25e-121	-0.2978	0.766	1	NA	NA	NA	NA	0.000434937	-0.0940864	geneM1	isoM0
	ENSG00000084652	TXLNA	1	32645287	32663886	+	protein_coding	0.04626	1:32738063	2.512	1:32702905	0.0135	-6.31	-1.546	791	22	enet	0.0241	8.33e-09	1.64575	0.0998	1	NA	NA	NA	NA	0.414762	-0.0119632	geneM0	isoM0
	ENSG00000084676	NCOA1	2	24714783	24993571	+	protein_coding	0.1569	2:25343468	4.58	2:24698756	0.0615	-9.16	-0.911	1836	35	enet	0.0693	1.35e-22	-0.461	0.645	1	NA	NA	NA	NA	0.00182043	0.0328298	geneM0	isoM40
	ENSG00000084754	HADHA	2	26413504	26467594	-	protein_coding	0.03484	2:26963926	4.18	2:26464408	0.0063	-4.53	-0.442	1258	1258	bslmm	0.00578	0.00329	1.21	0.225	1	NA	NA	NA	NA	0.0214187	0.0350825	geneM3	isoM1
	ENSG00000085063	CD59	11	33719807	33757991	-	protein_coding	0.18618	11:34105429	3.29	11:33755956	0.1	-12.29	0.838	1396	5	lasso	0.149	2.35e-48	-0.814601	0.415	1	NA	NA	NA	NA	0.00164161	0.061617	geneM5	isoM5
	ENSG00000085117	CD82	11	44585977	44641913	+	protein_coding	0.44272	11:44229904	-4.2	11:44620957	0.159	14.16	3.195	1509	45	enet	0.241	2.63e-81	2.851	0.00436	1	NA	NA	NA	NA	0.912722	0.00609959	geneM2	isoM13
	ENSG00000085231	TAF9	5	68646811	68665840	-	protein_coding	0.07414	5:68295773	2.61	5:68641476	0.034	-7.57	-0.665	915	915	bslmm	0.040998	6.56e-14	-0.12889	0.897	1	NA	NA	NA	NA	0.57113	-0.00776665	geneM8	isoM0
	ENSG00000085265	FCN1	9	137801431	137809809	-	protein_coding	0.0746	9:137497222	4.2	9:137857863	0.0133	4.77	2.938	2001	2001	bslmm	0.0116	5.18e-05	0.79229	0.428	1	NA	NA	NA	NA	0.147191	0.173973	geneM0	isoM1
	ENSG00000085274	MYNN	3	169490619	169507504	+	protein_coding	0.06306	3:169458572	-3.39	3:169506173	0.0319	7.37	-1.755	1472	7	lasso	0.0341	8.02e-12	-2.08845	0.0368	1	NA	NA	NA	NA	0.543752	-0.00924663	geneM34	isoM0
	ENSG00000085365	SCAMP1	5	77656339	77776562	+	protein_coding	0.05409	5:77612246	-4.59	5:77792462	0.028	6.89	-2.177	1806	3	lasso	0.031385	5.35e-11	-0.89503	0.371	1	NA	NA	NA	NA	0.357203	-0.0114263	geneM1	isoM0
	ENSG00000085377	PREP	6	105725440	105850959	-	protein_coding	0.09294	6:105472320	-3.75	6:105832110	0.0495	-7.52	-0.893	1363	8	lasso	0.0529	1.56e-17	1.55916	0.119	1	NA	NA	NA	NA	0.00326024	0.0432182	geneM1	isoM2
	ENSG00000085382	HACE1	6	105175968	105307794	-	protein_coding	0.21766	6:104856826	3.79	6:105285750	0.176	15.3	-0.205	1495	6	lasso	0.204	9.33e-68	-0.11668	0.907	1	NA	NA	NA	NA	0.600727	0.00933789	geneM1	isoM0
	ENSG00000085415	SEH1L	18	12947132	12987535	+	protein_coding	0.1634	18:13200249	3.82	18:12958328	0.0798	10.36	-0.597	1635	4	lasso	0.0856	1.04e-27	-0.78047	0.435	1	NA	NA	NA	NA	0.34555	0.0167314	geneM7	isoM2
	ENSG00000085433	WDR47	1	109512836	109584850	-	protein_coding	0.03771	1:109092015	2.935	1:109548975	0.0112	5.47	-0.909	1411	1411	bslmm	0.0185	4.14e-07	-0.45765	0.647	1	NA	NA	NA	NA	0.727878	0.00561878	geneM9	isoM3
	ENSG00000085449	WDFY1	2	224720433	224810104	-	protein_coding	0.09895	2:225262045	-4.08	2:224679265	0.055	-9.21	0.38	1862	1862	blup	0.0576	5.57e-19	-0.121	0.903	1	NA	NA	NA	NA	0.555048	0.00782607	geneM20	isoM0
	ENSG00000085465	OVGP1	1	111956936	111970399	-	protein_coding	0.23588	1:112454938	4.017	1:111949282	0.176	15.33	-0.406	1742	6	lasso	0.199	8.18e-66	-0.21098	0.833	1	NA	NA	NA	NA	0.237888	0.0446313	geneM4	isoM24
	ENSG00000085491	SLC25A24	1	108676658	108743471	-	protein_coding	0.55955	1:108346754	-3.433	1:108739035	0.441	-24.22	-1.946	1484	53	enet	0.495	6.68e-198	2.32486	0.0201	1	NA	NA	NA	NA	0.96662	0.00154343	geneM0	isoM0
	ENSG00000085511	MAP3K4	6	161412759	161538417	+	protein_coding	0.06286	6:161706454	-4.44	6:161415346	0.0206	5.96	1.552	1922	13	enet	0.0355	3.15e-12	1.17703	0.239	1	NA	NA	NA	NA	0.701294	0.00647841	geneM14	isoM0
	ENSG00000085514	PILRA	7	99965153	99997719	+	protein_coding	0.17381	7:100313099	5.34	7:99981895	0.237	17.97	-1.351	934	6	lasso	0.259	3.35e-88	-1.34464	0.179	1	NA	NA	NA	NA	0.0409464	-0.0853946	geneM6	isoM15
	ENSG00000085563	ABCB1	7	87133175	87342611	-	protein_coding	0.02261	7:86795118	-6.07	7:87110640	0.000582	-4.07	1.509	1372	1372	bslmm	0.00161	0.0771	-0.74908	0.454	1	NA	NA	NA	NA	0.00690354	-0.0998151	geneM26	isoM22
	ENSG00000085644	ZNF213	16	3179778	3192806	+	protein_coding	0.2192	16:2783453	3.89	16:3237834	0.038	7.19	-0.742	1555	98	enet	0.0817	1.77e-26	-0.80692	0.42	1	NA	NA	NA	NA	0.314251	0.0197128	geneM2	isoM3
	ENSG00000085662	AKR1B1	7	134127102	134144036	-	protein_coding	0.13275	7:133676569	3.64	7:134169622	0.0221	-6.52	0.715	1765	1765	bslmm	0.0396	1.74e-13	-0.06069	0.952	1	NA	NA	NA	NA	0.615119	0.00844359	geneM0	isoM0
	ENSG00000085719	CPNE3	8	87497059	87573726	+	protein_coding	0.33148	8:87493676	2.74	8:87535869	0.0757	-11.29	0.203	1845	1845	bslmm	0.166	2.62e-54	-0.63713	0.524	1	NA	NA	NA	NA	0.01494	0.0524389	geneM3	isoM40
	ENSG00000085721	RRN3	16	15153879	15188174	-	protein_coding	0.21476	16:14917380	4.02	16:15166232	0.166	14.73	-3.667	435	7	lasso	0.222	4.27e-74	-2.59071	0.00958	1	NA	NA	NA	NA	6.69e-06	0.0587974	geneM5	isoM0
	ENSG00000085733	CTTN	11	70244510	70282690	+	protein_coding	0.06336	11:70361117	2.71	11:70244656	0.031	-6.53	2.332	1411	3	lasso	0.029	2.74e-10	-2.22253	0.0262	1	NA	NA	NA	NA	0.793953	-0.0046623	geneM9	isoM38
	ENSG00000085760	MTIF2	2	55463731	55496483	-	protein_coding	0.10534	2:54972226	5.35	2:55438009	0.0056	5.92	-0.203	1707	1707	blup	0.0298	1.57e-10	0.31	0.757	1	NA	NA	NA	NA	0.392003	-0.0139324	geneM11	isoM38
	ENSG00000085831	TTC39A	1	51752930	51810788	-	protein_coding	0.07115	1:51479319	3.635	1:51803427	0.0331	-7.09	-0.422	1504	1504	blup	0.039	2.65e-13	0.59402	0.552	1	NA	NA	NA	NA	0.945136	0.00320129	geneM1	isoM0
	ENSG00000085832	EPS15	1	51819935	51985000	-	protein_coding	0.05472	1:51479319	3.635	1:51958395	0.00372	-4.59	1.409	1714	1714	bslmm	0.00891	0.000347	-0.656	0.512	1	NA	NA	NA	NA	0.286169	-0.0150462	geneM1	isoM13
	ENSG00000085871	MGST2	4	140586922	140661899	+	protein_coding	0.18386	4:140497045	4	4:140589100	0.0693	-9.68	1.516	1342	1342	bslmm	0.086742	4.59e-28	-1.33525	0.182	1	NA	NA	NA	NA	0.333345	-0.0278629	geneM0	isoM15
	ENSG00000085978	ATG16L1	2	234118697	234204320	+	protein_coding	0.1083	2:233743109	8.03	2:234206799	0.0385	-8.26	-0.497	1697	1697	bslmm	0.0538	8.42e-18	0.303	0.762	1	NA	NA	NA	NA	0.00578403	-0.0434613	geneM25	isoM0
	ENSG00000085982	USP40	2	234384166	234475428	-	protein_coding	0.31269	2:233917280	3.56	2:234475415	0.177	15.39	-2.605	1719	11	lasso	0.257	1.81e-87	-2.36	0.0184	1	NA	NA	NA	NA	0.163101	-0.0247289	geneM2	isoM0
	ENSG00000085999	RAD54L	1	46713360	46744145	+	protein_coding	0.07672	1:46759545	2.721	1:46779764	0.0352	7.44	-1.017	1291	1291	bslmm	0.0368	1.24e-12	-0.99539	0.32	1	NA	NA	NA	NA	0.7112	-0.0223031	geneM0	isoM23
	ENSG00000086015	MAST2	1	46252659	46501796	+	protein_coding	0.04638	1:46759545	2.721	1:46513012	0.017	6.38	0.529	1519	1519	blup	0.0293	2.35e-10	0.22685	0.821	1	NA	NA	NA	NA	0.0511946	0.0227005	geneM0	isoM0
	ENSG00000086061	DNAJA1	9	33025209	33039905	+	protein_coding	0.1535	9:32876892	-4.27	9:32986405	0.13	-13.36	3.239	1563	6	lasso	0.129	1.09e-41	-3.26787	0.00108	1	NA	NA	NA	NA	0.816145	0.00856345	geneM10	isoM23
	ENSG00000086102	NFX1	9	33290509	33371155	+	protein_coding	0.0765	9:33098619	3.45	9:33244756	0.031	-6.88	2.721	1941	5	lasso	0.0332	1.47e-11	-3.18111	0.00147	1	NA	NA	NA	NA	0.205925	0.0167883	geneM4	isoM24
	ENSG00000086159	AQP6	12	50360977	50370922	+	protein_coding	0.05303	12:50652280	4.22	12:50491567	0.0125	-5.18	-3.076	951	951	bslmm	0.0147	6.02e-06	3.06019	0.00221	1	NA	NA	NA	NA	0.00310333	-0.134904	geneM3	isoM1
	ENSG00000086200	IPO11	5	61699799	61924409	+	protein_coding	0.08114	5:61566888	4.1	5:61629204	0.0249	7.08	3.239	1498	7	lasso	0.055939	1.8e-18	3.3174	0.000909	1	NA	NA	NA	NA	0.0796314	-0.0207426	geneM0	isoM43
	ENSG00000086205	FOLH1	11	49168187	49230222	-	protein_coding	0.30664	11:49459474	2.85	11:49189023	0.11	12.29	1.567	2121	2121	blup	0.136	4.34e-44	1.40001	0.162	1	NA	NA	NA	NA	0.00818082	-0.168027	geneM2	isoM13
	ENSG00000086232	EIF2AK1	7	6061881	6098861	-	protein_coding	0.28623	7:6053971	3.72	7:6117634	0.122	-12.72	1.053	2125	41	enet	0.203	4.57e-67	-0.76861	0.442	1	NA	NA	NA	NA	0.608512	0.00902471	geneM7	isoM10
	ENSG00000086288	NME8	7	37888199	37940003	+	protein_coding	0.05368	7:37712433	4.84	7:37712502	0.0128	-4.86	2.26	1978	1978	bslmm	0.0164	1.75e-06	-1.91324	0.0557	1	NA	NA	NA	NA	0.406803	-0.0877049	geneM2	NA
	ENSG00000086289	EPDR1	7	37723446	37991543	+	protein_coding	0.48244	7:37712433	4.84	7:37966201	0.119	12.62	-1.059	2364	94	enet	0.318	6.37e-112	-1.10109	0.271	1	NA	NA	NA	NA	0.0147419	0.055045	geneM1	isoM0
	ENSG00000086475	SEPHS1	10	13359424	13390297	-	protein_coding	0.11462	10:13724331	-3.1	10:13389006	0.0921	-11.36	-0.024	1927	5	lasso	0.092	9.63e-30	0.15543	0.876	1	NA	NA	NA	NA	0.00858914	-0.0333924	geneM0	isoM0
	ENSG00000086544	ITPKC	19	41223008	41246765	+	protein_coding	0.07531	19:41170423	3.52	19:41163679	0.0318	-6.88	0.167	1610	7	lasso	0.0447	5.01e-15	0.33113	0.741	1	NA	NA	NA	NA	4.7e-05	0.147628	geneM5	isoM5
	ENSG00000086570	FAT2	5	150883654	150948505	-	protein_coding	0.03291	5:151414297	4.75	5:150873198	0.0012	3.49	-0.144	1681	2	lasso	0.00445	0.00872	-0.95086	0.342	1	NA	NA	NA	NA	0.4661	-0.0742559	geneM0	isoM0
	ENSG00000086619	ERO1LB	1	236378855	236445319	-	protein_coding	0.42478	1:236805849	2.78	1:236387642	0.254	18.37	2.05	2154	91	enet	0.317	1.18e-111	2.15511	0.0312	1	NA	NA	NA	NA	0.239916	-0.0212107	geneM17	isoM0
	ENSG00000086730	LAT2	7	73613982	73644161	+	protein_coding	0.01701	7:73504631	-3.26	7:73662694	-0.000489	-3.9	0.393	1224	1224	bslmm	-7.06e-06	0.32	-1.43483	0.151	1	NA	NA	NA	NA	0.149099	-0.0922398	geneM6	isoM15
	ENSG00000086827	ZW10	11	113603909	113644533	-	protein_coding	0.02984	11:113370758	-6.56	11:113602103	0.00729	-4.59	-1.481	1419	1	lasso	0.0105	0.000111	1.481	0.139	1	NA	NA	NA	NA	0.0362817	-0.0273077	geneM0	isoM0
	ENSG00000086967	MYBPC2	19	50936160	50969578	+	protein_coding	0.3083	19:51419669	3.37	19:50953781	0.144	14.75	-3.216	1656	13	lasso	0.232	1.01e-77	-3.31155	0.000928	1	NA	NA	NA	NA	0.0210692	0.209745	geneM0	isoM0
	ENSG00000086991	NOX4	11	89057524	89322779	-	protein_coding	0.15677	11:88868794	-5.54	11:89350827	0.118	12.6	-1.471	1659	42	enet	0.142	6.02e-46	-1.16791	0.243	1	NA	NA	NA	NA	0.742914	-0.0206197	geneM1	isoM0
	ENSG00000087008	ACOX3	4	8368009	8442450	-	protein_coding	0.26198	4:8157494	2.83	4:8366265	0.0588	9.87	1.39	2027	2027	bslmm	0.137973	1.07e-44	1.31917	0.187	1	NA	NA	NA	NA	0.370676	0.0152921	geneM0	isoM0
	ENSG00000087053	MTMR2	11	95566046	95658479	-	protein_coding	0.08378	11:95200497	3.86	11:95581693	0.0455	-8.6	-0.318	1531	1531	bslmm	0.0502	1.01e-16	0.506273	0.613	1	NA	NA	NA	NA	0.205482	-0.0201047	geneM2	isoM2
	ENSG00000087074	PPP1R15A	19	49375649	49379314	+	protein_coding	0.07635	19:49248730	4.67	19:49370609	0.0303	-7.06	1.279	1442	30	enet	0.0336	1.13e-11	-1.02054	0.307	1	NA	NA	NA	NA	0.150111	0.0678321	geneM0	isoM9
	ENSG00000087076	HSD17B14	19	49316274	49339935	-	protein_coding	0.20332	19:49248730	4.67	19:49343289	0.0577	-9.97	0.788	1499	1499	bslmm	0.113	2.34e-36	-0.1321	0.895	1	NA	NA	NA	NA	0.0361901	0.0617857	geneM3	isoM1
	ENSG00000087077	TRIP6	7	100464760	100471076	+	protein_coding	0.03555	7:100313099	5.34	7:100455700	0.00635	4.84	2.312	1333	1333	bslmm	0.00286	0.0288	0.77979	0.436	1	NA	NA	NA	NA	0.0908243	0.048147	geneM3	isoM1
	ENSG00000087085	ACHE	7	100487615	100494594	-	protein_coding	0.02164	7:100313099	5.34	7:100443454	-0.00038	3.77	2.503	1410	1	lasso	0.00926	0.000269	2.503	0.0123	1	NA	NA	NA	NA	0.286375	0.0260954	geneM1	isoM3
	ENSG00000087111	PIGS	17	26880401	26898890	-	protein_coding	0.17686	17:27191960	-3.22	17:26981871	0.0549	9.93	1.463	655	655	bslmm	0.121	5.2e-39	0.069871	0.944	1	NA	NA	NA	NA	0.0959954	0.0211266	geneM0	isoM0
	ENSG00000087116	ADAMTS2	5	178537852	178772431	-	protein_coding	0.08689	5:178514373	-3.83	5:178593669	0.0291	6.87	1.906	2840	58	enet	0.037082	1.01e-12	-1.01201	0.312	1	NA	NA	NA	NA	4.28e-12	0.29798	geneM0	isoM0
	ENSG00000087157	PGS1	17	76374721	76421195	+	protein_coding	0.22015	17:76552542	4.26	17:76397176	0.078	12.13	-0.357	1907	1907	bslmm	0.209	2.28e-69	1.33503	0.182	1	NA	NA	NA	NA	0.643076	0.0083958	geneM0	isoM23
	ENSG00000087191	PSMC5	17	61904512	61909379	+	protein_coding	0.06393	17:61545779	-4.04	17:61891384	0.0711	-9.78	-1.913	985	15	enet	0.0706	5.48e-23	2.37195	0.0177	1	NA	NA	NA	NA	0.0697543	0.0286956	geneM19	isoM0
	ENSG00000087206	UIMC1	5	176332006	176449634	-	protein_coding	0.14887	5:176921677	-3.45	5:176425281	0.119	12.62	1.185	1493	18	enet	0.123256	7.95e-40	1.411	0.158	1	NA	NA	NA	NA	0.0507202	-0.0362031	geneM0	isoM0
	ENSG00000087245	MMP2	16	55423612	55540603	+	protein_coding	0.03024	16:55898479	3.65	16:55524476	0.0224	5.56	-0.079	2190	1	lasso	0.0172	1.03e-06	-0.079	0.937	1	NA	NA	NA	NA	0.0154311	-0.114998	geneM0	isoM15
	ENSG00000087250	MT3	16	56622986	56625000	+	protein_coding	0.04455	16:56508308	3.97	16:56636114	-0.00016	3.55	-0.666	1568	1568	bslmm	0.00163	0.0762	-1.88735	0.0591	1	NA	NA	NA	NA	0.0456426	0.0659539	geneM3	isoM1
	ENSG00000087253	LPCAT2	16	55542910	55620582	+	protein_coding	0.33459	16:55898479	3.65	16:55615757	0.217	17.25	0.27	2231	57	enet	0.279	6.01e-96	-0.03447	0.973	1	NA	NA	NA	NA	0.0348898	-0.0872968	geneM6	isoM15
	ENSG00000087263	OGFOD1	16	56485402	56513012	+	protein_coding	0.05884	16:56508308	3.97	16:56524888	0.00468	6.04	2.586	1762	11	enet	0.0245	6.62e-09	1.01889	0.308	1	NA	NA	NA	NA	0.41507	0.012606	geneM2	isoM0
	ENSG00000087266	SH3BP2	4	2794750	2842825	+	protein_coding	0.04202	4:2680803	-4.16	4:2800654	0.00515	4.83	-0.357	1809	1809	bslmm	0.01212	3.59e-05	0.05941	0.953	1	NA	NA	NA	NA	0.194623	0.0546399	geneM3	isoM36
	ENSG00000087301	TXNDC16	14	52897308	53019240	-	protein_coding	0.32871	14:53055052	-3.75	14:53054817	0.102	-12.02	-2.423	1856	52	enet	0.217	2.08e-72	0.688651	0.491	1	NA	NA	NA	NA	0.404031	0.0136082	geneM0	isoM0
	ENSG00000087302	C14orf166	14	52456193	52471420	+	protein_coding	0.36454	14:52814121	3.6	14:52463697	0.28	-19.4	-0.366	1954	1954	bslmm	0.282	4.61e-97	0.378529	0.705	1	NA	NA	NA	NA	0.890683	-0.00303421	geneM0	isoM0
	ENSG00000087303	NID2	14	52471521	52535712	-	protein_coding	0.06932	14:52814121	3.6	14:52465460	0.025	6.64	-0.492	2022	4	lasso	0.021	7.38e-08	-0.112655	0.91	1	NA	NA	NA	NA	0.00133622	-0.102155	geneM18	isoM13
	ENSG00000087338	GMCL1	2	70056774	70108528	+	protein_coding	0.16645	2:70060278	3.17	2:70041033	0.115	-12.37	2.432	1072	1072	bslmm	0.143	3.03e-46	0.522	0.602	1	NA	NA	NA	NA	0.691021	-0.00807871	geneM4	isoM0
	ENSG00000087365	SF3B2	11	65818200	65836779	+	protein_coding	0.16734	11:65383755	5.61	11:65828392	0.135	-12.98	-1.429	1067	1067	bslmm	0.131	2.63e-42	1.95743	0.0503	1	NA	NA	NA	NA	0.000508571	0.046902	geneM19	isoM42
	ENSG00000087448	KLHL42	12	27932953	27955973	+	protein_coding	0.04353	12:27910068	2.88	12:27963546	0.00666	4.56	-0.186	1749	26	enet	0.0273	8.9e-10	-0.166842	0.867	1	NA	NA	NA	NA	0.987318	-0.00024379	geneM1	isoM2
	ENSG00000087470	DNM1L	12	32832134	32898486	+	protein_coding	0.03831	12:32352610	-2.99	12:32809624	0.0143	-5.23	-1.146	2380	2380	bslmm	0.0202	1.28e-07	-0.081959	0.935	1	NA	NA	NA	NA	0.00868215	-0.0316211	geneM1	isoM0
	ENSG00000087494	PTHLH	12	28111017	28125638	-	protein_coding	0.02891	12:27910068	2.88	12:28083196	0.0104	4.94	-0.477	1683	9	enet	0.0189	3.19e-07	0.127913	0.898	1	NA	NA	NA	NA	0.155059	-0.0430524	geneM23	isoM0
	ENSG00000087502	ERGIC2	12	29490285	29534122	-	protein_coding	0.06347	12:29933069	-4.66	12:29621834	0.0258	6.96	-1.363	2183	15	enet	0.0287	3.35e-10	-0.285109	0.776	1	NA	NA	NA	NA	0.0370627	-0.0214792	geneM21	isoM48
	ENSG00000087510	TFAP2C	20	55204358	55214339	+	protein_coding	0.09475	20:55116014	3.52	20:55336440	0.0156	-6.5	-0.837	2033	2033	bslmm	0.038576	3.57e-13	-0.9214	0.357	1	NA	NA	NA	NA	0.476983	-0.0577295	geneM3	isoM1
	ENSG00000087589	CASS4	20	54987168	55034396	+	protein_coding	0.0574	20:55116014	3.52	20:54995699	0.0358	7.21	2.05	1909	2	lasso	0.033088	1.64e-11	2.0523	0.0401	1	NA	NA	NA	NA	0.429488	-0.0541051	geneM6	isoM15
	ENSG00000087884	AAMDC	11	77532155	77629478	+	protein_coding	0.11188	11:77880506	-3.16	11:77699154	0.0611	-10.12	-0.653	1652	1652	blup	0.0824	1.04e-26	1.5396	0.124	1	NA	NA	NA	NA	0.994629	-0.00022836	geneM2	isoM13
	ENSG00000087903	RFX2	19	5993175	6199583	-	protein_coding	0.05133	19:5547446	3.69	19:6060884	0.00802	-4.87	1.93	2210	15	enet	0.011	7.75e-05	-0.66472	0.506	1	NA	NA	NA	NA	0.0073885	0.0840749	geneM3	isoM1
	ENSG00000087995	METTL2A	17	60501228	60527454	+	protein_coding	0.33145	17:60881064	2.9	17:60503477	0.0916	11.52	-0.363	1138	10	lasso	0.166	3.86e-54	-0.801996	0.423	1	NA	NA	NA	NA	0.318217	-0.0177476	geneM0	isoM0
	ENSG00000088002	SULT2B1	19	49055332	49102682	+	protein_coding	0.12034	19:49248730	4.67	19:49090982	0.0245	-6.9	2.069	1816	67	enet	0.0564	1.26e-18	0.19959	0.842	1	NA	NA	NA	NA	0.547068	0.0696917	geneM0	isoM0
	ENSG00000088035	ALG6	1	63833261	63904233	+	protein_coding	0.13056	1:63800442	-4.065	1:63876367	0.0703	-10.12	0.875	1705	27	enet	0.0785	1.79e-25	-0.83665	0.403	1	NA	NA	NA	NA	0.662086	-0.00972858	geneM4	isoM0
	ENSG00000088053	GP6	19	55525073	55549632	-	protein_coding	0.03884	19:55846641	3.22	19:55569440	0.0287	6.33	0.3085	906	906	bslmm	0.0263	1.87e-09	0.56845	0.57	1	NA	NA	NA	NA	0.915846	-0.00909575	geneM0	isoM0
	ENSG00000088179	PTPN4	2	120517207	120741394	+	protein_coding	0.04816	2:120398242	-3.33	2:120757113	0.00309	4.49	-0.99	1566	23	enet	0.0149	5.27e-06	0.744	0.457	1	NA	NA	NA	NA	0.379673	-0.0149576	geneM1	isoM0
	ENSG00000088205	DDX18	2	118572226	118589955	+	protein_coding	0.29305	2:118333725	3.87	2:118528072	0.0527	9.59	-0.924	1633	14	lasso	0.138	8.08e-45	-2.99	0.00275	1	NA	NA	NA	NA	0.795266	0.00418811	geneM20	isoM13
	ENSG00000088256	GNA11	19	3094408	3124002	+	protein_coding	0.07571	19:2687651	4.58	19:3102748	0.0589	-9	-2.126	1751	4	lasso	0.0549	3.7e-18	1.81685	0.0692	1	NA	NA	NA	NA	0.237112	-0.0189724	geneM12	isoM27
	ENSG00000088280	ASAP3	1	23755056	23811061	-	protein_coding	0.33162	1:24085640	2.576	1:23773817	0.19	-16.15	0.02	1251	1251	bslmm	0.232	7.01e-78	-0.22925	0.819	1	NA	NA	NA	NA	1.41e-11	0.164604	geneM5	isoM1
	ENSG00000088298	EDEM2	20	33703167	33865928	-	protein_coding	0.08014	20:33733078	4.06	20:33733078	0.0614	-9.55	4.06	1249	11	enet	0.060305	8.17e-20	-3.9692	7.21e-05	1	NA	NA	NA	NA	0.401818	-0.015957	geneM4	isoM0
	ENSG00000088305	DNMT3B	20	31350191	31397162	+	protein_coding	0.01543	20:31250862	-3.26	20:31368960	0.00986	4.59	1.925	1420	5	enet	0.007874	0.000726	1.6801	0.0929	1	NA	NA	NA	NA	0.0138617	0.0828402	geneM0	isoM0
	ENSG00000088340	FER1L4	20	34146507	34195484	-	pseudogene	0.04219	20:33733078	4.06	20:34218173	0.0263	-6.36	0.648	1267	5	lasso	0.023164	1.62e-08	-0.6563	0.512	1	NA	NA	NA	NA	0.00483646	0.124666	geneM13	isoM0
	ENSG00000088367	EPB41L1	20	34679426	34820721	+	protein_coding	0.08057	20:34260249	3.67	20:34755927	0.0198	-5.46	0.969	946	946	bslmm	0.010494	0.000113	-0.4393	0.66	1	NA	NA	NA	NA	0.187981	-0.0222852	geneM7	isoM17
	ENSG00000088387	DOCK9	13	99445741	99738879	-	protein_coding	0.0751	13:99390755	-2.97	13:99465559	0.0143	6.4	-0.088	2456	2456	bslmm	0.025376	3.49e-09	0.09075	0.928	1	NA	NA	NA	NA	0.885055	-0.00344041	geneM2	isoM45
	ENSG00000088448	ANKRD10	13	111530887	111567416	-	protein_coding	0.2879	13:111590550	4.48	13:111555372	0.255	-18.36	-2.069	2045	35	enet	0.268121	1.02e-91	1.43835	0.15	1	NA	NA	NA	NA	0.548022	0.0116793	geneM0	isoM0
	ENSG00000088543	C3orf18	3	50595462	50608458	-	protein_coding	0.23639	3:50301571	3.64	3:50636364	0.0506	8.62	0.203	980	980	bslmm	0.141	1.18e-45	0.02873	0.977	1	NA	NA	NA	NA	0.877176	-0.00371954	geneM1	isoM0
	ENSG00000088682	COQ9	16	57481337	57495187	+	protein_coding	0.22342	16:57135804	4	16:57466602	0.172	15.15	-1.36	1740	1740	bslmm	0.18	3.26e-59	-1.58061	0.114	1	NA	NA	NA	NA	0.278504	0.017826	geneM3	isoM33
	ENSG00000088727	KIF9	3	47269516	47324941	-	protein_coding	0.04852	3:46832630	3.06	3:46991241	0.0102	6.02	-0.536	963	963	blup	0.0187	3.59e-07	-1.10262	0.27	1	NA	NA	NA	NA	0.00644406	-0.0496649	geneM0	isoM0
	ENSG00000088756	ARHGAP28	18	6729717	6915715	+	protein_coding	0.2729	18:6891770	4.54	18:6728467	0.244	17.95	-2.287	1901	59	enet	0.292	3.19e-101	-3.69614	0.000219	1	NA	NA	NA	NA	0.00644939	0.0828816	geneM31	isoM0
	ENSG00000088766	CRLS1	20	5986736	6020699	+	protein_coding	0.12612	20:6030324	-3.29	20:5998717	0.0912	11.11	0.939	1910	3	lasso	0.094157	2.04e-30	0.9178	0.359	1	NA	NA	NA	NA	0.7737	0.00572297	geneM28	isoM24
	ENSG00000088812	ATRN	20	3451687	3631769	+	protein_coding	0.04715	20:4027401	3.93	20:3624093	0.00346	-4.92	1.191	2138	10	enet	0.007048	0.00131	-1.3716	0.17	1	NA	NA	NA	NA	0.636281	-0.00855388	geneM1	isoM2
	ENSG00000088832	FKBP1A	20	1349622	1373806	-	protein_coding	0.06552	20:1615105	-4.5	20:1350672	0.0535	-8.58	1.081	1525	3	lasso	0.052703	1.77e-17	-1.091	0.275	1	NA	NA	NA	NA	0.197329	0.02472	geneM0	isoM0
	ENSG00000088833	NSFL1C	20	1422807	1454487	-	protein_coding	0.03143	20:1615105	-4.5	20:1419294	0.0197	6.21	-2.028	1496	4	lasso	0.021513	5.11e-08	-2.1166	0.0343	1	NA	NA	NA	NA	0.0102159	0.0267027	geneM7	isoM0
	ENSG00000088836	SLC4A11	20	3208063	3219836	-	protein_coding	0.24317	20:2757680	2.83	20:3224067	0.0709	10.39	2.216	1748	60	enet	0.188905	3.29e-62	0.3597	0.719	1	NA	NA	NA	NA	0.0097919	0.13211	geneM0	isoM0
	ENSG00000088854	C20orf194	20	3229951	3388272	-	protein_coding	0.2228	20:3039654	-2.98	20:3237547	0.179	16.78	1.484	1954	50	enet	0.296439	4.82e-103	2.0429	0.0411	1	NA	NA	NA	NA	0.72189	-0.00681256	geneM0	isoM26
	ENSG00000088876	ZNF343	20	2462463	2505348	-	protein_coding	0.12089	20:2598405	3.57	20:2451504	0.0565	8.86	0.354	1814	5	lasso	0.069328	1.32e-22	-0.5889	0.556	1	NA	NA	NA	NA	0.533686	0.0123069	geneM0	isoM0
	ENSG00000088881	EBF4	20	2673524	2740753	+	protein_coding	0.04998	20:2598405	3.57	20:2239569	-0.000517	-3.59	1.302	1811	1811	bslmm	0.010165	0.000142	1.0313	0.302	1	NA	NA	NA	NA	0.00727831	-0.0670022	geneM18	isoM0
	ENSG00000088882	CPXM1	20	2774715	2781283	-	protein_coding	0.05924	20:2598405	3.57	20:2784053	0.0309	-6.96	1.538	1743	23	enet	0.038167	4.74e-13	-1.7287	0.0839	1	NA	NA	NA	NA	0.706384	-0.0420573	geneM0	isoM0
	ENSG00000088899	LZTS3	20	3143263	3154192	-	protein_coding	0.02269	20:2643824	2.89	20:3160845	0.00204	3.92	1.135	1763	1763	blup	0.001284	0.101	1.2845	0.199	1	NA	NA	NA	NA	0.247686	0.0215264	geneM1	isoM0
	ENSG00000088926	F11	4	187187099	187210835	+	protein_coding	0.20906	4:187019299	-3.57	4:187173691	0.0698	-10.63	-1.921	1934	6	lasso	0.142049	4.61e-46	0.43028	0.667	1	NA	NA	NA	NA	0.404523	-0.0959372	geneM4	NA
	ENSG00000088930	XRN2	20	21283942	21370463	+	protein_coding	0.03662	20:20820956	5.79	20:21400658	0.0196	-5.3	3.291	1102	11	enet	0.016857	1.31e-06	-1.186	0.236	1	NA	NA	NA	NA	0.67457	-0.00651439	geneM0	isoM35
	ENSG00000088970	PLK1S1	20	21106624	21227260	+	processed_transcript	0.19548	20:20820956	5.79	20:21105676	0.112	12.37	1.865	1142	33	enet	0.161918	8.42e-53	1.2071	0.227	1	NA	NA	NA	NA	0.971433	0.000816075	geneM1	isoM0
	ENSG00000088986	DYNLL1	12	120907653	120936296	+	protein_coding	0.11729	12:121243790	4.49	12:120925795	0.0828	-10.5	-1.137	1630	3	lasso	0.0824	1.08e-26	1.18092	0.238	1	NA	NA	NA	NA	0.5836	0.0123711	geneM0	isoM23
	ENSG00000088992	TESC	12	117476728	117537284	-	protein_coding	0.31298	12:117715620	-4.55	12:117477816	0.299	-19.91	-2.226	1642	41	enet	0.308	1.12e-107	1.48523	0.137	1	NA	NA	NA	NA	0.441716	-0.0250989	geneM1	isoM44
	ENSG00000089006	SNX5	20	17922241	17949623	-	protein_coding	0.05038	20:17732996	-3.94	20:17921485	0.014	-5.51	1.167	1700	5	lasso	0.020718	8.89e-08	-0.7045	0.481	1	NA	NA	NA	NA	0.366033	-0.0126837	geneM3	isoM1
	ENSG00000089022	MAPKAPK5	12	112279782	112334343	+	protein_coding	0.06555	12:111949434	-2.95	12:112292108	0.0679	-9.76	0.751	826	7	lasso	0.066	1.46e-21	-1.04072	0.298	1	NA	NA	NA	NA	0.523856	-0.00947897	geneM4	isoM0
	ENSG00000089041	P2RX7	12	121570622	121623876	+	protein_coding	0.14632	12:121682051	4.89	12:121786739	0.0256	-7.85	-0.04536	1911	41	enet	0.0704	6.2e-23	1.44359	0.149	1	NA	NA	NA	NA	0.507201	-0.0260465	geneM2	isoM13
	ENSG00000089048	ESF1	20	13694969	13765532	-	protein_coding	0.03844	20:13428066	-2.31	20:13803805	8.6e-05	3.69	0.646	1555	1555	bslmm	0.009251	0.000272	-0.5127	0.608	1	NA	NA	NA	NA	0.857662	0.00541682	geneM11	isoM42
	ENSG00000089050	RBBP9	20	18467184	18477887	-	protein_coding	0.10688	20:18930263	4.07	20:18548411	0.105	12.65	0.578	1962	23	enet	0.144623	6.3e-47	0.1463	0.884	1	NA	NA	NA	NA	0.391433	-0.0157547	geneM3	isoM1
	ENSG00000089053	ANAPC5	12	121746048	121837699	-	protein_coding	0.15091	12:121682051	4.89	12:121789927	0.0863	-10.82	1.196	1910	7	lasso	0.102	4.96e-33	-1.89227	0.0585	1	NA	NA	NA	NA	0.00775708	-0.0412499	geneM2	isoM13
	ENSG00000089057	SLC23A2	20	4833002	4990939	-	protein_coding	0.17253	20:4501965	3.34	20:4843887	0.0661	-9.46	0.802	2282	7	lasso	0.074629	2.94e-24	-0.3368	0.736	1	NA	NA	NA	NA	0.237049	-0.0169152	geneM4	isoM0
	ENSG00000089063	TMEM230	20	5080486	5093749	-	protein_coding	0.20594	20:5004355	2.95	20:5068919	0.186	-16.06	0.948	2070	32	enet	0.211084	3.57e-70	-0.9342	0.35	1	NA	NA	NA	NA	0.0384566	-0.0286658	geneM0	isoM32
	ENSG00000089091	DZANK1	20	18364011	18447925	-	protein_coding	0.10143	20:18930263	4.07	20:18444750	0.0599	8.97	-0.39	2045	48	enet	0.068208	2.93e-22	-1.2008	0.23	1	NA	NA	NA	NA	0.710059	-0.00888069	geneM0	isoM0
	ENSG00000089094	KDM2B	12	121866900	122018920	-	protein_coding	0.09232	12:121682051	4.89	12:122028904	0.0213	6.75	1.008	1927	1927	bslmm	0.0265	1.63e-09	1.88737	0.0591	1	NA	NA	NA	NA	0.0131847	-0.0272804	geneM0	isoM0
	ENSG00000089101	C20orf26	20	20033158	20341346	+	protein_coding	0.33449	20:20820956	5.79	20:20033380	0.256	-18.42	0.231	1766	30	enet	0.269771	2.29e-92	-0.2655	0.791	1	NA	NA	NA	NA	0.538026	-0.027699	geneM0	isoM0
	ENSG00000089127	OAS1	12	113344582	113369990	+	protein_coding	0.09583	12:113807039	-3.8	12:113361117	0.0398	8.13	-0.782	1286	5	lasso	0.0655	2.02e-21	-0.978634	0.328	1	NA	NA	NA	NA	0.266083	-0.0726894	geneM32	isoM13
	ENSG00000089154	GCN1L1	12	120565007	120632513	-	protein_coding	0.05652	12:121130046	4.02	12:120588852	0.0323	-7.24	0.68	1490	22	enet	0.0331	1.63e-11	-0.326407	0.744	1	NA	NA	NA	NA	0.134005	0.0187003	geneM0	isoM13
	ENSG00000089159	PXN	12	120648250	120703574	-	protein_coding	0.09977	12:121195625	4.35	12:120682581	0.0462	8.34	1.08	1539	4	lasso	0.0461	1.85e-15	1.09834	0.272	1	NA	NA	NA	NA	1.52e-08	0.135801	geneM5	isoM0
	ENSG00000089177	KIF16B	20	16252749	16554078	-	protein_coding	0.20706	20:16376565	-3.9	20:16517078	0.0405	-10.13	-0.719	2394	2394	bslmm	0.142978	2.25e-46	0.8843	0.377	1	NA	NA	NA	NA	0.229475	0.0200133	geneM11	isoM0
	ENSG00000089195	TRMT6	20	5917881	5931182	-	protein_coding	0.06074	20:6030324	-3.29	20:5922821	0.0241	-5.9	0.89	1954	1954	bslmm	0.023213	1.57e-08	-0.0862	0.931	1	NA	NA	NA	NA	0.775948	0.00682661	geneM0	isoM24
	ENSG00000089199	CHGB	20	5892076	5906007	+	protein_coding	0.17235	20:6030324	-3.29	20:5894586	0.0712	-9.77	-1.864	1911	9	lasso	0.081523	2.03e-26	1.7329	0.0831	1	NA	NA	NA	NA	0.893743	0.00518927	geneM9	isoM42
	ENSG00000089220	PEBP1	12	118573663	118583389	+	protein_coding	0.1809	12:118535344	3.19	12:118580315	0.138	13.67	-2.753	1704	1704	bslmm	0.15	1.1e-48	-3.2258	0.00126	1	NA	NA	NA	NA	0.959916	0.000944192	geneM9	isoM38
	ENSG00000089248	ERP29	12	112451120	112461255	+	protein_coding	0.02981	12:112197837	2.83	12:112749146	0.0127	5.32	0.363	816	816	bslmm	0.0108	9.26e-05	0.071843	0.943	1	NA	NA	NA	NA	0.775302	0.00680173	geneM19	isoM51
	ENSG00000089250	NOS1	12	117645947	117889975	-	protein_coding	0.1628	12:117715620	-4.55	12:117881474	0.0603	-9.75	0.628	2054	2054	bslmm	0.0772	4.61e-25	-1.03247	0.302	1	NA	NA	NA	NA	0.321672	-0.0321186	geneM2	isoM13
	ENSG00000089327	FXYD5	19	35645633	35660786	+	protein_coding	0.09021	19:35685495	4.31	19:35662844	0.0656	9.44	0.513	1696	1696	bslmm	0.0618	2.73e-20	0.71405	0.475	1	NA	NA	NA	NA	0.678106	-0.0254539	geneM6	isoM0
	ENSG00000089335	ZNF302	19	35168544	35177302	+	protein_coding	0.23712	19:35663733	4.07	19:35165633	0.174	-15.3	-1.242	1701	23	enet	0.206	2.96e-68	1.67413	0.0941	1	NA	NA	NA	NA	0.996212	7.8e-05	geneM30	isoM0
	ENSG00000089351	GRAMD1A	19	35485688	35517375	+	protein_coding	0.23775	19:35685495	4.31	19:35507073	0.15	-14.14	1.7	1884	17	lasso	0.158	1.91e-51	-1.76939	0.0768	1	NA	NA	NA	NA	0.00693018	0.0482553	geneM0	isoM0
	ENSG00000089486	CDIP1	16	4560676	4588829	-	protein_coding	0.09121	16:4503631	5.29	16:4530597	0.0635	9.44	4.642	1673	10	enet	0.0643	4.89e-21	0.44505	0.656	1	NA	NA	NA	NA	0.020499	0.034588	geneM1	isoM23
	ENSG00000089597	GANAB	11	62392298	62414104	-	protein_coding	0.21567	11:62216164	4.07	11:62413662	0.135	-13.42	-1.517	1385	5	lasso	0.142	6.5e-46	1.60387	0.109	1	NA	NA	NA	NA	0.207169	0.0175417	geneM19	isoM0
	ENSG00000089639	GMIP	19	19740285	19754476	-	protein_coding	0.0379	19:19484295	6.87	19:19769690	0.0272	6.15	4.442	1529	14	enet	0.0311	6.34e-11	1.19178	0.233	1	NA	NA	NA	NA	0.835573	-0.00873005	geneM6	isoM15
	ENSG00000089693	MLF2	12	6857170	6876641	-	protein_coding	0.06604	12:6798684	-3.05	12:6864890	0.0221	-6.92	2.13	1112	14	enet	0.0461	1.82e-15	-1.0195	0.308	1	NA	NA	NA	NA	0.790924	0.0056141	geneM7	isoM0
	ENSG00000089723	OTUB2	14	94492675	94515276	+	protein_coding	0.10701	14:93992735	3.8	14:94515991	0.0532	-9.42	0.624	1612	8	lasso	0.0668	7.97e-22	-1.44697	0.148	1	NA	NA	NA	NA	0.619968	-0.0167572	geneM0	isoM0
	ENSG00000089737	DDX24	14	94517266	94547591	-	protein_coding	0.06732	14:94029989	3.8	14:94546945	0.0563	-9.37	-0.668	1648	8	enet	0.113	1.54e-36	-0.63469	0.526	1	NA	NA	NA	NA	0.000138657	0.0509377	geneM9	isoM38
	ENSG00000089775	ZBTB25	14	64915824	64971931	-	protein_coding	0.10783	14:64956346	3.39	14:64970462	0.106	11.88	-0.857	1444	6	lasso	0.101	1.34e-32	-1.12465	0.261	1	NA	NA	NA	NA	0.110556	0.0222516	geneM13	isoM0
	ENSG00000089847	ANKRD24	19	4183351	4224811	+	protein_coding	0.08878	19:4040011	-2.67	19:4170856	0.0272	6.4	-0.298	1267	1267	bslmm	0.0344	6.68e-12	-0.89646	0.37	1	NA	NA	NA	NA	0.27173	-0.0280212	geneM12	isoM0
	ENSG00000089902	RCOR1	14	103058998	103196913	+	protein_coding	0.0354	14:102950219	3.92	14:103117673	0.00168	-4.17	1.437	1726	1726	bslmm	0.0119	4.26e-05	-2.54507	0.0109	1	NA	NA	NA	NA	0.00683455	0.038191	geneM5	isoM3
	ENSG00000089916	GPATCH2L	14	76618259	76720685	+	protein_coding	0.13282	14:76599375	3.71	14:76641704	0.0566	9.23	-1.429	1544	1544	bslmm	0.0634	9.37e-21	-2.67853	0.00739	1	NA	NA	NA	NA	0.864123	-0.00257391	geneM0	isoM0
	ENSG00000090006	LTBP4	19	41098789	41135725	+	protein_coding	0.03742	19:41170423	3.52	19:41091145	0.0151	5.16	-0.451	1650	5	enet	0.0173	9.34e-07	-0.72232	0.47	1	NA	NA	NA	NA	0.743095	0.0101199	geneM0	isoM0
	ENSG00000090013	BLVRB	19	40953696	40971747	-	protein_coding	0.04115	19:41170423	3.52	19:40934316	0.0052	5.4	-0.599	1443	3	lasso	0.0234	1.35e-08	-0.10603	0.916	1	NA	NA	NA	NA	0.00232752	0.055843	geneM0	isoM26
	ENSG00000090054	SPTLC1	9	94794281	94877666	-	protein_coding	0.2452	9:94940647	3.97	9:94814905	0.132	14.73	-3.429	1975	83	enet	0.27	2.59e-92	-2.48886	0.0128	1	NA	NA	NA	NA	0.0375608	-0.0263807	geneM0	isoM43
	ENSG00000090060	PAPOLA	14	96967770	97033448	+	protein_coding	0.01789	14:97453678	3.66	14:97059845	0.0183	-5.76	-1.228	1655	11	enet	0.0159	2.62e-06	1.43331	0.152	1	NA	NA	NA	NA	0.34261	0.0177352	geneM10	isoM23
	ENSG00000090263	MRPS33	7	140705854	140715028	-	protein_coding	0.11066	7:140706157	-4.3	7:140691563	0.0203	-7.6	-2.014	1092	8	lasso	0.0542	6.24e-18	2.49206	0.0127	1	NA	NA	NA	NA	0.0344615	-0.0325581	geneM33	isoM12
	ENSG00000090266	NDUFB2	7	140390577	140422590	+	protein_coding	0.11379	7:140706157	-4.3	7:140396718	0.0786	-10.34	1.247	1354	14	enet	0.0798	7.2e-26	-1.32368	0.186	1	NA	NA	NA	NA	0.00957736	-0.0426074	geneM33	isoM41
	ENSG00000090273	NUDC	1	27226729	27273353	+	protein_coding	0.05498	1:27602489	4.505	1:27036162	0.0477	8.32	-3.195	836	836	blup	0.0509	6.09e-17	-3.23617	0.00121	1	NA	NA	NA	NA	5.46e-06	0.0757914	geneM11	isoM42
	ENSG00000090316	MAEA	4	1283639	1333935	+	protein_coding	0.04105	4:1311515	3.8	4:1417603	0.0112	-5.77	1.717	2170	12	enet	0.024602	5.98e-09	-2.79464	0.0052	1	NA	NA	NA	NA	0.668404	0.007269	geneM0	isoM0
	ENSG00000090339	ICAM1	19	10381511	10397291	+	protein_coding	0.02685	19:10113594	-3.19	19:10815480	0.00121	3.26	-0.51	1477	1	lasso	0.00315	0.0231	-0.51	0.61	1	NA	NA	NA	NA	2.51e-05	0.325767	geneM5	isoM5
	ENSG00000090372	STRN4	19	47222764	47250251	-	protein_coding	0.033	19:47169305	3.58	19:47173627	0.0107	-5.02	-1.016	1539	2	lasso	0.00508	0.00549	1.14523	0.252	1	NA	NA	NA	NA	0.000705807	-0.037624	geneM0	isoM0
	ENSG00000090376	IRAK3	12	66582659	66648402	+	protein_coding	0.08195	12:67057498	3.88	12:66586143	0.019	-5.95	-1.011	1452	5	lasso	0.0158	2.81e-06	0.948475	0.343	1	NA	NA	NA	NA	0.0800296	0.0847565	geneM5	isoM5
	ENSG00000090382	LYZ	12	69742121	69748014	+	protein_coding	0.12453	12:69903305	4.55	12:69778914	0.108	-12.55	-0.445	1725	4	lasso	0.137	1.99e-44	0.02641	0.979	1	NA	NA	NA	NA	0.116382	0.143254	geneM5	isoM15
	ENSG00000090432	MUL1	1	20825943	20834654	-	protein_coding	0.42392	1:21030372	-4.075	1:20835636	0.302	-17.58	-1.948	1595	4	lasso	0.369	1.79e-134	2.31335	0.0207	1	NA	NA	NA	NA	0.260663	0.0203346	geneM0	isoM13
	ENSG00000090470	PDCD7	15	65409717	65426174	-	protein_coding	0.04933	15:64936486	3.19	15:65373703	0.00318	4.53	-1.283	1359	1359	bslmm	0.0163	1.94e-06	-1.16114	0.246	1	NA	NA	NA	NA	0.960843	-0.00101027	geneM0	isoM23
	ENSG00000090487	SPG21	15	65255362	65282648	-	protein_coding	0.18815	15:65535473	-3.35	15:65282191	0.119	13.64	0.101	1412	18	enet	0.148	5.22e-48	0.04224	0.966	1	NA	NA	NA	NA	0.453855	0.0117664	geneM2	isoM3
	ENSG00000090520	DNAJB11	3	186285192	186315061	+	protein_coding	0.09004	3:185822774	-3.44	3:186295937	0.0397	7.94	0.574	1663	35	enet	0.0535	1.01e-17	0.91684	0.359	1	NA	NA	NA	NA	0.952809	-0.00209816	geneM10	isoM51
	ENSG00000090539	CHRD	3	184097861	184108524	+	protein_coding	0.14525	3:184555231	-3.85	3:184099378	0.0871	10.82	0.351	1637	5	lasso	0.0877	2.26e-28	0.46376	0.643	1	NA	NA	NA	NA	0.133206	-0.0321078	geneM8	isoM0
	ENSG00000090554	FLT3LG	19	49977464	49989488	+	protein_coding	0.02527	19:50152142	-6.6	19:50033083	0.00107	-3.96	-0.18	1310	1310	bslmm	0.00103	0.124	-2.79619	0.00517	1	NA	NA	NA	NA	0.645576	0.0280671	geneM3	isoM0
	ENSG00000090581	GNPTG	16	1401924	1413352	+	protein_coding	0.05063	16:1911585	-4.08	16:1407792	0.0208	5.49	0.89	1971	3	lasso	0.014	9.58e-06	1.04292	0.297	1	NA	NA	NA	NA	0.00013465	-0.0443342	geneM14	isoM26
	ENSG00000090612	ZNF268	12	133707570	133783698	+	protein_coding	0.1815	12:133342644	-3.6	12:133752062	0.108	-12.3	-0.66592	880	34	enet	0.122	2.52e-39	0.367514	0.713	1	NA	NA	NA	NA	0.876373	0.00452985	geneM3	isoM0
	ENSG00000090615	GOLGA3	12	133345495	133405444	-	protein_coding	0.25298	12:133342644	-3.6	12:133352702	0.0422	-7.59	-1.654	1338	1338	bslmm	0.0801	5.76e-26	1.90377	0.0569	1	NA	NA	NA	NA	0.804793	-0.00419063	geneM0	isoM0
	ENSG00000090621	PABPC4	1	40026488	40042462	-	protein_coding	0.05818	1:39544876	-4.556	1:40060025	0.0219	-6.34	-1.315	1508	1508	bslmm	0.0267	1.39e-09	1.82654	0.0678	1	NA	NA	NA	NA	0.0839384	0.0230687	geneM6	isoM3
	ENSG00000090661	CERS4	19	8271620	8327305	+	protein_coding	0.09271	19:8797436	-3.88	19:8309242	0.0161	-6.12	-1.275	2055	2055	bslmm	0.0333	1.39e-11	0.51792	0.605	1	NA	NA	NA	NA	0.0138923	-0.0393015	geneM2	isoM13
	ENSG00000090686	USP48	1	22004791	22110099	-	protein_coding	0.03728	1:22458384	-4.636	1:22086167	0.00111	-4.87	2.257	2310	2310	bslmm	0.0131	1.83e-05	-0.37581	0.707	1	NA	NA	NA	NA	0.673745	-0.00662421	geneM11	isoM42
	ENSG00000090857	PDPR	16	70147529	70195203	+	protein_coding	0.01261	16:69959741	4.44	16:70060197	-0.000684	-4.04	-1.5273	1398	1398	blup	0.00333	0.0201	1.20004	0.23	1	NA	NA	NA	NA	0.767401	-0.014341	geneM2	isoM0
	ENSG00000090861	AARS	16	70286198	70323446	-	protein_coding	0.13357	16:69959741	4.44	16:70241566	0.0471	8.01	-0.356	1410	5	lasso	0.0799	6.34e-26	0.43604	0.663	1	NA	NA	NA	NA	0.0716506	0.0273894	geneM9	isoM38
	ENSG00000090863	GLG1	16	74485856	74641012	-	protein_coding	0.0349	16:74649187	-4.9	16:74480417	0.000483	-3.93	-2.616	1822	1822	bslmm	0.00565	0.00362	1.8079	0.0706	1	NA	NA	NA	NA	0.633961	0.00818955	geneM19	isoM0
	ENSG00000090905	TNRC6A	16	24741016	24838953	+	protein_coding	0.03651	16:24682396	-4.26	16:24716895	0.00318	-4.48	2.45	1883	1883	blup	0.00571	0.00346	-0.74274	0.458	1	NA	NA	NA	NA	0.696295	0.00596148	geneM8	isoM24
	ENSG00000090920	FCGBP	19	40353963	40440533	-	protein_coding	0.2281	19:40312112	-3.61	19:40608906	0.0784	11.04	-0.771	1495	20	enet	0.139	5.5e-45	-0.68704	0.492	1	NA	NA	NA	NA	0.401583	0.0952888	geneM6	isoM15
	ENSG00000090971	NAT14	19	55996371	55998935	+	protein_coding	0.07102	19:56164645	-4.13	19:55995272	0.0175	-5.84	-0.044	1559	4	lasso	0.0281	5.37e-10	0.62744	0.53	1	NA	NA	NA	NA	0.417084	-0.0165732	geneM0	isoM33
	ENSG00000090989	EXOC1	4	56719782	56771200	+	protein_coding	0.13647	4:57178590	3.6	4:56754099	0.0536	-8.94	1.217	1864	1864	bslmm	0.066424	1.05e-21	0.1324	0.895	1	NA	NA	NA	NA	0.00959048	-0.0277089	geneM8	isoM0
	ENSG00000091009	RBM27	5	145583113	145718814	+	protein_coding	0.03826	5:145385505	2.75	5:145591765	0.00331	4.35	-0.694	1605	1605	bslmm	0.009785	0.000186	-0.80603	0.42	1	NA	NA	NA	NA	0.016755	0.0234138	geneM3	isoM32
	ENSG00000091039	OSBPL8	12	76745577	76953589	-	protein_coding	0.03624	12:77134822	4.55	12:76866400	0.0185	-5.86	1.158	1518	1	lasso	0.0265	1.63e-09	-1.158	0.247	1	NA	NA	NA	NA	0.774755	0.00457363	geneM0	isoM8
	ENSG00000091073	DTX2	7	76090993	76135312	+	protein_coding	0.04546	7:76422620	-3.4	7:76112060	0.0098	-5.32	0.747	1319	1319	blup	0.027	1.11e-09	-1.62201	0.105	1	NA	NA	NA	NA	0.795266	-0.00921356	geneM0	isoM0
	ENSG00000091106	NLRC4	2	32449522	32490923	-	protein_coding	0.02697	2:31968693	3.26	2:32472753	0.0248	-6.07	0.906	1112	3	lasso	0.0187	3.6e-07	-0.923	0.356	1	NA	NA	NA	NA	0.159996	0.079049	geneM6	isoM15
	ENSG00000091127	PUS7	7	105080108	105162714	-	protein_coding	0.04134	7:104929064	6.5	7:105223726	0.00135	4.27	-1.73	1295	31	enet	0.00398	0.0124	-1.88485	0.0594	1	NA	NA	NA	NA	0.333659	-0.0183475	geneM8	isoM0
	ENSG00000091129	NRCAM	7	107788068	108097161	-	protein_coding	0.0942	7:108212110	4.26	7:107837221	0.0085	5.65	0.34	1802	1802	bslmm	0.0415	4.53e-14	1.20477	0.228	1	NA	NA	NA	NA	0.503668	-0.0104791	geneM1	isoM1
	ENSG00000091136	LAMB1	7	107564244	107643700	-	protein_coding	0.08952	7:108091868	3.47	7:107728512	-0.000506	4.14	-0.116	1369	1369	bslmm	0.0235	1.29e-08	-0.35958	0.719	1	NA	NA	NA	NA	0.861367	0.00702778	geneM8	isoM0
	ENSG00000091137	SLC26A4	7	107301080	107358254	+	protein_coding	0.13442	7:107842714	-3.12	7:107386396	0.0637	9.74	-0.264	1194	17	enet	0.077	5.26e-25	-0.21557	0.829	1	NA	NA	NA	NA	0.00463127	0.0757163	geneM8	isoM0
	ENSG00000091140	DLD	7	107531415	107572175	+	protein_coding	0.20166	7:108025160	3.19	7:107552741	0.164	14.8	-0.88	1277	26	enet	0.188	8.45e-62	-1.18398	0.236	1	NA	NA	NA	NA	0.222133	-0.0200228	geneM0	isoM0
	ENSG00000091157	WDR7	18	54318574	54698828	+	protein_coding	0.2457	18:53831051	4.81	18:54703464	0.104	-11.32	-0.981	1963	1963	bslmm	0.105	4.8e-34	-0.18466	0.853	1	NA	NA	NA	NA	0.907866	0.00216139	geneM1	isoM45
	ENSG00000091164	TXNL1	18	54264439	54318831	-	protein_coding	0.3741	18:53770443	-5.88	18:54319514	0.125	-13.28	0.12	1441	77	enet	0.195	2.93e-64	-0.56056	0.575	1	NA	NA	NA	NA	0.353596	-0.00980902	geneM1	isoM13
	ENSG00000091317	CMTM6	3	32522804	32544900	-	protein_coding	0.05151	3:32043207	3.65	3:32516218	0.0221	6.55	-0.581	1875	1875	bslmm	0.0264	1.7e-09	-0.52895	0.597	1	NA	NA	NA	NA	0.438357	-0.021231	geneM6	isoM1
	ENSG00000091409	ITGA6	2	173292082	173371181	+	protein_coding	0.22277	2:172976829	-4.92	2:173256273	0.0538	8.09	1.202	1819	62	enet	0.107	1.8e-34	1.27	0.204	1	NA	NA	NA	NA	0.00333653	0.0829824	geneM3	isoM1
	ENSG00000091436	MLTK	2	173940163	174132738	+	protein_coding	0.05563	2:174043233	4.45	2:173945763	0.0216	-5.55	-2.393	1957	11	enet	0.0244	6.74e-09	2.65	0.00797	1	NA	NA	NA	NA	0.0375561	0.0491988	geneM5	isoM1
	ENSG00000091483	FH	1	241660903	241683061	-	protein_coding	0.03757	1:241779862	3.482	1:241606791	-0.000339	-4.26	0.036	1837	1837	blup	0.00306	0.0248	0.28233	0.778	1	NA	NA	NA	NA	0.366229	-0.0147676	geneM9	isoM24
	ENSG00000091490	SEL1L3	4	25749055	25865382	-	protein_coding	0.20731	4:25941476	3.78	4:25917232	0.0562	-9.57	2.24	1740	1740	blup	0.12217	1.81e-39	-1.6436	0.1	1	NA	NA	NA	NA	0.848972	-0.00742255	geneM3	isoM0
	ENSG00000091527	CDV3	3	133292574	133309105	+	protein_coding	0.03752	3:133690883	4	3:133776890	0.00431	-4.08	0.981	1537	4	lasso	0.00445	0.00869	-1.19483	0.232	1	NA	NA	NA	NA	0.660666	-0.0081508	geneM11	isoM24
	ENSG00000091536	MYO15A	17	18012020	18083116	+	protein_coding	0.19606	17:17949802	5.54	17:18054917	0.207	-16.6	0.221	1024	4	lasso	0.241	2.18e-81	0.638926	0.523	1	NA	NA	NA	NA	0.746803	0.0140558	geneM1	isoM2
	ENSG00000091542	ALKBH5	17	18086392	18113268	+	protein_coding	0.03956	17:17949802	5.54	17:18088833	0.0141	5.69	2.299	943	22	enet	0.0201	1.36e-07	1.06424	0.287	1	NA	NA	NA	NA	0.000221369	0.0416123	geneM1	isoM0
	ENSG00000091592	NLRP1	17	5402747	5522744	-	protein_coding	0.26772	17:5262529	4.29	17:5394663	0.194	-16.39	-0.415	2300	2300	bslmm	0.26	1.4e-88	1.7038	0.0884	1	NA	NA	NA	NA	4.91e-09	0.0867178	geneM13	isoM0
	ENSG00000091622	PITPNM3	17	6354584	6459814	-	protein_coding	0.12274	17:6621437	3.82	17:6438976	0.0624	9.48	-0.354	2004	25	enet	0.0942	1.95e-30	-0.874838	0.382	1	NA	NA	NA	NA	0.925871	-0.00287096	geneM12	isoM27
	ENSG00000091640	SPAG7	17	4862521	4871167	-	protein_coding	0.31966	17:5262529	4.29	17:4865928	0.178	15.52	-0.269	1672	1672	bslmm	0.245	9.39e-83	-0.409433	0.682	1	NA	NA	NA	NA	0.228444	-0.0223443	geneM0	isoM24
	ENSG00000091664	SLC17A6	11	22359643	22401049	+	protein_coding	0.29022	11:22199265	-4.08	11:22782755	0.0715	9.76	-1.075	1585	50	enet	0.2	4.65e-66	-1.5676	0.117	1	NA	NA	NA	NA	0.851895	0.0109876	geneM1	isoM2
	ENSG00000091831	ESR1	6	151977826	152450754	+	protein_coding	0.18319	6:152549309	-4.23	6:151997830	0.0811	-10.43	-0.467	2768	29	enet	0.0899	4.68e-29	0.85971	0.39	1	NA	NA	NA	NA	0.543752	0.0374024	geneM1	isoM0
	ENSG00000091844	RGS17	6	153325594	153452384	-	protein_coding	0.03788	6:152827062	3.69	6:153437735	0.0025	-4.08	-2.101	2164	5	lasso	0.00872	0.000397	1.56001	0.119	1	NA	NA	NA	NA	0.135924	0.0296636	geneM16	isoM0
	ENSG00000091947	TMEM101	17	42088556	42101314	-	protein_coding	0.01951	17:42598874	-3.34	17:42565372	0.000477	-3.75	-1.688	1295	1295	blup	0.00105	0.122	0.192654	0.847	1	NA	NA	NA	NA	0.399804	0.0165546	geneM2	isoM23
	ENSG00000091972	CD200	3	112051194	112081659	+	protein_coding	0.04728	3:112120103	-2.88	3:112051427	0.0157	6.04	-0.266	1913	12	enet	0.0168	1.35e-06	0.18246	0.855	1	NA	NA	NA	NA	0.0543483	0.0345608	geneM1	isoM2
	ENSG00000092010	PSME1	14	24605367	24608176	+	protein_coding	0.11985	14:24479055	-3.1	14:24598912	0.0784	-10.38	-0.531	1643	6	lasso	0.0867	4.83e-28	0.421886	0.673	1	NA	NA	NA	NA	0.835779	0.00572962	geneM5	isoM15
	ENSG00000092020	PPP2R3C	14	35554673	35591723	-	protein_coding	0.40757	14:35528819	-5.01	14:35597149	0.352	-21.62	-3.036	1879	1879	bslmm	0.402	8.16e-150	1.75776	0.0788	1	NA	NA	NA	NA	0.326868	-0.0158653	geneM1	isoM0
	ENSG00000092036	HAUS4	14	23415437	23426370	-	protein_coding	0.26	14:23835177	-3.81	14:23426182	0.198	-16.31	-2.92	1519	52	enet	0.246	3.69e-83	3.49462	0.000475	1	NA	NA	NA	NA	0.400441	0.0239759	geneM3	isoM0
	ENSG00000092068	SLC7A8	14	23594504	23652883	-	protein_coding	0.17553	14:23835177	-3.81	14:23546870	0.0138	-6.07	-2.31	1476	44	enet	0.054	7.3e-18	1.02721	0.304	1	NA	NA	NA	NA	0.0248359	-0.0427193	geneM1	isoM17
[truncated: 12,539 more rows]

## Sheet: SMR Yang et al 2020
Yang, Z. et al. The genome-wide risk alleles for psychiatric disorders at 3p21.1 show convergent effects on mRNA expression, cognitive function, and mushroom dendritic spine. Mol Psychiatry 25, 48-66, doi:10.1038/s41380-019-0592-0 (2020).
[truncated: 5 more rows]

[truncated: 5 more sheets: SMR Gandal et al 2018,  SMR Li et al 2017, SCZ DEGs Gonçalves et al 2018, Coexpression Gandal et al 2018 , Disease module Gandal 2018 ]
