# Supplementary material for: Human forebrain organoid-based multi-omics analyses of PCCB as a schizophrenia associated gene linked to GABAergic pathways
Source: Nat Commun. 2023 Aug 24;14:5176. doi: 10.1038/s41467-023-40861-2 (PMC10449845; doi:10.1038/s41467-023-40861-2)
Supplement: Supplementary file 5 — Supplementary Data 2 [file 41467_2023_40861_MOESM5_ESM.xlsx]

## Sheet: 1099_PCCB-G1_upDEGs
GeneID	Symble	baseMean	log2FoldChange	lfcSE	stat	pvalue	padj
ENSG00000000419.14	DPM1	611.63	0.295756	0.103067	-2.86956	0.00411044	0.0369122
ENSG00000002586.20	CD99	208.787	0.616857	0.164017	-3.76094	0.000169276	0.00321659
ENSG00000002586.20_PAR_Y	CD99	208.787	0.616857	0.164017	-3.76094	0.000169276	0.00321659
ENSG00000002746.15	HECW1	342.804	0.722375	0.171155	-4.2206	2.43652e-05	0.000653552
ENSG00000003756.17	RBM5	1373.66	0.303209	0.0889562	-3.40852	0.000653168	0.00912068
ENSG00000004399.13	PLXND1	221.886	1.21009	0.245787	-4.92335	8.50767e-07	4.06873e-05
ENSG00000004478.8	FKBP4	1088.6	0.3111	0.101011	-3.07985	0.00207102	0.0222981
ENSG00000004487.18	KDM1A	2950.9	0.210442	0.0726621	-2.89618	0.00377736	0.0345898
ENSG00000004777.19	ARHGAP33	248.386	0.642184	0.223309	-2.87577	0.00403046	0.0364059
ENSG00000006042.12	TMEM98	392.518	0.553969	0.129135	-4.28984	1.78803e-05	0.000502931
ENSG00000007350.17	TKTL1	76.3518	0.946023	0.331756	-2.85157	0.00435044	0.038621
ENSG00000007866.22	TEAD3	91.0021	1.01342	0.223435	-4.53563	5.74327e-06	0.000204024
ENSG00000008311.16	AASS	1478.06	0.433581	0.104537	-4.14764	3.35915e-05	0.000853999
ENSG00000008382.16	MPND	24.5245	1.17635	0.424925	-2.76836	0.00563387	0.0462607
ENSG00000008710.20	PKD1	532.968	0.625034	0.153931	-4.06048	4.8972e-05	0.0011665
ENSG00000010256.11	UQCRC1	372.377	0.450084	0.12731	-3.53534	0.000407255	0.00633935
ENSG00000011028.14	MRC2	246.194	0.976794	0.207317	-4.71159	2.45792e-06	0.000100422
ENSG00000011304.22	PTBP1	1945	0.322458	0.106903	-3.01635	0.00255835	0.0259026
ENSG00000023902.14	PLEKHO1	401.698	0.492467	0.131454	-3.74632	0.000179447	0.00334126
ENSG00000024422.12	EHD2	71.503	0.832683	0.277783	-2.9976	0.00272114	0.0271497
ENSG00000026025.16	VIM	21289.3	0.718703	0.0868013	-8.27987	1.23311e-16	8.15085e-14
ENSG00000026297.17	RNASET2	306.852	0.460479	0.130593	-3.52606	0.000421784	0.00650532
ENSG00000026652.15	AGPAT4	1395.49	0.358611	0.0976408	-3.67276	0.000239942	0.00417765
ENSG00000029993.15	HMGB3	1609.01	0.402452	0.0825748	-4.87379	1.09476e-06	5.05072e-05
ENSG00000031698.13	SARS1	1394.27	0.319686	0.0974882	-3.27923	0.00104092	0.0132317
ENSG00000038295.8	TLL1	62.7296	2.99862	0.64	-4.68535	2.79486e-06	0.000113189
ENSG00000039650.12	PNKP	122.788	0.522216	0.187927	-2.77882	0.00545567	0.045138
ENSG00000040608.14	RTN4R	53.2134	0.827557	0.275876	-2.99974	0.00270211	0.0270182
ENSG00000042493.16	CAPG	33.1507	1.17913	0.362001	-3.25724	0.001125	0.0140876
ENSG00000044090.13	CUL7	431.736	0.355207	0.126223	-2.81412	0.00489108	0.0418899
ENSG00000044115.21	CTNNA1	1763.62	0.339657	0.0893821	-3.80006	0.000144664	0.00282907
ENSG00000044524.11	EPHA3	2542.99	0.41759	0.105762	-3.9484	7.86766e-05	0.00174807
ENSG00000048028.11	USP28	413.796	0.453205	0.122361	-3.70384	0.000212362	0.00380484
ENSG00000048052.24	HDAC9	1188.86	0.342634	0.109534	-3.12811	0.00175935	0.0198549
ENSG00000049239.13	H6PD	342.81	0.370388	0.132825	-2.78854	0.00529463	0.0441609
ENSG00000049323.16	LTBP1	396.794	0.48896	0.13387	-3.6525	0.000259699	0.0044546
ENSG00000050165.19	DKK3	530.539	0.572246	0.132769	-4.31011	1.63176e-05	0.000470416
ENSG00000051128.19	HOMER3	91.8937	0.706572	0.248608	-2.84211	0.00448166	0.0394983
ENSG00000051620.11	HEBP2	356.318	0.421148	0.129337	-3.25621	0.00112909	0.0141198
ENSG00000054148.18	PHPT1	318.973	0.5428	0.164494	-3.29983	0.00096745	0.0124517
ENSG00000055609.21	KMT2C	9044.95	0.256863	0.0847875	-3.0295	0.00244961	0.0250345
ENSG00000056487.16	PHF21B	293.719	1.0182	0.202068	-5.0389	4.68226e-07	2.47598e-05
ENSG00000060718.22	COL11A1	552.285	1.03554	0.158257	-6.54341	6.0133e-11	1.04994e-08
ENSG00000061337.15	LZTS1	406.208	0.746031	0.168529	-4.42671	9.56793e-06	0.000306372
ENSG00000061936.10	SFSWAP	708.104	0.327212	0.115236	-2.83949	0.00451858	0.0396726
ENSG00000063244.13	U2AF2	785.363	0.382608	0.128314	-2.98182	0.00286542	0.02836
ENSG00000063660.9	GPC1	834.546	0.886962	0.170736	-5.19493	2.04801e-07	1.25512e-05
ENSG00000064042.18	LIMCH1	1369.31	0.816639	0.129328	-6.31447	2.71083e-10	4.14645e-08
ENSG00000064218.5	DMRT3	27.3422	3.54501	0.54833	-6.4651	1.01233e-10	1.64352e-08
ENSG00000064489.23	BORCS8-MEF2B	33.1185	1.14804	0.386907	-2.96724	0.00300489	0.0293465
ENSG00000064666.15	CNN2	767.884	0.406037	0.138092	-2.94033	0.0032786	0.03115
ENSG00000064692.20	SNCAIP	655.83	0.371814	0.102479	-3.62818	0.000285422	0.00475909
ENSG00000064932.16	SBNO2	105.769	0.656007	0.237156	-2.76614	0.00567248	0.0464541
ENSG00000065413.20	ANKRD44	288.027	0.617694	0.178883	-3.45307	0.000554252	0.00807089
ENSG00000065882.17	TBC1D1	478.914	0.514266	0.117425	-4.37953	1.18933e-05	0.00036565
ENSG00000066230.12	SLC9A3	75.4787	1.01576	0.273842	-3.70928	0.000207848	0.00375302
ENSG00000066322.15	ELOVL1	74.8152	0.6777	0.233833	-2.89823	0.0037528	0.0344622
ENSG00000066468.24	FGFR2	1691.2	0.326747	0.0902876	-3.61896	0.000295791	0.00489231
ENSG00000066735.15	KIF26A	198.196	0.587774	0.170616	-3.44501	0.000571029	0.00823351
ENSG00000066923.18	STAG3	272.166	0.45766	0.144081	-3.17642	0.00149105	0.0174551
ENSG00000067596.12	DHX8	895.927	0.268363	0.093808	-2.86077	0.0042262	0.0378233
ENSG00000068078.20	FGFR3	549.692	1.28401	0.382232	-3.35923	0.000781588	0.0105184
ENSG00000068394.11	GPKOW	77.2196	0.901684	0.24421	-3.69225	0.000222278	0.003933
ENSG00000070047.13	PHRF1	425.912	0.660962	0.165202	-4.00095	6.30897e-05	0.00144871
ENSG00000070540.13	WIPI1	122.227	1.08326	0.224973	-4.81507	1.47152e-06	6.51968e-05
ENSG00000071054.17	MAP4K4	4170.4	0.358658	0.0935754	-3.83282	0.000126682	0.00254299
ENSG00000071082.11	RPL31	3598.65	0.325928	0.106037	-3.07372	0.0021141	0.022565
ENSG00000071564.17	TCF3	911.406	0.572673	0.151319	-3.78454	0.00015399	0.00298435
ENSG00000071655.18	MBD3	327.653	0.608939	0.181545	-3.3542	0.000795939	0.0106666
ENSG00000071859.15	FAM50A	211.285	0.514549	0.181355	-2.83724	0.0045505	0.0398584
ENSG00000071894.17	CPSF1	479.253	0.567378	0.186086	-3.04901	0.00229595	0.024007
ENSG00000072134.16	EPN2	405.843	0.381024	0.117774	-3.2352	0.00121558	0.0149191
ENSG00000072310.18	SREBF1	177.419	0.81056	0.202555	-4.00168	6.28933e-05	0.001446
ENSG00000072682.20	P4HA2	167.39	0.540511	0.18016	-3.00017	0.00269831	0.0270094
ENSG00000073050.12	XRCC1	199.838	0.661557	0.239823	-2.75852	0.00580644	0.0470928
ENSG00000073111.14	MCM2	540.224	0.533416	0.122173	-4.36608	1.26495e-05	0.000380677
ENSG00000073331.18	ALPK1	78.3365	1.60084	0.284122	-5.63433	1.75741e-08	1.53448e-06
ENSG00000073792.16	IGF2BP2	1308.46	0.291693	0.10229	-2.85164	0.00434939	0.038621
ENSG00000074047.22	GLI2	478.713	0.624699	0.171277	-3.6473	0.000265007	0.00452725
ENSG00000074181.9	NOTCH3	692.918	0.474878	0.138998	-3.41643	0.000634483	0.00890972
ENSG00000074590.14	NUAK1	420.461	0.447399	0.138648	-3.22687	0.00125154	0.0152491
ENSG00000074800.16	ENO1	6006.17	0.324027	0.0852726	-3.7999	0.000144755	0.00282907
ENSG00000075240.17	GRAMD4	212.424	0.531139	0.179576	-2.95773	0.00309914	0.029968
ENSG00000075275.18	CELSR1	702.075	1.00683	0.26115	-3.85538	0.000115551	0.0023605
ENSG00000076716.9	GPC4	1805.97	0.678649	0.133458	-5.08511	3.67411e-07	2.01782e-05
ENSG00000076924.12	XAB2	362.947	0.40458	0.143887	-2.8118	0.0049265	0.0420216
ENSG00000077097.16	TOP2B	4052.31	0.316048	0.0837726	-3.77269	0.0001615	0.00310066
ENSG00000077235.18	GTF3C1	1469.7	0.311113	0.0900335	-3.45553	0.00054922	0.00801315
ENSG00000078061.14	ARAF	195.91	0.615026	0.167302	-3.67614	0.000236787	0.0041344
ENSG00000078114.19	NEBL	1132.3	0.408889	0.12602	-3.24464	0.00117597	0.0145487
ENSG00000078295.17	ADCY2	516.162	0.75905	0.159046	-4.77253	1.8193e-06	7.79433e-05
ENSG00000079215.15	SLC1A3	2819.3	0.594502	0.106793	-5.56688	2.59344e-08	2.16214e-06
ENSG00000079459.13	FDFT1	809.27	0.499026	0.114509	-4.35796	1.31281e-05	0.000390636
ENSG00000079462.8	PAFAH1B3	276.844	0.445188	0.160478	-2.77414	0.00553479	0.0457312
ENSG00000079616.14	KIF22	551.296	0.478858	0.12172	-3.93409	8.35135e-05	0.00182703
ENSG00000079691.18	CARMIL1	330.342	1.21341	0.169693	-7.15061	8.63911e-13	2.34721e-10
ENSG00000079739.17	PGM1	352.435	0.518614	0.121402	-4.27188	1.9383e-05	0.000540273
ENSG00000079805.19	DNM2	897.455	0.308562	0.105373	-2.9283	0.00340825	0.0320365
ENSG00000080503.24	SMARCA2	741.232	0.48669	0.131635	-3.69727	0.000217928	0.00387083
ENSG00000081320.11	STK17B	375.464	0.932537	0.185745	-5.02053	5.15286e-07	2.68645e-05
ENSG00000081760.17	AACS	281.494	0.561599	0.177317	-3.16721	0.00153909	0.0179267
ENSG00000081913.14	PHLPP1	973.478	0.571826	0.120281	-4.75408	1.99348e-06	8.36629e-05
ENSG00000082397.18	EPB41L3	534.869	1.10591	0.172777	-6.40083	1.54537e-10	2.42387e-08
ENSG00000082684.16	SEMA5B	313.503	1.00792	0.220807	-4.5647	5.00209e-06	0.000182601
ENSG00000083845.9	RPS5	2377.06	0.356628	0.0914033	-3.9017	9.5518e-05	0.00203435
ENSG00000084207.18	GSTP1	2473.93	0.45746	0.0998614	-4.58095	4.6287e-06	0.000174122
ENSG00000084774.14	CAD	924.845	0.356057	0.120823	-2.94693	0.00320948	0.0306344
ENSG00000085552.18	IGSF9	92.5049	1.16916	0.264578	-4.41895	9.91802e-06	0.000315943
ENSG00000087086.15	FTL	12146.3	0.327657	0.103968	-3.15151	0.0016243	0.0186803
ENSG00000087266.17	SH3BP2	268.792	0.494005	0.152043	-3.24911	0.00115767	0.0143607
ENSG00000087365.16	SF3B2	1659.25	0.387269	0.123834	-3.12733	0.00176401	0.0198833
ENSG00000087510.7	TFAP2C	95.7321	2.66714	0.321066	-8.30714	9.80388e-17	6.72038e-14
ENSG00000087903.13	RFX2	107.294	0.719845	0.20697	-3.47801	0.000505153	0.0074795
ENSG00000088256.9	GNA11	387.086	0.347681	0.123032	-2.82593	0.00471432	0.0408459
ENSG00000088280.20	ASAP3	153.986	0.937863	0.182422	-5.14118	2.73014e-07	1.60411e-05
ENSG00000089154.11	GCN1	1265.69	0.306472	0.100583	-3.04696	0.00231165	0.0240464
ENSG00000089157.16	RPLP0	5046.47	0.401864	0.108838	-3.69231	0.000222224	0.003933
ENSG00000089248.7	ERP29	156.665	0.497412	0.181575	-2.73943	0.00615465	0.049184
ENSG00000090006.18	LTBP4	227.047	0.649883	0.22289	-2.91572	0.00354873	0.0329884
ENSG00000090339.9	ICAM1	25.0367	1.691	0.458668	-3.68677	0.000227118	0.00400715
ENSG00000090776.6	EFNB1	780.372	0.759019	0.142368	-5.33138	9.74687e-08	6.60788e-06
ENSG00000091490.11	SEL1L3	260.736	1.05528	0.169229	-6.23578	4.49534e-10	6.60315e-08
ENSG00000091664.9	SLC17A6	172.735	1.94613	0.246173	-7.90552	2.66817e-15	1.20445e-12
ENSG00000092010.15	PSME1	148.403	0.548825	0.183221	-2.99542	0.00274067	0.0273167
ENSG00000092621.13	PHGDH	772.931	0.504149	0.165441	-3.04731	0.00230897	0.0240351
ENSG00000092820.19	EZR	1105.78	0.626703	0.0965596	-6.49033	8.56508e-11	1.42813e-08
ENSG00000092841.19	MYL6	789.609	0.314717	0.111898	-2.81254	0.00491524	0.0419803
ENSG00000092847.13	AGO1	2931.85	0.311165	0.0922251	-3.37397	0.00074092	0.0100905
ENSG00000092871.17	RFFL	405.331	0.470016	0.129996	-3.61561	0.000299638	0.00493389
ENSG00000095637.23	SORBS1	893.375	0.390322	0.0954165	-4.09071	4.30048e-05	0.00105282
ENSG00000095739.11	BAMBI	13.5846	1.80117	0.591568	-3.04473	0.00232889	0.0241609
ENSG00000096746.18	HNRNPH3	2017.7	0.279443	0.0863144	-3.23751	0.0012058	0.0148088
ENSG00000099260.12	PALMD	222.306	1.1711	0.246122	-4.75822	1.95308e-06	8.25289e-05
ENSG00000099331.14	MYO9B	570.272	0.530763	0.163239	-3.25144	0.00114822	0.0143139
ENSG00000099341.12	PSMD8	515.956	0.459624	0.117032	-3.92732	8.58979e-05	0.00186815
ENSG00000099800.8	TIMM13	78.3859	0.844234	0.258045	-3.27166	0.0010692	0.0135539
ENSG00000099899.15	TRMT2A	113.154	0.779676	0.215294	-3.62145	0.000292953	0.00485405
ENSG00000099917.17	MED15	655.037	0.430943	0.117151	-3.67854	0.000234577	0.00410622
ENSG00000099949.21	LZTR1	237.469	0.568139	0.155866	-3.64505	0.000267337	0.00455505
ENSG00000099956.20	SMARCB1	958.806	0.283943	0.100697	-2.81977	0.00480579	0.0414085
ENSG00000100075.10	SLC25A1	128.822	0.730362	0.197369	-3.7005	0.000215177	0.00383671
ENSG00000100083.19	GGA1	303.138	0.483208	0.139747	-3.45773	0.000544749	0.00797014
ENSG00000100196.11	KDELR3	100.982	0.672372	0.216336	-3.108	0.00188358	0.0208134
ENSG00000100241.22	SBF1	830.019	0.491504	0.153544	-3.20107	0.0013692	0.0163539
ENSG00000100242.16	SUN2	187.389	0.70751	0.205604	-3.44114	0.000579279	0.00832398
ENSG00000100258.18	LMF2	194.134	0.590179	0.202965	-2.90779	0.00363995	0.0336505
ENSG00000100297.16	MCM5	516.895	0.521079	0.141589	-3.68022	0.000233035	0.0040843
ENSG00000100316.16	RPL3	8984.88	0.473614	0.0930093	-5.09212	3.54088e-07	1.97393e-05
ENSG00000100319.13	ZMAT5	68.087	0.810291	0.263882	-3.07066	0.00213586	0.0227496
ENSG00000100427.16	MLC1	46.4846	2.28192	0.414872	-5.5003	3.79156e-08	2.97349e-06
ENSG00000100603.14	SNW1	455.976	0.36749	0.10906	-3.36963	0.000752702	0.0102208
ENSG00000100813.15	ACIN1	1942.37	0.233429	0.0842845	-2.76954	0.00561357	0.0462317
ENSG00000100836.11	PABPN1	322.098	0.519928	0.145747	-3.56733	0.000360632	0.0057391
ENSG00000100842.13	EFS	255.882	0.884651	0.189362	-4.67176	2.98637e-06	0.000119895
ENSG00000100918.14	REC8	379.215	0.392498	0.126789	-3.09569	0.00196358	0.0214079
ENSG00000100979.15	PLTP	349.23	0.415067	0.14857	-2.79374	0.0052102	0.0437524
ENSG00000100982.12	PCIF1	255.409	0.474764	0.145618	-3.26034	0.00111279	0.0139837
ENSG00000100994.12	PYGB	776.128	0.438997	0.110872	-3.95948	7.51144e-05	0.00167496
ENSG00000101134.12	DOK5	280.98	0.682033	0.137086	-4.9752	6.51787e-07	3.27806e-05
ENSG00000101144.13	BMP7	265.311	0.564927	0.154165	-3.66443	0.000247891	0.00429183
ENSG00000101255.12	TRIB3	159.237	0.492732	0.174698	-2.82049	0.00479509	0.0413528
ENSG00000101265.16	RASSF2	615.695	0.477072	0.108789	-4.38531	1.15821e-05	0.000359065
ENSG00000101292.8	PROKR2	24.6505	2.04427	0.494596	-4.13321	3.57728e-05	0.000903251
ENSG00000101384.12	JAG1	1596.47	0.408773	0.113035	-3.61635	0.00029879	0.0049287
ENSG00000101412.13	E2F1	134.21	0.619841	0.200182	-3.0964	0.00195888	0.0213768
ENSG00000101457.13	DNTTIP1	119.96	0.548735	0.198769	-2.76067	0.0057682	0.0468815
ENSG00000101542.10	CDH20	165.531	1.04133	0.234259	-4.4452	8.78083e-06	0.000286624
ENSG00000101546.13	RBFA	239.551	0.433664	0.150067	-2.88981	0.00385474	0.0351273
ENSG00000101670.12	LIPG	600.497	0.386151	0.109882	-3.51425	0.000441004	0.00675112
ENSG00000101871.17	MID1	2932.21	0.611191	0.0993568	-6.15148	7.67631e-10	9.93518e-08
ENSG00000102034.18	ELF4	97.0486	1.34396	0.250415	-5.36693	8.00882e-08	5.67921e-06
ENSG00000102119.12	EMD	255.192	0.4433	0.149131	-2.97255	0.00295338	0.0289213
ENSG00000102316.17	MAGED2	1282.22	0.339792	0.0947418	-3.58651	0.000335138	0.00541522
ENSG00000102595.21	UGGT2	529.936	0.368104	0.111401	-3.30431	0.000952096	0.0123054
ENSG00000102996.5	MMP15	254.146	0.750292	0.162294	-4.62303	3.78175e-06	0.000146735
ENSG00000103051.20	COG4	317.105	0.375072	0.133948	-2.80013	0.00510821	0.0432097
ENSG00000103202.13	NME4	302.799	0.545617	0.136097	-4.00903	6.09688e-05	0.001407
ENSG00000103449.13	SALL1	2410.65	0.391399	0.0925323	-4.22986	2.33841e-05	0.000630892
ENSG00000103489.12	XYLT1	553.488	0.713799	0.130824	-5.45616	4.86531e-08	3.64564e-06
ENSG00000103647.13	CORO2B	1169.81	0.373999	0.114434	-3.26824	0.00108219	0.0136904
ENSG00000103888.17	CEMIP	23.1044	1.25205	0.435849	-2.87267	0.00407016	0.0366037
ENSG00000104332.12	SFRP1	7063.38	0.431748	0.089776	-4.80917	1.51557e-06	6.66277e-05
ENSG00000104365.16	IKBKB	248.256	0.591251	0.149757	-3.94806	7.8788e-05	0.00174845
ENSG00000104368.19	PLAT	226.264	0.619256	0.170294	-3.63639	0.000276489	0.00466052
ENSG00000104369.5	JPH1	277.047	0.67218	0.153094	-4.39064	1.1302e-05	0.000351557
ENSG00000104419.17	NDRG1	344.303	0.801001	0.164239	-4.87704	1.07692e-06	5.00793e-05
ENSG00000104517.13	UBR5	2902.65	0.229658	0.0815557	-2.81596	0.00486315	0.0416893
ENSG00000104529.19	EEF1D	490.167	0.685074	0.146523	-4.67554	2.93175e-06	0.000118215
ENSG00000104805.16	NUCB1	498.849	0.489483	0.139182	-3.51685	0.000436698	0.00670739
ENSG00000104824.18	HNRNPL	2177.61	0.264314	0.0847835	-3.11752	0.00182382	0.0203713
ENSG00000104852.15	SNRNP70	729.791	0.419046	0.116041	-3.61118	0.000304808	0.00499238
ENSG00000104885.19	DOT1L	806.681	0.429324	0.132398	-3.24269	0.00118408	0.0146197
ENSG00000104888.10	SLC17A7	267.465	3.06367	0.441839	-6.93392	4.09338e-12	9.47003e-10
ENSG00000104889.7	RNASEH2A	191.113	0.502331	0.167203	-3.00432	0.00266176	0.0267158
ENSG00000104897.10	SF3A2	421.474	0.57586	0.170548	-3.37652	0.000734087	0.0100186
ENSG00000104960.15	PTOV1	840.914	0.566584	0.12239	-4.62932	3.66865e-06	0.000143247
ENSG00000104964.15	TLE5	1172.85	0.557827	0.119928	-4.65134	3.29782e-06	0.000130492
ENSG00000105202.9	FBL	845.957	0.352669	0.121925	-2.89252	0.00382166	0.0349291
ENSG00000105220.17	GPI	4917.82	0.255652	0.0672581	-3.80106	0.00014408	0.00282256
ENSG00000105245.9	NUMBL	289.094	0.548462	0.140904	-3.89247	9.92307e-05	0.00210615
ENSG00000105287.13	PRKD2	172.641	0.630059	0.178586	-3.52804	0.000418641	0.00646895
ENSG00000105355.9	PLIN3	102.53	0.67494	0.221904	-3.04159	0.00235335	0.0243193
ENSG00000105443.16	CYTH2	502.646	0.452777	0.14362	-3.15261	0.00161816	0.0186365
ENSG00000105552.15	BCAT2	186.031	0.649482	0.163137	-3.9812	6.85692e-05	0.0015604
ENSG00000105568.18	PPP2R1A	2100.78	0.266545	0.081863	-3.25599	0.00112997	0.0141212
ENSG00000105618.14	PRPF31	263.092	0.493075	0.143377	-3.43902	0.000583827	0.00835689
ENSG00000105640.13	RPL18A	5238.39	0.45926	0.0897369	-5.11785	3.09038e-07	1.7708e-05
ENSG00000105642.16	KCNN1	109.143	1.13172	0.252395	-4.48393	7.32801e-06	0.000246594
ENSG00000105647.19	PIK3R2	532.973	0.338985	0.121963	-2.77941	0.00544577	0.0450963
ENSG00000105669.14	COPE	255.782	0.452725	0.16443	-2.7533	0.00589984	0.047735
ENSG00000105855.10	ITGB8	4230.6	0.931783	0.131111	-7.10682	1.18751e-12	3.01073e-10
ENSG00000105894.12	PTN	964.421	0.380328	0.129308	-2.94126	0.00326884	0.0310775
ENSG00000105971.15	CAV2	47.2104	0.969562	0.300849	-3.22275	0.00126967	0.0154193
ENSG00000105974.13	CAV1	60.3094	1.17092	0.31946	-3.66533	0.000247024	0.00428484
ENSG00000106009.16	BRAT1	158.398	0.691575	0.205386	-3.3672	0.000759368	0.0102887
ENSG00000106211.10	HSPB1	583.606	0.417603	0.116209	-3.59355	0.000326207	0.00529599
ENSG00000106246.18	PTCD1	174.126	0.515979	0.166126	-3.10595	0.0018967	0.0208829
ENSG00000106278.12	PTPRZ1	8513.68	0.427101	0.0826563	-5.16719	2.3764e-07	1.43265e-05
ENSG00000106624.11	AEBP1	236.522	0.506856	0.158488	-3.19807	0.00138348	0.0164772
ENSG00000106682.16	EIF4H	2426.09	0.361969	0.0862952	-4.19454	2.73421e-05	0.000718806
ENSG00000106689.11	LHX2	435.499	1.56548	0.358594	-4.36562	1.26762e-05	0.000380862
ENSG00000107186.17	MPDZ	1914.82	0.473711	0.108466	-4.36737	1.2575e-05	0.000379052
ENSG00000107249.24	GLIS3	163.711	0.545898	0.194869	-2.80137	0.00508869	0.0431431
ENSG00000107317.13	PTGDS	64.0883	1.08949	0.390516	-2.78988	0.00527283	0.0440784
ENSG00000107521.20	HPS1	147.623	0.53874	0.17636	-3.05477	0.00225234	0.0237258
ENSG00000107736.22	CDH23	288.08	1.30567	0.331532	-3.93828	8.20679e-05	0.00180608
ENSG00000107863.20	ARHGAP21	6411.11	0.396326	0.0981053	-4.0398	5.34969e-05	0.0012565
ENSG00000107874.11	CUEDC2	221.302	0.615075	0.150888	-4.07637	4.57433e-05	0.00110814
ENSG00000108001.16	EBF3	205.939	0.630151	0.15877	-3.96895	7.21898e-05	0.00162304
ENSG00000108298.12	RPL19	7159.08	0.45335	0.106664	-4.25025	2.13533e-05	0.000588983
ENSG00000108557.20	RAI1	699.278	0.428168	0.150243	-2.84984	0.00437419	0.0387177
ENSG00000108679.13	LGALS3BP	484.045	0.516372	0.120143	-4.29799	1.72352e-05	0.000490751
ENSG00000108821.14	COL1A1	339.56	1.30798	0.351365	-3.72257	0.000197202	0.00360298
ENSG00000108848.16	LUC7L3	3114.81	0.216629	0.070787	-3.0603	0.00221119	0.0233855
ENSG00000109046.15	WSB1	4251.14	0.442266	0.0840396	-5.26259	1.42042e-07	9.15999e-06
ENSG00000109111.15	SUPT6H	1730.61	0.294637	0.105718	-2.78702	0.00531956	0.0442889
ENSG00000109320.13	NFKB1	149.11	0.513162	0.170936	-3.00207	0.00268153	0.0268705
ENSG00000109736.15	MFSD10	121.578	0.585095	0.205222	-2.85103	0.00435772	0.0386308
ENSG00000109846.9	CRYAB	184.337	0.907062	0.210319	-4.31279	1.61209e-05	0.000465929
ENSG00000109956.13	B3GAT1	657.254	0.485063	0.138107	-3.51222	0.000444377	0.00678592
ENSG00000109991.10	P2RX3	276.529	1.22001	0.148586	-8.21079	2.19729e-16	1.1961e-13
ENSG00000110651.12	CD81	759.191	0.319089	0.0961257	-3.3195	0.000901793	0.011812
ENSG00000110700.7	RPS13	3259.62	0.48628	0.100552	-4.83613	1.32392e-06	5.93295e-05
ENSG00000110881.12	ASIC1	223.721	0.683048	0.148074	-4.61288	3.97118e-06	0.000153442
ENSG00000110900.16	TSPAN11	322.852	0.634117	0.149391	-4.24467	2.18919e-05	0.00060026
ENSG00000111087.10	GLI1	33.7044	1.25951	0.412878	-3.05055	0.00228422	0.023912
ENSG00000111249.14	CUX2	220.143	1.28537	0.187477	-6.85616	7.07352e-12	1.56409e-09
ENSG00000111640.15	GAPDH	24039.2	0.280305	0.0717973	-3.90411	9.45723e-05	0.00201885
ENSG00000111669.15	TPI1	2647.26	0.355006	0.0789133	-4.49868	6.83782e-06	0.000234795
ENSG00000111716.14	LDHB	2088.18	0.326239	0.108322	-3.01176	0.00259736	0.0261972
ENSG00000112175.8	BMP5	89.6093	0.954147	0.301569	-3.16395	0.00155646	0.0180948
ENSG00000112306.8	RPS12	913.045	0.381836	0.0993017	-3.84521	0.000120449	0.00244426
ENSG00000112309.11	B3GAT2	477.47	1.51842	0.366609	-4.1418	3.44596e-05	0.000873669
ENSG00000112333.12	NR2E1	392.18	0.942748	0.160161	-5.88626	3.95024e-09	4.08442e-07
ENSG00000112531.17	QKI	7479.37	0.319255	0.0726309	-4.39558	1.10479e-05	0.000345397
ENSG00000112655.16	PTK7	342.47	0.550766	0.152342	-3.61533	0.000299965	0.0049349
ENSG00000112715.26	VEGFA	2758.48	0.472029	0.0965317	-4.88989	1.00893e-06	4.75147e-05
ENSG00000113013.16	HSPA9	2864	0.324635	0.0904495	-3.58913	0.000331782	0.00536767
ENSG00000113140.11	SPARC	1820.88	0.787009	0.133811	-5.88152	4.06528e-09	4.15692e-07
ENSG00000113368.12	LMNB1	1385.85	0.380644	0.126265	-3.01465	0.00257277	0.0260202
ENSG00000113580.15	NR3C1	210.281	0.569038	0.148656	-3.82787	0.000129255	0.00257787
ENSG00000113645.15	WWC1	200.749	0.520049	0.174598	-2.97855	0.00289614	0.0285419
ENSG00000113648.17	MACROH2A1	2097.79	0.267736	0.0792744	-3.37733	0.000731933	0.00999751
ENSG00000114315.4	HES1	143.383	1.17291	0.210569	-5.5702	2.54441e-08	2.134e-06
ENSG00000114353.17	GNAI2	1735.09	0.285205	0.0926314	-3.07892	0.00207751	0.022329
ENSG00000114391.13	RPL24	1838.29	0.291391	0.0975889	-2.9859	0.00282745	0.0280292
ENSG00000114480.13	GBE1	409.189	0.473652	0.148515	-3.18925	0.0014264	0.0168852
ENSG00000114541.15	FRMD4B	549.389	0.555245	0.130505	-4.25459	2.09436e-05	0.000579408
ENSG00000114757.19	PEX5L	320.749	0.538799	0.194586	-2.76894	0.00562383	0.0462603
ENSG00000114790.13	ARHGEF26	223.242	0.772108	0.153859	-5.01828	5.21352e-07	2.70285e-05
ENSG00000115183.15	TANC1	174.166	0.559887	0.163737	-3.41944	0.000627511	0.00882432
ENSG00000115252.19	PDE1A	130.191	2.19528	0.301172	-7.28913	3.11956e-13	9.78591e-11
ENSG00000115266.12	APC2	570.65	0.541509	0.168617	-3.21148	0.00132055	0.0158883
ENSG00000115268.10	RPS15	1800.36	0.475046	0.142714	-3.32865	0.000872671	0.0114715
ENSG00000115286.21	NDUFS7	229.578	0.508155	0.155696	-3.26376	0.00109944	0.0138519
ENSG00000115457.10	IGFBP2	1501.25	0.50737	0.120969	-4.19423	2.73805e-05	0.000718806
ENSG00000115468.13	EFHD1	35.7352	1.17972	0.403988	-2.92018	0.0034983	0.0326014
ENSG00000115507.10	OTX1	208.607	1.377	0.227722	-6.04683	1.47722e-09	1.7304e-07
ENSG00000115526.11	CHST10	450.951	0.347237	0.123494	-2.81178	0.00492689	0.0420216
ENSG00000115677.18	HDLBP	4746.41	0.257003	0.0804672	-3.19388	0.00140373	0.0166647
ENSG00000116044.16	NFE2L2	1030.08	0.467824	0.112031	-4.17583	2.96898e-05	0.00076853
ENSG00000116117.19	PARD3B	270.562	1.01899	0.170255	-5.98506	2.16305e-09	2.35492e-07
ENSG00000116133.13	DHCR24	922.433	0.523348	0.145526	-3.59625	0.000322836	0.00524587
ENSG00000116183.11	PAPPA2	113.191	1.04089	0.193808	-5.37071	7.84262e-08	5.60429e-06
ENSG00000116478.12	HDAC1	591.084	0.403467	0.113255	-3.56246	0.0003674	0.00582676
ENSG00000116560.12	SFPQ	5103.53	0.224616	0.0784091	-2.86466	0.00417453	0.037397
ENSG00000116584.22	ARHGEF2	820.112	0.328445	0.105869	-3.10239	0.00191966	0.021048
ENSG00000116641.18	DOCK7	1971.55	0.273546	0.0740317	-3.69498	0.000219905	0.0039022
ENSG00000116679.16	IVNS1ABP	1868.65	0.319129	0.0903094	-3.53373	0.000409737	0.00636192
ENSG00000116791.14	CRYZ	309.76	0.434532	0.137978	-3.14928	0.00163671	0.0187336
ENSG00000116830.12	TTF2	318.408	0.399981	0.132439	-3.02011	0.00252687	0.0256381
ENSG00000116985.12	BMP8B	57.3054	0.858159	0.288299	-2.97663	0.00291435	0.0286147
ENSG00000116990.11	MYCL	220.637	0.589742	0.158613	-3.71811	0.000200718	0.0036458
ENSG00000116991.12	SIPA1L2	1443.99	0.542773	0.101214	-5.36264	8.20158e-08	5.7937e-06
ENSG00000117362.13	APH1A	456.028	0.419443	0.127804	-3.28193	0.00103098	0.0131323
ENSG00000117394.24	SLC2A1	3554.09	0.399519	0.12046	-3.31661	0.000911165	0.0118927
ENSG00000117399.14	CDC20	304.186	0.619833	0.199123	-3.11282	0.00185312	0.0205868
ENSG00000117448.14	AKR1A1	214.045	0.443806	0.161515	-2.74777	0.00600014	0.0484312
ENSG00000117519.16	CNN3	2661.63	0.301384	0.0981517	-3.0706	0.0021363	0.0227496
ENSG00000117616.18	RSRP1	422.636	0.374674	0.122901	-3.04859	0.00229916	0.024014
ENSG00000117751.18	PPP1R8	800.57	0.299622	0.0963988	-3.10815	0.00188265	0.0208134
ENSG00000117984.15	CTSD	404.231	0.488819	0.131131	-3.72771	0.000193227	0.00354083
ENSG00000118432.13	CNR1	1248.92	0.722804	0.159883	-4.52083	6.15971e-06	0.000215102
ENSG00000118495.21	PLAGL1	466.878	0.499374	0.152856	-3.26695	0.00108712	0.0137434
ENSG00000118707.11	TGIF2	219.951	0.62612	0.192749	-3.24837	0.00116069	0.0143885
ENSG00000118971.9	CCND2	9327.32	0.326926	0.111498	-2.93213	0.00336646	0.031789
ENSG00000119383.21	PTPA	369.601	0.45128	0.136328	-3.31026	0.000932105	0.0120845
ENSG00000119403.15	PHF19	174.87	0.889239	0.198431	-4.48134	7.41749e-06	0.000248701
ENSG00000119471.15	HSDL2	390.322	0.481292	0.126257	-3.81202	0.000137838	0.00272554
ENSG00000119522.17	DENND1A	347.095	0.419441	0.151929	-2.76077	0.00576661	0.0468815
ENSG00000119669.5	IRF2BPL	488.363	0.407992	0.144642	-2.8207	0.00479189	0.0413528
ENSG00000119725.21	ZNF410	450.138	0.390139	0.110234	-3.53919	0.000401355	0.00628982
ENSG00000119866.22	BCL11A	2467.98	0.466997	0.14678	-3.18161	0.00146459	0.0171997
ENSG00000120049.20	KCNIP2	77.9713	0.88158	0.231568	-3.80701	0.000140658	0.00277242
ENSG00000120549.19	KIAA1217	714.007	0.417329	0.147476	-2.8298	0.00465766	0.0405079
ENSG00000120647.10	CCDC77	148.405	0.594853	0.180258	-3.30002	0.000966795	0.0124517
ENSG00000121005.9	CRISPLD1	363.676	0.850398	0.142213	-5.97974	2.23499e-09	2.40496e-07
ENSG00000121060.19	TRIM25	401.982	0.487185	0.14339	-3.39762	0.000679752	0.00941555
ENSG00000121207.12	LRAT	59.9845	1.48575	0.351841	-4.2228	2.41289e-05	0.000648154
ENSG00000121966.8	CXCR4	302.529	0.791894	0.134572	-5.88455	3.99146e-09	4.10411e-07
ENSG00000122026.11	RPL21	2951.6	0.228685	0.083272	-2.74625	0.00602814	0.0485293
ENSG00000122085.17	MTERF4	324.827	0.343705	0.119941	-2.86562	0.00416199	0.0373208
ENSG00000122218.17	COPA	3565.19	0.205321	0.073053	-2.81058	0.00494526	0.0421007
ENSG00000122406.14	RPL5	4444.57	0.248564	0.0728066	-3.41404	0.000640077	0.00895431
ENSG00000122566.22	HNRNPA2B1	6366.01	0.334216	0.0764083	-4.37408	1.21943e-05	0.000369383
ENSG00000122591.13	FAM126A	1449.2	0.292618	0.0882548	-3.3156	0.000914471	0.0119106
ENSG00000122642.11	FKBP9	324.552	0.600274	0.132797	-4.52022	6.17744e-06	0.000215315
ENSG00000122756.15	CNTFR	915.379	0.471621	0.111478	-4.2306	2.33071e-05	0.000629733
ENSG00000122884.13	P4HA1	1110.46	0.590659	0.107326	-5.50341	3.72508e-08	2.94632e-06
ENSG00000123095.6	BHLHE41	77.5733	1.07122	0.293375	-3.65136	0.00026086	0.00446622
ENSG00000123307.4	NEUROD4	221.921	0.606691	0.180938	-3.35303	0.000799315	0.0106814
ENSG00000123349.15	PFDN5	296.29	0.390322	0.135629	-2.87785	0.00400392	0.0362547
ENSG00000123496.8	IL13RA2	91.7981	1.30683	0.326125	-4.00715	6.14565e-05	0.00141648
ENSG00000124006.15	OBSL1	351.729	0.495541	0.127866	-3.87546	0.000106425	0.00221565
ENSG00000124067.17	SLC12A4	121.609	0.796687	0.204984	-3.88659	0.000101662	0.00214561
ENSG00000124181.15	PLCG1	1411.72	0.278177	0.0877624	-3.16966	0.00152616	0.0177984
ENSG00000124191.18	TOX2	87.2512	0.805913	0.229667	-3.50904	0.000449723	0.00685059
ENSG00000124302.13	CHST8	28.3881	1.58309	0.421557	-3.75533	0.000173114	0.00326971
ENSG00000124440.16	HIF3A	437.634	0.991924	0.182837	-5.42518	5.78968e-08	4.23539e-06
ENSG00000124575.7	H1-3	732.702	0.644513	0.134008	-4.80951	1.51299e-06	6.66277e-05
ENSG00000124614.16	RPS10	2892.78	0.40058	0.100889	-3.97051	7.17191e-05	0.00161481
ENSG00000124635.9	H2BC11	183.903	0.809601	0.257663	-3.14209	0.00167744	0.0190818
ENSG00000124762.14	CDKN1A	1257.89	0.542101	0.103338	-5.24591	1.55514e-07	9.89093e-06
ENSG00000124782.21	RREB1	288.808	0.448459	0.154412	-2.9043	0.0036807	0.0339255
ENSG00000124785.9	NRN1	92.6039	1.26673	0.298137	-4.24884	2.14881e-05	0.000591819
ENSG00000125266.8	EFNB2	2492.02	0.445471	0.100234	-4.44432	8.81696e-06	0.000286827
ENSG00000125462.19	MIR9-1HG	1301.73	1.20581	0.149225	-8.08049	6.45088e-16	3.29902e-13
ENSG00000125534.10	PPDPF	732.134	0.396352	0.130743	-3.03153	0.00243316	0.024927
ENSG00000125675.20	GRIA3	479.892	0.48212	0.156678	-3.07715	0.00208993	0.0223975
ENSG00000125691.14	RPL23	1895.34	0.454576	0.131242	-3.46364	0.000532923	0.00783427
ENSG00000125733.18	TRIP10	72.1736	0.836757	0.270687	-3.09123	0.00199326	0.0216371
ENSG00000125743.11	SNRPD2	568.389	0.389837	0.13461	-2.89605	0.00377893	0.0345898
ENSG00000125835.20	SNRPB	574.41	0.382046	0.124102	-3.0785	0.00208048	0.0223479
ENSG00000125901.6	MRPS26	59.7255	0.789334	0.276372	-2.85605	0.00428942	0.0382043
ENSG00000125970.12	RALY	616.302	0.541192	0.154807	-3.49591	0.00047245	0.00713222
ENSG00000126254.12	RBM42	293.35	0.483961	0.15366	-3.14956	0.00163516	0.0187296
ENSG00000126603.9	GLIS2	165.633	0.522796	0.173469	-3.01377	0.00258021	0.0260669
ENSG00000126768.13	TIMM17B	255.259	0.667554	0.142147	-4.69623	2.65003e-06	0.000107795
ENSG00000126803.10	HSPA2	160.946	0.662213	0.180838	-3.66192	0.000250334	0.004322
ENSG00000126878.13	AIF1L	412.183	0.406126	0.139489	-2.91152	0.0035967	0.033384
ENSG00000127241.18	MASP1	165.425	0.897769	0.214459	-4.18621	2.8365e-05	0.000741497
ENSG00000127445.14	PIN1	303.962	0.411726	0.145242	-2.83476	0.00458602	0.0401125
ENSG00000127616.20	SMARCA4	2159.09	0.530581	0.143012	-3.71003	0.000207231	0.00374553
ENSG00000127663.15	KDM4B	916.561	0.422074	0.135209	-3.12164	0.00179848	0.0201491
ENSG00000128052.10	KDR	88.5298	1.66387	0.274377	-6.06419	1.32621e-09	1.57342e-07
ENSG00000128159.12	TUBGCP6	211.963	0.50873	0.185516	-2.74224	0.0061022	0.0489467
ENSG00000128487.19	SPECC1	1566.26	0.392349	0.0842843	-4.65506	3.23879e-06	0.000128634
ENSG00000128510.12	CPA4	34.9505	2.30283	0.507589	-4.53681	5.71125e-06	0.000203531
ENSG00000128591.16	FLNC	1210.56	0.609618	0.15562	-3.91734	8.95303e-05	0.00192866
ENSG00000128610.12	FEZF1	280.982	0.789757	0.214457	-3.68258	0.000230885	0.00406199
ENSG00000129103.19	SUMF2	190.812	0.527883	0.186799	-2.82594	0.00471416	0.0408459
ENSG00000129187.15	DCTD	354.335	0.466279	0.12815	-3.63854	0.000274184	0.00464162
ENSG00000129195.16	PIMREG	175.347	0.644471	0.182324	-3.53476	0.000408153	0.00634264
ENSG00000129250.12	KIF1C	299.052	0.433445	0.146562	-2.95741	0.00310234	0.0299834
ENSG00000129353.15	SLC44A2	1420.31	0.377286	0.123468	-3.05574	0.00224504	0.0236759
ENSG00000129493.15	HEATR5A	661.564	0.310457	0.107043	-2.90029	0.00372819	0.0342949
ENSG00000129521.15	EGLN3	526.266	0.427818	0.107734	-3.97107	7.15519e-05	0.00161301
ENSG00000129993.15	CBFA2T3	147.111	0.537278	0.176342	-3.0468	0.00231294	0.0240464
ENSG00000130005.13	GAMT	97.1671	0.689904	0.233916	-2.94936	0.00318433	0.0304401
ENSG00000130147.16	SH3BP4	737.611	0.508642	0.104626	-4.86152	1.16489e-06	5.32342e-05
ENSG00000130164.14	LDLR	427.606	0.728286	0.122534	-5.94352	2.78966e-09	2.917e-07
ENSG00000130287.14	NCAN	1399.85	0.362118	0.131007	-2.76411	0.00570791	0.0465794
ENSG00000130313.7	PGLS	106.915	0.802467	0.220807	-3.63425	0.000278791	0.00469505
ENSG00000130396.21	AFDN	4218.57	0.36764	0.0899732	-4.08611	4.38664e-05	0.00107108
ENSG00000130508.11	PXDN	1542.51	0.303043	0.109711	-2.76219	0.00574154	0.0467713
ENSG00000130513.7	GDF15	179.671	1.12473	0.201695	-5.5764	2.4555e-08	2.07518e-06
ENSG00000130635.16	COL5A1	152.866	0.779741	0.233554	-3.33859	0.000842045	0.0111557
ENSG00000130702.15	LAMA5	312.937	0.557413	0.175188	-3.1818	0.00146364	0.0171997
ENSG00000130726.12	TRIM28	1832.07	0.333935	0.108042	-3.09078	0.00199631	0.0216492
ENSG00000130811.12	EIF3G	488.779	0.519594	0.14784	-3.51457	0.000440467	0.00675112
ENSG00000130985.17	UBA1	5642.14	0.203957	0.0671897	-3.03555	0.002401	0.0247288
ENSG00000131116.12	ZNF428	208.143	0.635401	0.203917	-3.11598	0.00183334	0.020453
ENSG00000131149.19	GSE1	2058.6	0.550296	0.122216	-4.50265	6.71122e-06	0.000231306
ENSG00000131469.15	RPL27	844.87	0.288367	0.0971916	-2.967	0.00300724	0.0293465
ENSG00000131473.17	ACLY	1460.93	0.422137	0.122384	-3.44928	0.000562075	0.00815273
ENSG00000131871.15	SELENOS	115.051	0.563134	0.204982	-2.74723	0.00601008	0.0484334
ENSG00000131899.12	LLGL1	397.888	0.533855	0.158724	-3.36343	0.000769812	0.0103922
ENSG00000131981.16	LGALS3	119.546	1.79414	0.293593	-6.11096	9.90313e-10	1.25539e-07
ENSG00000132155.14	RAF1	2091.62	0.202083	0.0723177	-2.79438	0.0052	0.0436866
ENSG00000132383.12	RPA1	607.382	0.381078	0.0989136	-3.85264	0.000116853	0.00238184
ENSG00000132394.11	EEFSEC	140.651	0.586931	0.18558	-3.16268	0.00156325	0.0181396
ENSG00000132475.10	H3-3B	3107.34	0.398268	0.100474	-3.96387	7.37441e-05	0.00164838
ENSG00000132510.11	KDM6B	1052.55	0.393994	0.12867	-3.06205	0.00219823	0.0233151
ENSG00000132589.16	FLOT2	445.345	0.356696	0.112889	-3.1597	0.00157933	0.0182905
ENSG00000132613.16	MTSS2	580.349	0.563345	0.157703	-3.57219	0.000354011	0.00565805
ENSG00000132688.11	NES	4848.23	0.436233	0.136391	-3.1984	0.00138192	0.0164692
ENSG00000132780.17	NASP	1227.3	0.380558	0.12095	-3.1464	0.00165293	0.0188609
ENSG00000132854.19	KANK4	32.1474	1.52649	0.46632	-3.27348	0.0010623	0.0134942
ENSG00000132963.8	POMP	363.933	0.374272	0.133764	-2.798	0.00514206	0.0433573
ENSG00000133056.14	PIK3C2B	1634.53	0.510461	0.123095	-4.14688	3.37035e-05	0.00085567
ENSG00000133112.17	TPT1	6778.81	0.502642	0.097155	-5.17361	2.29618e-07	1.39337e-05
ENSG00000133121.21	STARD13	96.1805	0.815994	0.236743	-3.44676	0.000567359	0.00821074
ENSG00000133627.18	ACTR3B	302.213	0.594529	0.169915	-3.49897	0.000467055	0.00707876
ENSG00000133639.6	BTG1	1094.76	0.413754	0.0876625	-4.71985	2.36013e-06	9.70695e-05
ENSG00000133710.16	SPINK5	132.189	0.594386	0.200106	-2.97035	0.00297459	0.0291136
ENSG00000134107.5	BHLHE40	530.457	0.578453	0.126514	-4.57223	4.82562e-06	0.000178625
ENSG00000134247.10	PTGFRN	991.988	0.392141	0.103794	-3.77807	0.00015805	0.00305487
ENSG00000134278.16	SPIRE1	965.066	0.380376	0.113039	-3.365	0.000765443	0.0103483
ENSG00000134323.12	MYCN	511.563	0.382341	0.128959	-2.96482	0.00302857	0.029486
ENSG00000134376.17	CRB1	219.501	1.37783	0.17593	-7.83171	4.81275e-15	2.02442e-12
ENSG00000134419.15	RPS15A	3814.33	0.320804	0.0778952	-4.11841	3.81504e-05	0.000954172
ENSG00000134569.10	LRP4	434.125	0.835757	0.158728	-5.26536	1.39918e-07	9.08631e-06
ENSG00000134574.12	DDB2	197.28	0.434791	0.157755	-2.75611	0.00584927	0.0473985
ENSG00000134595.9	SOX3	214.766	1.33993	0.243964	-5.49233	3.96659e-08	3.0846e-06
ENSG00000134824.14	FADS2	1479.61	0.370615	0.109768	-3.37634	0.000734563	0.0100186
ENSG00000134871.19	COL4A2	527.361	0.620755	0.153613	-4.04104	5.32139e-05	0.00125144
ENSG00000134884.15	ARGLU1	2754.96	0.317361	0.0833162	-3.80912	0.000139463	0.00275474
ENSG00000134954.14	ETS1	84.3853	0.828092	0.269981	-3.06722	0.00216059	0.0229553
ENSG00000135046.14	ANXA1	129.906	1.24139	0.212834	-5.83265	5.45553e-09	5.34238e-07
ENSG00000135097.7	MSI1	2099.48	0.496149	0.102374	-4.84646	1.25683e-06	5.6735e-05
ENSG00000135245.10	HILPDA	232.271	0.473344	0.151238	-3.12979	0.00174931	0.0197657
ENSG00000135298.15	ADGRB3	826.409	0.450428	0.125953	-3.57617	0.000348671	0.00557753
ENSG00000135333.15	EPHA7	1401.93	0.798732	0.117296	-6.80953	9.79166e-12	2.13205e-09
ENSG00000135365.17	PHF21A	1325.74	0.260867	0.0835552	-3.12209	0.00179572	0.0201304
ENSG00000135390.21	ATP5MC2	681.972	0.378036	0.121346	-3.11536	0.00183722	0.0204838
ENSG00000135404.12	CD63	360.052	0.581737	0.141273	-4.11782	3.82467e-05	0.000955289
ENSG00000135441.8	BLOC1S1	132.752	0.651072	0.210931	-3.08666	0.00202421	0.0219345
ENSG00000135446.17	CDK4	1230.64	0.267483	0.0975058	-2.74325	0.00608335	0.0488887
ENSG00000135451.13	TROAP	128.066	0.730186	0.205985	-3.54486	0.000392828	0.00617187
ENSG00000135486.19	HNRNPA1	13169.2	0.338903	0.0832388	-4.07145	4.67207e-05	0.00112592
ENSG00000135506.16	OS9	494.208	0.527969	0.134666	-3.92059	8.8331e-05	0.00190985
ENSG00000135540.12	NHSL1	1225.93	0.489398	0.112288	-4.35841	1.31013e-05	0.000390465
ENSG00000135638.14	EMX1	61.2742	3.70734	0.696271	-5.32457	1.01193e-07	6.83531e-06
ENSG00000135679.27	MDM2	2100.78	0.307318	0.0911181	-3.37274	0.000744238	0.0101133
ENSG00000136068.16	FLNB	993.116	0.387043	0.0967021	-4.00243	6.26955e-05	0.00144324
ENSG00000136193.17	SCRN1	2798.2	0.316972	0.0926147	-3.42248	0.000620515	0.00877349
ENSG00000136295.15	TTYH3	1309.5	0.664491	0.129662	-5.1248	2.97855e-07	1.714e-05
ENSG00000136490.9	LIMD2	227.103	0.547946	0.174191	-3.14566	0.00165711	0.0188825
ENSG00000136518.17	ACTL6A	446.067	0.422736	0.130887	-3.22978	0.00123885	0.0151245
ENSG00000136535.15	TBR1	920.606	4.26584	0.417948	-10.2066	1.85177e-24	3.80806e-21
ENSG00000136877.15	FPGS	124.785	0.608385	0.196776	-3.09176	0.0019897	0.0216225
ENSG00000136888.8	ATP6V1G1	455.93	0.342733	0.107362	-3.19232	0.00141134	0.0167443
ENSG00000136930.13	PSMB7	366.279	0.383194	0.13521	-2.83407	0.00459591	0.0401783
ENSG00000137076.21	TLN1	912.236	0.431324	0.121249	-3.55735	0.00037461	0.00592408
ENSG00000137142.5	IGFBPL1	2592.9	0.274686	0.100438	-2.73488	0.00624037	0.049676
ENSG00000137177.20	KIF13A	537.74	0.358171	0.113685	-3.15056	0.00162958	0.018711
ENSG00000137185.13	ZSCAN9	214.878	0.622222	0.154591	-4.02495	5.69884e-05	0.00133006
ENSG00000137193.14	PIM1	210.947	0.504878	0.16045	-3.14663	0.00165161	0.0188575
ENSG00000137266.15	SLC22A23	659.172	0.807461	0.144148	-5.6016	2.12377e-08	1.82822e-06
ENSG00000137497.19	NUMA1	1786.21	0.499679	0.123787	-4.03659	5.42328e-05	0.00127056
ENSG00000137501.18	SYTL2	184.336	0.546852	0.192102	-2.84667	0.00441791	0.039048
ENSG00000137558.9	PI15	1978.12	1.22583	0.316621	-3.87161	0.000108119	0.00224208
ENSG00000137575.12	SDCBP	1857.78	0.361974	0.0977782	-3.70199	0.000213913	0.00382522
ENSG00000137642.13	SORL1	905.348	0.461845	0.106269	-4.34599	1.38651e-05	0.00040993
ENSG00000137801.11	THBS1	618.89	1.46308	0.323453	-4.52332	6.08766e-06	0.000213623
ENSG00000137818.12	RPLP1	662.483	0.435558	0.13261	-3.28452	0.00102158	0.0130216
ENSG00000137868.19	STRA6	53.9405	1.13661	0.345119	-3.2934	0.000989828	0.0126605
ENSG00000137959.17	IFI44L	720.341	1.04336	0.154104	-6.77047	1.28361e-11	2.71305e-09
ENSG00000138061.12	CYP1B1	27.8121	1.64463	0.432046	-3.80661	0.000140884	0.00277392
ENSG00000138092.11	CENPO	381.301	0.388524	0.117082	-3.31838	0.000905408	0.0118343
ENSG00000138119.17	MYOF	175.213	1.92017	0.214094	-8.96882	2.9971e-19	2.64145e-16
ENSG00000138193.17	PLCE1	716.664	0.289316	0.104666	-2.76419	0.00570637	0.0465794
ENSG00000138606.20	SHF	134.478	0.609731	0.210849	-2.89179	0.00383052	0.0349755
ENSG00000138653.10	NDST4	138.306	1.19896	0.225369	-5.32001	1.03763e-07	6.98345e-06
ENSG00000138795.10	LEF1	619.56	0.754552	0.174786	-4.317	1.58161e-05	0.000458815
ENSG00000138834.15	MAPK8IP3	751.473	0.38834	0.128172	-3.02983	0.00244693	0.0250209
ENSG00000139289.14	PHLDA1	1028.23	1.01665	0.123292	-8.24591	1.6391e-16	9.78598e-14
ENSG00000139445.18	FOXN4	33.9338	1.66215	0.452534	-3.67298	0.000239741	0.00417765
ENSG00000139946.10	PELI2	658.637	0.385959	0.112213	-3.43951	0.000582765	0.00835462
ENSG00000140009.19	ESR2	251.129	0.7633	0.186462	-4.09359	4.24743e-05	0.00104259
ENSG00000140263.15	SORD	422.516	0.35823	0.113818	-3.14739	0.00164737	0.0188207
ENSG00000140264.21	SERF2	2188.62	0.282537	0.0851387	-3.31854	0.00090488	0.0118343
ENSG00000140400.18	MAN2C1	255.971	0.572538	0.143207	-3.99797	6.38885e-05	0.00146524
ENSG00000140443.15	IGF1R	1730.23	0.325595	0.0932748	-3.49071	0.000481742	0.00723535
ENSG00000140575.13	IQGAP1	1431.44	0.576736	0.104777	-5.50442	3.70384e-08	2.94209e-06
ENSG00000140873.16	ADAMTS18	55.5779	1.97714	0.359861	-5.49418	3.92525e-08	3.06534e-06
ENSG00000140961.14	OSGIN1	35.4687	1.13966	0.356457	-3.19717	0.00138783	0.0165105
ENSG00000141002.20	TCF25	546.897	0.298144	0.102874	-2.89815	0.0037537	0.0344622
ENSG00000141314.13	RHBDL3	155.277	1.00299	0.215122	-4.66242	3.12516e-06	0.000125196
ENSG00000141458.13	NPC1	548.764	0.312923	0.112575	-2.77968	0.00544128	0.0450793
ENSG00000141522.12	ARHGDIA	544.273	0.550082	0.170119	-3.23352	0.00122276	0.0149713
ENSG00000141526.18	SLC16A3	146.044	0.697564	0.238358	-2.92654	0.00342752	0.032185
ENSG00000141556.22	TBCD	943.779	0.421489	0.0972964	-4.33201	1.47751e-05	0.000433372
ENSG00000141564.15	RPTOR	539.332	0.375889	0.131771	-2.85258	0.00433658	0.0385873
ENSG00000141756.19	FKBP10	767.428	0.624426	0.115015	-5.42906	5.66524e-08	4.17738e-06
ENSG00000141858.12	SAMD1	479.694	0.336742	0.109105	-3.0864	0.00202594	0.0219403
ENSG00000141959.17	PFKL	201.203	0.598717	0.173279	-3.45521	0.000549854	0.00801315
ENSG00000142149.9	HUNK	322.805	0.56241	0.177802	-3.16312	0.00156087	0.0181234
ENSG00000142173.16	COL6A2	250.608	0.562854	0.170207	-3.30687	0.000943445	0.0122107
ENSG00000142197.13	DOP1B	329.496	0.474193	0.127356	-3.72335	0.000196594	0.00359897
ENSG00000142252.11	GEMIN7	68.3564	1.02813	0.284195	-3.61768	0.000297257	0.00491217
ENSG00000142303.14	ADAMTS10	82.4911	0.822892	0.265166	-3.10331	0.00191371	0.0209953
ENSG00000142534.7	RPS11	3673.81	0.610531	0.112872	-5.40904	6.33643e-08	4.599e-06
ENSG00000142541.18	RPL13A	12099.8	0.353459	0.0818597	-4.31787	1.57546e-05	0.000457748
ENSG00000142627.13	EPHA2	153.134	0.55912	0.1667	-3.35404	0.000796396	0.0106666
ENSG00000142676.14	RPL11	1146.73	0.53359	0.135742	-3.93091	8.46244e-05	0.00184262
ENSG00000142700.12	DMRTA2	81.989	3.87353	0.65138	-5.94664	2.73702e-09	2.87822e-07
ENSG00000142871.18	CCN1	145.954	0.703935	0.221536	-3.17752	0.00148541	0.0174
ENSG00000142937.12	RPS8	5839.13	0.313001	0.0728946	-4.29389	1.75571e-05	0.000496101
ENSG00000142949.17	PTPRF	1545.35	0.367725	0.1217	-3.02157	0.00251468	0.0255442
ENSG00000143126.8	CELSR2	2124.16	0.527746	0.120478	-4.38043	1.18444e-05	0.000364751
ENSG00000143355.16	LHX9	83.364	2.03095	0.311869	-6.5122	7.40588e-11	1.25751e-08
ENSG00000143486.16	EIF2D	356.827	0.37146	0.131806	-2.81824	0.00482879	0.0415388
ENSG00000143514.17	TP53BP2	1301.21	0.258792	0.0911587	-2.83892	0.00452671	0.0396926
ENSG00000143575.15	HAX1	541.089	0.368635	0.108244	-3.40561	0.000660175	0.00920069
ENSG00000143603.19	KCNN3	681.963	0.852214	0.159585	-5.34019	9.28499e-08	6.38835e-06
ENSG00000143641.10	GALNT2	546.04	0.51959	0.148723	-3.49368	0.000476418	0.00717457
ENSG00000143772.11	ITPKB	98.3151	0.615189	0.224209	-2.74382	0.00607292	0.0488261
ENSG00000143858.12	SYT2	128.044	0.762471	0.209175	-3.64514	0.000267248	0.00455505
ENSG00000143947.15	RPS27A	1714.94	0.565642	0.128876	-4.38905	1.13845e-05	0.000353532
ENSG00000143977.14	SNRPG	214.658	0.471687	0.151897	-3.1053	0.00190084	0.0208911
ENSG00000144028.15	SNRNP200	5083.32	0.218076	0.068084	-3.20305	0.0013598	0.0163
ENSG00000144040.13	SFXN5	124.526	0.624824	0.21107	-2.96027	0.00307372	0.0298158
ENSG00000144191.12	CNGA3	174.232	0.77963	0.196174	-3.97418	7.06231e-05	0.00159987
ENSG00000144227.5	NXPH2	27.783	1.16633	0.393109	-2.96693	0.00300791	0.0293465
ENSG00000144290.17	SLC4A10	229.608	0.934975	0.195078	-4.79282	1.64451e-06	7.14473e-05
ENSG00000144331.20	ZNF385B	61.5845	1.81101	0.363697	-4.97946	6.37627e-07	3.24346e-05
ENSG00000144366.16	GULP1	418.141	0.455278	0.115455	-3.94334	8.0353e-05	0.00177679
ENSG00000144476.6	ACKR3	225.996	0.837325	0.164649	-5.08552	3.66629e-07	2.01782e-05
ENSG00000144485.11	HES6	25.4199	1.33338	0.43623	-3.05661	0.00223859	0.0236348
ENSG00000144711.16	IQSEC1	1093.3	0.337272	0.114925	-2.93471	0.00333864	0.0316393
ENSG00000144713.13	RPL32	6823.65	0.342322	0.0790577	-4.33002	1.49093e-05	0.000435238
ENSG00000144749.14	LRIG1	1073.41	0.48615	0.124621	-3.90103	9.57843e-05	0.00203767
ENSG00000144824.21	PHLDB2	402.192	0.389786	0.137423	-2.8364	0.00456249	0.0399445
ENSG00000144834.14	TAGLN3	338.831	0.407918	0.138095	-2.95389	0.00313799	0.0301704
ENSG00000144847.13	IGSF11	210.093	0.51006	0.167597	-3.04337	0.00233948	0.02423
ENSG00000144857.15	BOC	651.124	0.551916	0.162361	-3.39931	0.000675571	0.00936589
ENSG00000145365.11	TIFA	114.736	0.793887	0.23634	-3.35909	0.000782002	0.0105184
ENSG00000145592.14	RPL37	2634.31	0.385794	0.101309	-3.80808	0.000140049	0.00276335
ENSG00000145703.17	IQGAP2	648.661	0.48759	0.107362	-4.54154	5.58435e-06	0.000199913
ENSG00000145741.17	BTF3	2704.92	0.247352	0.0708132	-3.49302	0.000477591	0.00718638
ENSG00000145794.17	MEGF10	399.854	0.627838	0.146847	-4.27545	1.90748e-05	0.000533286
ENSG00000145901.16	TNIP1	406.041	0.776163	0.165223	-4.69766	2.63154e-06	0.000107279
ENSG00000145920.15	CPLX2	627.363	0.739268	0.143168	-5.16363	2.422e-07	1.45069e-05
ENSG00000146555.20	SDK1	355.912	0.777078	0.170169	-4.56651	4.95911e-06	0.00018139
ENSG00000146670.10	CDCA5	184.377	0.466323	0.161602	-2.88562	0.00390647	0.035459
ENSG00000146674.16	IGFBP3	84.8639	0.786167	0.265944	-2.95613	0.00311521	0.0300606
ENSG00000147403.18	RPL10	6156.05	0.705206	0.11745	-6.00432	1.9214e-09	2.15523e-07
ENSG00000147488.12	ST18	809.279	1.29885	0.138298	-9.39169	5.90437e-21	7.28521e-18
ENSG00000147604.14	RPL7	5293.87	0.278554	0.0776821	-3.58582	0.000336022	0.00542205
ENSG00000147862.18	NFIB	1387.16	1.47036	0.373155	-3.94034	8.13662e-05	0.00179277
ENSG00000148053.18	NTRK2	3283.21	0.418681	0.137055	-3.05483	0.00225189	0.0237258
ENSG00000148204.12	CRB2	272.45	0.699138	0.222238	-3.1459	0.00165576	0.0188815
ENSG00000148303.17	RPL7A	6479.68	0.26547	0.0741344	-3.58093	0.000342371	0.0055053
ENSG00000148334.16	PTGES2	169.775	0.490285	0.164269	-2.98465	0.002839	0.0281286
ENSG00000148337.22	CIZ1	1214.01	0.249238	0.0816569	-3.05226	0.00227123	0.0238517
ENSG00000148400.13	NOTCH1	1233.65	0.891541	0.246108	-3.62256	0.0002917	0.00483761
ENSG00000148498.17	PARD3	519.682	0.428256	0.118057	-3.62754	0.000286132	0.00476663
ENSG00000148677.7	ANKRD1	34.614	2.62751	0.450677	-5.83014	5.53795e-09	5.37947e-07
ENSG00000148841.17	ITPRIP	133.124	0.99921	0.229824	-4.34771	1.37568e-05	0.000408029
ENSG00000148926.10	ADM	87.0667	0.852868	0.263402	-3.2379	0.00120412	0.0148054
ENSG00000149136.9	SSRP1	1973.4	0.25772	0.0850346	-3.03076	0.00243938	0.0249712
ENSG00000149182.15	ARFGAP2	461.736	0.404526	0.128068	-3.15868	0.00158485	0.0183099
ENSG00000149256.16	TENM4	1231.31	0.442282	0.145375	-3.04236	0.00234732	0.0242705
ENSG00000149273.15	RPS3	2772.16	0.494485	0.139883	-3.53499	0.000407787	0.00634229
ENSG00000149480.7	MTA2	800.82	0.339871	0.1162	-2.92488	0.00344586	0.0323244
ENSG00000149657.20	LSM14B	495.972	0.403135	0.129162	-3.12115	0.00180146	0.020158
ENSG00000149806.11	FAU	1204.27	0.427757	0.103658	-4.1266	3.68159e-05	0.000927059
ENSG00000149823.9	VPS51	131.058	0.560204	0.197731	-2.83317	0.00460893	0.0402368
ENSG00000149925.22	ALDOA	6815.04	0.264963	0.0774306	-3.42193	0.000621773	0.00877785
ENSG00000149927.18	DOC2A	44.2976	0.928914	0.330485	-2.81076	0.00494247	0.0420962
ENSG00000149948.14	HMGA2	1676.36	0.299812	0.098466	-3.04483	0.00232813	0.0241609
ENSG00000150347.17	ARID5B	829.584	0.410967	0.122564	-3.35309	0.000799139	0.0106814
ENSG00000150394.14	CDH8	212.776	0.692006	0.188866	-3.66401	0.000248297	0.00429484
ENSG00000150594.7	ADRA2A	109.961	0.962572	0.269645	-3.56978	0.000357288	0.0056988
ENSG00000151208.17	DLG5	894.363	0.422806	0.14706	-2.87506	0.00403947	0.0364518
ENSG00000151276.24	MAGI1	1544.8	0.283842	0.0914577	-3.10353	0.00191227	0.0209918
ENSG00000151322.20	NPAS3	364.915	0.931482	0.134586	-6.92107	4.48258e-12	1.02424e-09
ENSG00000151490.15	PTPRO	903.075	0.360146	0.111965	-3.2166	0.00129721	0.0157022
ENSG00000151640.13	DPYSL4	810.474	0.470705	0.121384	-3.8778	0.000105405	0.00220681
ENSG00000151929.10	BAG3	249.702	0.556104	0.188238	-2.95427	0.00313412	0.0301678
ENSG00000151952.16	TMEM132D	94.4073	1.66951	0.29439	-5.67108	1.41902e-08	1.26876e-06
ENSG00000151967.18	SCHIP1	302.477	0.7143	0.1838	-3.8863	0.000101785	0.00214561
ENSG00000152234.16	ATP5F1A	1797.7	0.291015	0.078061	-3.72804	0.000192973	0.00354083
ENSG00000152284.5	TCF7L1	339.317	0.600031	0.142419	-4.21313	2.51854e-05	0.000671659
ENSG00000152518.8	ZFP36L2	290.071	0.41231	0.145671	-2.83041	0.00464886	0.0404518
ENSG00000152784.16	PRDM8	51.7079	3.61183	0.429068	-8.41786	3.8341e-17	2.83846e-14
ENSG00000152795.18	HNRNPDL	4013.18	0.272897	0.0857368	-3.18296	0.00145778	0.0171742
ENSG00000153048.11	CARHSP1	480.124	0.409651	0.117737	-3.47936	0.00050261	0.00745142
ENSG00000153234.15	NR4A2	36.2483	1.43241	0.387764	-3.69401	0.000220743	0.00391332
ENSG00000153266.13	FEZF2	101.275	1.63707	0.345252	-4.74166	2.11976e-06	8.79653e-05
ENSG00000153956.16	CACNA2D1	549.898	1.12605	0.182078	-6.18441	6.23353e-10	8.48311e-08
ENSG00000154447.15	SH3RF1	531.444	0.682381	0.154371	-4.42039	9.8522e-06	0.000314387
ENSG00000154553.16	PDLIM3	156.416	0.975684	0.175169	-5.56995	2.54817e-08	2.134e-06
ENSG00000154556.19	SORBS2	1587.09	0.434086	0.124356	-3.49067	0.000481808	0.00723535
ENSG00000154678.18	PDE1C	212.889	0.676015	0.180418	-3.74693	0.000179009	0.00333646
ENSG00000154721.15	JAM2	767.597	0.553716	0.113611	-4.87379	1.09476e-06	5.05072e-05
ENSG00000154930.15	ACSS1	73.6542	1.56561	0.288338	-5.42978	5.64232e-08	4.17712e-06
ENSG00000154978.13	VOPP1	666.146	0.538268	0.117524	-4.58008	4.64794e-06	0.000174138
ENSG00000155254.13	MARVELD1	164.254	0.532056	0.173579	-3.06522	0.00217512	0.0230832
ENSG00000155363.19	MOV10	229.37	0.432091	0.149552	-2.88924	0.00386174	0.0351738
ENSG00000155366.17	RHOC	137.328	0.978844	0.224571	-4.35873	1.30817e-05	0.000390465
ENSG00000155926.14	SLA	76.4997	2.22282	0.380796	-5.83728	5.30587e-09	5.22346e-07
ENSG00000156482.11	RPL30	1843.57	0.456418	0.0983816	-4.63927	3.49649e-06	0.000137687
ENSG00000156508.19	EEF1A1	73181.9	0.340865	0.0685519	-4.97236	6.61414e-07	3.31747e-05
ENSG00000157227.14	MMP14	60.4792	1.0848	0.276682	-3.92075	8.82735e-05	0.00190985
ENSG00000157765.13	SLC34A2	27.78	2.25094	0.542005	-4.15298	3.28176e-05	0.000836622
ENSG00000158195.11	WASF2	859.198	0.358375	0.0987101	-3.63058	0.000282788	0.00473651
ENSG00000158201.10	ABHD3	131.068	0.58596	0.19028	-3.07947	0.0020737	0.0223139
ENSG00000158373.9	H2BC5	440.011	0.436531	0.156164	-2.79533	0.00518463	0.0436168
ENSG00000159248.5	GJD2	140.456	1.38474	0.231259	-5.98781	2.1268e-09	2.32916e-07
ENSG00000159307.20	SCUBE1	519.376	1.18705	0.161613	-7.34503	2.05717e-13	6.56449e-11
ENSG00000159335.18	PTMS	1749.54	0.354252	0.0889722	-3.98161	6.84508e-05	0.00156021
ENSG00000159399.10	HK2	2053.98	0.41066	0.0993021	-4.13546	3.54247e-05	0.000895684
ENSG00000159433.12	STARD9	782.611	0.508357	0.0984925	-5.16137	2.45144e-07	1.46359e-05
ENSG00000159788.20	RGS12	325.044	0.780981	0.148078	-5.27412	1.33397e-07	8.78617e-06
ENSG00000160145.16	KALRN	1451.89	0.300541	0.101012	-2.97531	0.0029269	0.0287075
ENSG00000160285.15	LSS	357.378	0.518249	0.160503	-3.22889	0.0012427	0.0151614
ENSG00000160293.17	VAV2	371.306	0.590874	0.156411	-3.77769	0.000158289	0.00305487
ENSG00000160294.11	MCM3AP	825.281	0.379083	0.105947	-3.57805	0.000346162	0.00555178
ENSG00000160299.18	PCNT	620.555	0.348763	0.121985	-2.85906	0.00424902	0.0379541
ENSG00000160360.13	GPSM1	230.69	0.674527	0.198872	-3.39176	0.000694451	0.00959171
ENSG00000160410.15	SHKBP1	149.428	0.490157	0.177138	-2.76709	0.00565598	0.04636
ENSG00000160633.13	SAFB	668.21	0.556288	0.135888	-4.09373	4.2448e-05	0.00104259
ENSG00000160691.19	SHC1	451.956	0.389629	0.127795	-3.04885	0.00229719	0.024007
ENSG00000160799.12	CCDC12	134.632	0.579147	0.20048	-2.8888	0.00386709	0.0352051
ENSG00000160953.17	PWWP3A	315.589	0.381966	0.131871	-2.89652	0.00377325	0.034572
ENSG00000161016.18	RPL8	2729.94	0.596283	0.134729	-4.42581	9.60819e-06	0.00030713
ENSG00000161021.13	MAML1	808.811	0.305922	0.103658	-2.95127	0.00316466	0.0303217
ENSG00000161847.14	RAVER1	220.695	0.641872	0.206383	-3.11011	0.00187019	0.0207142
ENSG00000161888.12	SPC24	80.7709	0.785009	0.257428	-3.04943	0.00229277	0.0239879
ENSG00000161970.15	RPL26	3523.78	0.415616	0.10541	-3.94283	8.05256e-05	0.00177848
ENSG00000162244.12	RPL29	5018.23	0.272032	0.0701561	-3.87753	0.000105523	0.00220681
ENSG00000162337.12	LRP5	211.121	0.754268	0.20392	-3.69884	0.000216588	0.00385073
ENSG00000162430.18	SELENON	1227.22	0.307266	0.0887722	-3.46129	0.000537597	0.00788523
ENSG00000162493.17	PDPN	468.898	0.690985	0.145724	-4.74174	2.11891e-06	8.79653e-05
ENSG00000162496.9	DHRS3	47.6803	1.37956	0.332024	-4.15499	3.25301e-05	0.000831585
ENSG00000162599.17	NFIA	1783.72	1.39907	0.362342	-3.86119	0.000112834	0.00231523
ENSG00000162627.17	SNX7	67.5554	0.88105	0.259505	-3.39511	0.000685999	0.00948915
ENSG00000162692.12	VCAM1	417.126	1.2304	0.149309	-8.24061	1.71328e-16	9.90918e-14
ENSG00000162738.7	VANGL2	1777.11	0.308436	0.104308	-2.95698	0.00310667	0.0299939
ENSG00000162745.11	OLFML2B	102.401	1.47393	0.307163	-4.79852	1.59845e-06	6.9939e-05
ENSG00000162817.7	C1orf115	30.7884	1.4255	0.423254	-3.36796	0.000757277	0.0102679
ENSG00000162909.18	CAPN2	861.981	0.331031	0.0967654	-3.42096	0.000624	0.00878919
ENSG00000162992.5	NEUROD1	189.971	2.44539	0.267072	-9.15629	5.37103e-20	5.84747e-17
ENSG00000163191.6	S100A11	21.553	1.45963	0.510598	-2.85867	0.00425416	0.0379563
ENSG00000163508.13	EOMES	195.839	5.38926	0.352094	-15.3063	6.93795e-53	1.28408e-48
ENSG00000163565.20	IFI16	749.938	0.511312	0.145433	-3.51578	0.000438459	0.00672886
ENSG00000163638.13	ADAMTS9	461.795	0.969964	0.186919	-5.18923	2.11162e-07	1.28983e-05
ENSG00000163673.8	DCLK3	29.1304	1.03148	0.36799	-2.803	0.00506291	0.0429639
ENSG00000163682.17	RPL9	2110.93	0.416726	0.0895949	-4.65123	3.29966e-06	0.000130492
ENSG00000163820.16	FYCO1	226.763	0.805014	0.156084	-5.15757	2.50173e-07	1.48404e-05
ENSG00000163931.17	TKT	1340.27	0.347252	0.0893232	-3.88759	0.000101246	0.00214155
ENSG00000164050.13	PLXNB1	401.447	0.44597	0.155063	-2.87606	0.0040267	0.0363898
ENSG00000164066.13	INTU	1386.8	0.496519	0.097804	-5.07667	3.84098e-07	2.09085e-05
ENSG00000164100.9	NDST3	109.364	1.17533	0.266361	-4.41254	1.02163e-05	0.000323218
ENSG00000164104.12	HMGB2	1241.4	0.314352	0.0997835	-3.15034	0.00163083	0.0187126
ENSG00000164125.16	GASK1B	101.071	0.876064	0.238033	-3.68043	0.00023284	0.0040843
ENSG00000164161.10	HHIP	139.076	0.96977	0.194536	-4.98506	6.1944e-07	3.18461e-05
ENSG00000164176.13	EDIL3	242.315	0.942903	0.193024	-4.88491	1.03475e-06	4.86071e-05
ENSG00000164199.18	ADGRV1	3073.7	0.534722	0.128408	-4.16426	3.1237e-05	0.000802965
ENSG00000164292.13	RHOBTB3	1213.41	0.332944	0.112365	-2.96307	0.00304588	0.0296077
ENSG00000164434.12	FABP7	1770.14	0.327001	0.102156	-3.20098	0.0013696	0.0163539
ENSG00000164587.13	RPS14	5051.25	0.42252	0.0982228	-4.30165	1.69531e-05	0.000484209
ENSG00000164600.7	NEUROD6	387.214	7.01871	0.633471	-11.0798	1.57303e-28	5.82272e-25
ENSG00000164683.18	HEY1	198.389	1.40285	0.402465	-3.48564	0.000490964	0.00732355
ENSG00000164692.19	COL1A2	470.768	1.09342	0.37176	-2.94121	0.00326928	0.0310775
ENSG00000164733.22	CTSB	571.45	0.410265	0.108958	-3.76536	0.00016631	0.00317999
ENSG00000164818.16	DNAAF5	292.374	0.43002	0.14085	-3.05305	0.00226531	0.0238354
ENSG00000164880.16	INTS1	390.613	0.479672	0.174913	-2.74235	0.00610015	0.0489467
ENSG00000164916.11	FOXK1	952.537	0.415437	0.140337	-2.96028	0.00307362	0.0298158
ENSG00000165029.17	ABCA1	1635.83	0.373029	0.108739	-3.43048	0.000602506	0.00858142
ENSG00000165119.21	HNRNPK	5524.15	0.215756	0.0773512	-2.7893	0.00528226	0.044104
ENSG00000165238.17	WNK2	512.994	0.427696	0.153025	-2.79495	0.00519082	0.0436293
ENSG00000165280.18	VCP	2425.31	0.236145	0.0831371	-2.84043	0.00450529	0.0396128
ENSG00000165458.15	INPPL1	538.409	0.705591	0.142978	-4.93496	8.01687e-07	3.87405e-05
ENSG00000165626.19	BEND7	202.644	0.604122	0.190709	-3.16776	0.00153616	0.0179039
ENSG00000165792.18	METTL17	310.762	0.379593	0.122623	-3.09562	0.00196405	0.0214079
ENSG00000165801.10	ARHGEF40	365.901	0.38613	0.133221	-2.89842	0.00375052	0.0344622
ENSG00000165966.16	PDZRN4	57.3644	0.89968	0.309168	-2.91	0.0036143	0.0334443
ENSG00000166016.6	ABTB2	168.528	0.780555	0.19607	-3.98099	6.8628e-05	0.0015604
ENSG00000166123.14	GPT2	525.007	0.495955	0.12342	-4.01844	5.8585e-05	0.00136389
ENSG00000166128.13	RAB8B	2063.97	0.270837	0.0945104	-2.86569	0.00416103	0.0373208
ENSG00000166159.11	LRTM2	17.4108	1.98206	0.619987	-3.19694	0.00138896	0.0165105
ENSG00000166250.12	CLMP	189.335	1.13248	0.219508	-5.15919	2.48022e-07	1.47601e-05
ENSG00000166341.9	DCHS1	1155.33	0.455625	0.133497	-3.413	0.000642525	0.00898176
ENSG00000166482.12	MFAP4	37.5494	1.64857	0.445442	-3.70098	0.000214772	0.00383317
ENSG00000166484.20	MAPK7	345.964	0.364623	0.132976	-2.74201	0.00610644	0.0489467
ENSG00000166508.18	MCM7	830.086	0.540582	0.130167	-4.15298	3.28174e-05	0.000836622
ENSG00000166710.23	B2M	2045.78	0.41909	0.118433	-3.53863	0.000402204	0.00629779
ENSG00000166851.15	PLK1	343.908	0.457787	0.139028	-3.29276	0.000992087	0.0126719
ENSG00000167281.20	RBFOX3	89.1193	0.906779	0.287057	-3.15889	0.00158374	0.0183099
ENSG00000167291.16	TBC1D16	893.465	0.547436	0.142691	-3.83651	0.000124794	0.00250781
ENSG00000167526.14	RPL13	3560.97	0.484167	0.0954928	-5.0702	3.97407e-07	2.14438e-05
ENSG00000167614.14	TTYH1	878.972	0.763179	0.14483	-5.26949	1.36801e-07	8.95738e-06
ENSG00000167615.17	LENG8	1415.01	0.385902	0.120728	-3.19646	0.00139125	0.0165271
ENSG00000167658.16	EEF2	11989.7	0.461551	0.118147	-3.90658	9.36098e-05	0.00200292
ENSG00000167693.17	NXN	407.117	0.508863	0.142495	-3.57108	0.000355514	0.00567719
ENSG00000167770.13	OTUB1	559.066	0.327965	0.112208	-2.92282	0.00346876	0.0324148
ENSG00000167771.6	RCOR2	325.688	0.86635	0.189093	-4.58161	4.61401e-06	0.000173923
ENSG00000167785.9	ZNF558	35.5132	1.2161	0.375219	-3.24103	0.00119099	0.0146756
ENSG00000167815.12	PRDX2	1459.45	0.302589	0.100689	-3.00517	0.00265432	0.0266566
ENSG00000167881.15	SRP68	727.872	0.305108	0.100647	-3.03146	0.00243371	0.024927
ENSG00000168005.9	SPINDOC	295.949	0.449547	0.148961	-3.01787	0.00254557	0.0258014
ENSG00000168028.14	RPSA	2921.47	0.307065	0.0887204	-3.46104	0.000538094	0.00788523
ENSG00000168036.18	CTNNB1	3890.09	0.231585	0.0789607	-2.93292	0.00335795	0.0317248
ENSG00000168209.6	DDIT4	982.05	0.41836	0.121052	-3.45602	0.000548209	0.0080081
ENSG00000168298.7	H1-4	1043.33	0.828561	0.276787	-2.9935	0.00275798	0.0274582
ENSG00000168453.16	HR	61.9683	1.53276	0.29996	-5.10987	3.22382e-07	1.84155e-05
ENSG00000168528.12	SERINC2	169.557	0.748392	0.173959	-4.30213	1.69166e-05	0.000483914
ENSG00000168542.16	COL3A1	628.702	2.32339	0.584293	-3.97641	6.99647e-05	0.0015869
ENSG00000168610.16	STAT3	969.938	0.277065	0.100079	-2.76845	0.00563232	0.0462607
ENSG00000168675.19	LDLRAD4	234.383	0.533922	0.171685	-3.1099	0.00187153	0.0207166
ENSG00000168916.16	ZNF608	1953.33	0.29399	0.106288	-2.76597	0.00567534	0.046457
ENSG00000168994.14	PXDC1	59.6828	0.759171	0.277028	-2.74042	0.00613616	0.0491211
ENSG00000169100.14	SLC25A6	480.175	0.448752	0.144396	-3.10778	0.00188498	0.0208134
ENSG00000169100.14_PAR_Y	SLC25A6	480.175	0.448752	0.144396	-3.10778	0.00188498	0.0208134
ENSG00000169231.13	THBS3	188.425	0.571807	0.169114	-3.38119	0.00072172	0.00987987
ENSG00000169515.8	CCDC8	93.9612	1.01442	0.261379	-3.88105	0.000104007	0.00218746
ENSG00000169564.7	PCBP1	1421.46	0.351939	0.102595	-3.43037	0.000602758	0.00858142
ENSG00000169592.15	INO80E	142.282	0.579316	0.204548	-2.83217	0.0046233	0.0403243
ENSG00000169692.13	AGPAT2	31.9951	1.21306	0.38037	-3.18916	0.00142687	0.0168852
ENSG00000169946.14	ZFPM2	151.323	1.86156	0.237935	-7.82382	5.12457e-15	2.10768e-12
ENSG00000170275.15	CRTAP	530.995	0.664429	0.106959	-6.212	5.2313e-10	7.50549e-08
ENSG00000170370.12	EMX2	288.704	1.21047	0.375825	-3.22085	0.00127811	0.0155117
ENSG00000170889.14	RPS9	1514.89	0.310001	0.105275	-2.94467	0.00323302	0.0307802
ENSG00000170989.10	S1PR1	529.666	0.552657	0.137235	-4.02709	5.64706e-05	0.00131964
ENSG00000171246.7	NPTX1	239.155	1.2929	0.37142	-3.48097	0.0004996	0.00742699
ENSG00000171316.13	CHD7	4692.44	0.300087	0.0896115	-3.34875	0.000811765	0.0108165
ENSG00000171388.12	APLN	41.2379	1.15582	0.329028	-3.51282	0.000443381	0.00678189
ENSG00000171456.21	ASXL1	1002.81	0.28447	0.0937887	-3.03309	0.00242062	0.0248894
ENSG00000171502.15	COL24A1	98.7456	0.824706	0.271027	-3.04289	0.00234315	0.0242428
ENSG00000171532.5	NEUROD2	118.702	3.29948	0.598331	-5.51447	3.49827e-08	2.81505e-06
ENSG00000171540.8	OTP	151.128	0.84122	0.220281	-3.81885	0.000134073	0.00266248
ENSG00000171649.12	ZIK1	258.585	0.399188	0.138092	-2.89074	0.00384333	0.035049
ENSG00000171680.23	PLEKHG5	99.2004	0.814115	0.262883	-3.09687	0.00195575	0.0213552
ENSG00000171766.17	GATM	202.788	0.674562	0.166812	-4.04385	5.25816e-05	0.00123972
ENSG00000171786.6	NHLH1	432.093	1.49245	0.19567	-7.62734	2.39642e-14	8.52942e-12
ENSG00000171858.18	RPS21	300.533	0.588546	0.136697	-4.30548	1.66623e-05	0.00047886
ENSG00000171863.15	RPS7	2329.82	0.531797	0.109721	-4.8468	1.25469e-06	5.6735e-05
ENSG00000171940.14	ZNF217	1173.69	0.311287	0.0945303	-3.29299	0.000991289	0.0126704
ENSG00000172037.14	LAMB2	241.929	0.499055	0.156103	-3.19695	0.0013889	0.0165105
ENSG00000172201.12	ID4	2350.29	0.550984	0.114956	-4.793	1.64303e-06	7.14473e-05
ENSG00000172380.6	GNG12	429.366	0.528652	0.116076	-4.55436	5.25455e-06	0.000190315
ENSG00000172572.7	PDE3A	477.844	0.769931	0.136419	-5.64385	1.66285e-08	1.47254e-06
ENSG00000172575.13	RASGRP1	247.12	0.920858	0.218292	-4.21846	2.45974e-05	0.000658826
ENSG00000172667.11	ZMAT3	1649.25	0.412059	0.0900614	-4.57531	4.75517e-06	0.00017708
ENSG00000172893.18	DHCR7	313.021	0.457131	0.148461	-3.07913	0.00207604	0.0223262
ENSG00000172965.17	MIR4435-2HG	291.838	0.542489	0.146488	-3.7033	0.000212813	0.00380923
ENSG00000172992.13	DCAKD	355.575	0.452722	0.134688	-3.36127	0.00077586	0.0104586
ENSG00000173404.5	INSM1	201.01	0.765995	0.160687	-4.767	1.86989e-06	7.96187e-05
ENSG00000173530.6	TNFRSF10D	294.863	0.479142	0.14088	-3.40105	0.000671268	0.0093272
ENSG00000173757.10	STAT5B	719.906	0.306673	0.0943618	-3.24997	0.00115417	0.0143557
ENSG00000173852.16	DPY19L1	736.659	0.357428	0.122474	-2.9184	0.00351828	0.0327382
ENSG00000174307.7	PHLDA3	140.935	0.559002	0.192291	-2.90707	0.00364836	0.0337113
ENSG00000174444.15	RPL4	7698.55	0.239116	0.0661336	-3.61566	0.000299589	0.00493389
ENSG00000174721.10	FGFBP3	108.699	1.09386	0.26646	-4.10515	4.04059e-05	0.0010038
ENSG00000174886.14	NDUFA11	493.228	0.482229	0.113132	-4.26255	2.02109e-05	0.000560813
ENSG00000174903.16	RAB1B	639.663	0.420855	0.120775	-3.48462	0.000492837	0.00734415
ENSG00000175063.17	UBE2C	380.014	0.468907	0.142054	-3.30092	0.000963697	0.0124293
ENSG00000175215.11	CTDSP2	1134.58	0.358595	0.0904493	-3.9646	7.352e-05	0.00164536
ENSG00000175265.18	GOLGA8A	1218.73	0.421113	0.109593	-3.84252	0.000121778	0.00245754
ENSG00000175274.19	TP53I11	512.528	0.652462	0.155148	-4.20542	2.60593e-05	0.000690981
ENSG00000175455.16	CCDC14	2022.57	0.241393	0.0827853	-2.9159	0.00354666	0.0329857
ENSG00000175745.14	NR2F1	1589.27	1.70211	0.291045	-5.84828	4.96668e-09	4.99583e-07
ENSG00000175866.16	BAIAP2	220.38	0.521856	0.180221	-2.89565	0.00378373	0.0346165
ENSG00000175895.4	PLEKHF2	63.9237	1.24905	0.320749	-3.89417	9.85354e-05	0.00209379
ENSG00000176014.13	TUBB6	249.549	0.850735	0.154016	-5.52367	3.31994e-08	2.69498e-06
ENSG00000176165.12	FOXG1	2583	0.420593	0.147687	-2.84788	0.00440118	0.0389374
ENSG00000176485.13	PLAAT3	110.566	0.620826	0.202289	-3.069	0.00214774	0.0228582
ENSG00000176619.13	LMNB2	544.584	0.506309	0.167092	-3.03012	0.00244453	0.0250102
ENSG00000176697.20	BDNF	64.1519	1.13766	0.288372	-3.9451	7.97666e-05	0.00176805
ENSG00000176771.18	NCKAP5	322.976	0.552763	0.197542	-2.7982	0.00513885	0.04335
ENSG00000176903.5	PNMA1	1290.79	0.316234	0.10124	-3.12361	0.00178647	0.0200388
ENSG00000176907.5	TCIM	75.7643	1.32354	0.266518	-4.96604	6.83344e-07	3.39071e-05
ENSG00000176974.21	SHMT1	108.137	0.590699	0.208014	-2.83971	0.00451544	0.0396639
ENSG00000177045.11	SIX5	48.9991	0.891152	0.314693	-2.83182	0.00462842	0.0403498
ENSG00000177103.15	DSCAML1	170.093	0.516332	0.174175	-2.96443	0.0030324	0.0295077
ENSG00000177182.11	CLVS1	144.452	0.614016	0.219985	-2.79117	0.00525175	0.0440473
ENSG00000177283.8	FZD8	717.302	0.681005	0.129482	-5.25946	1.44478e-07	9.28472e-06
ENSG00000177303.10	CASKIN2	120.073	0.617544	0.205732	-3.00169	0.00268485	0.0268892
ENSG00000177410.13	ZFAS1	402.349	0.486096	0.146034	-3.32864	0.000872697	0.0114715
ENSG00000177548.13	RABEP2	22.0536	1.33	0.485887	-2.73725	0.00619547	0.0494036
ENSG00000177551.5	NHLH2	147.639	1.2043	0.20616	-5.84156	5.17155e-09	5.12573e-07
ENSG00000177595.19	PIDD1	129.731	0.772822	0.218147	-3.54267	0.000396103	0.00621804
ENSG00000177688.7	SUMO4	18.0077	1.47885	0.500991	-2.95185	0.00315872	0.0303067
ENSG00000177707.11	NECTIN3	762.842	0.425977	0.107785	-3.95209	7.74728e-05	0.00172547
ENSG00000177728.17	TMEM94	416.955	0.564266	0.15301	-3.68777	0.000226224	0.00399519
ENSG00000177954.14	RPS27	208.182	0.641753	0.209645	-3.06114	0.00220493	0.0233681
ENSG00000178031.18	ADAMTSL1	102.632	0.759389	0.256589	-2.95955	0.00308087	0.0298538
ENSG00000178403.4	NEUROG2	233.002	3.80829	0.42241	-9.01562	1.95753e-19	1.90684e-16
ENSG00000178445.10	GLDC	540.129	0.379316	0.121794	-3.11441	0.00184316	0.0205254
ENSG00000178522.15	AMBN	100.748	1.04482	0.257339	-4.06007	4.90576e-05	0.00116704
ENSG00000178531.6	CTXN1	272.583	0.585333	0.188061	-3.11245	0.00185539	0.0205872
ENSG00000178573.7	MAF	216.605	0.546105	0.18704	-2.91972	0.00350348	0.0326274
ENSG00000178802.18	MPI	359.235	0.374021	0.134094	-2.78925	0.00528305	0.044104
ENSG00000178921.14	PFAS	486.561	0.418931	0.15227	-2.75124	0.005937	0.0479834
ENSG00000178952.11	TUFM	503.578	0.360224	0.123149	-2.9251	0.00344348	0.0323184
ENSG00000178982.10	EIF3K	846.28	0.361611	0.0994225	-3.63712	0.000275706	0.00465243
ENSG00000179242.16	CDH4	438.175	0.619954	0.137857	-4.49708	6.88938e-06	0.000236127
ENSG00000179431.7	FJX1	272.59	0.504768	0.14913	-3.38475	0.000712431	0.00978166
ENSG00000179456.11	ZBTB18	925.863	0.78089	0.164598	-4.74423	2.09299e-06	8.72454e-05
ENSG00000179604.10	CDC42EP4	479.121	0.524209	0.150469	-3.48383	0.000494288	0.00735393
ENSG00000179869.15	ABCA13	47.6344	1.63234	0.33257	-4.90826	9.18886e-07	4.37191e-05
ENSG00000179950.14	PUF60	518.237	0.677313	0.155198	-4.3642	1.27589e-05	0.000381573
ENSG00000180340.7	FZD2	633.898	0.431606	0.130153	-3.31614	0.000912706	0.0119044
ENSG00000180447.7	GAS1	319.73	0.975423	0.178723	-5.45774	4.82226e-08	3.64287e-06
ENSG00000180537.13	RNF182	72.0049	1.22161	0.309789	-3.94336	8.03475e-05	0.00177679
ENSG00000180573.10	H2AC6	534.347	0.461488	0.158438	-2.91273	0.0035828	0.0332884
ENSG00000180596.8	H2BC4	854.832	0.400025	0.144937	-2.75999	0.00578025	0.046942
ENSG00000180660.8	MAB21L1	57.2205	1.83709	0.300749	-6.10839	1.00638e-09	1.26709e-07
ENSG00000180694.14	TMEM64	536.677	0.346568	0.12373	-2.801	0.00509451	0.0431529
ENSG00000180730.5	SHISA2	373.233	0.729544	0.155857	-4.68084	2.85697e-06	0.000115452
ENSG00000180828.3	BHLHE22	50.6477	2.51182	0.380984	-6.59297	4.31126e-11	7.97928e-09
ENSG00000180875.5	GREM2	38.5359	1.40473	0.374727	-3.74868	0.000177766	0.00332332
ENSG00000180879.14	SSR4	421.797	0.472852	0.126175	-3.7476	0.000178535	0.00333098
ENSG00000180900.20	SCRIB	247.401	0.737448	0.221436	-3.3303	0.000867518	0.0114497
ENSG00000181191.12	PJA1	935.133	0.278894	0.10077	-2.76762	0.00564676	0.046346
ENSG00000181192.12	DHTKD1	694.721	0.395442	0.10403	-3.80124	0.000143975	0.00282256
ENSG00000181449.4	SOX2	3215.05	0.395894	0.127967	-3.09372	0.00197664	0.0215198
ENSG00000181588.17	MEX3D	248.073	0.652988	0.183321	-3.562	0.000368044	0.00583198
ENSG00000181751.10	MACIR	943.362	0.330074	0.109182	-3.02315	0.00250155	0.0254389
ENSG00000181800.6	CELF2-AS1	166.388	0.714133	0.210576	-3.39134	0.000695527	0.00959226
ENSG00000181965.6	NEUROG1	82.7408	1.37397	0.251075	-5.47237	4.44057e-08	3.41021e-06
ENSG00000182022.18	CHST15	119.403	0.669524	0.208174	-3.21617	0.00129912	0.0157101
ENSG00000182054.10	IDH2	464.743	0.384529	0.13349	-2.88059	0.00396935	0.0359593
ENSG00000182095.15	TNRC18	688.558	0.691849	0.17119	-4.04141	5.31312e-05	0.00125108
ENSG00000182175.15	RGMA	1252.42	0.438682	0.133479	-3.28652	0.00101434	0.0129382
ENSG00000182195.9	LDOC1	293.305	0.427378	0.137108	-3.1171	0.00182641	0.020388
ENSG00000182199.11	SHMT2	1518.78	0.272641	0.095847	-2.84454	0.00444756	0.0392669
ENSG00000182379.10	NXPH4	65.8914	0.974136	0.301482	-3.23115	0.00123291	0.0150718
ENSG00000182636.8	NDN	1303.84	0.46025	0.101949	-4.51449	6.34686e-06	0.000219977
ENSG00000182718.18	ANXA2	2156.64	0.384971	0.118132	-3.25882	0.00111879	0.0140383
ENSG00000182752.10	PAPPA	243.709	0.765748	0.197792	-3.87147	0.000108179	0.00224208
ENSG00000182774.13	RPS17	3979.92	0.406451	0.0952362	-4.26783	1.97388e-05	0.000548536
ENSG00000182872.16	RBM10	473.943	0.430062	0.152485	-2.82035	0.00479709	0.0413528
ENSG00000182899.17	RPL35A	2452.53	0.458752	0.103957	-4.41292	1.01987e-05	0.000323214
ENSG00000182957.16	SPATA13	884.964	0.436679	0.108298	-4.0322	5.52582e-05	0.00129294
ENSG00000182979.18	MTA1	494.394	0.470915	0.140007	-3.36352	0.000769565	0.0103922
ENSG00000183207.14	RUVBL2	402.278	0.390494	0.128261	-3.04454	0.0023304	0.024163
ENSG00000183230.18	CTNNA3	288.952	0.587384	0.170493	-3.44522	0.000570605	0.00823351
ENSG00000183336.9	BOLA2	197.063	0.491633	0.17675	-2.78152	0.0054105	0.0449047
ENSG00000183337.18	BCOR	1776.51	0.403465	0.0935316	-4.31367	1.60565e-05	0.000465061
ENSG00000183458.14	PKD1P3	196.027	0.701693	0.242173	-2.89748	0.00376172	0.0345004
ENSG00000183506.17	PI4KAP2	422.142	0.404938	0.143142	-2.82893	0.00467042	0.0405822
ENSG00000183580.10	FBXL7	469.053	0.514118	0.113833	-4.51642	6.28924e-06	0.000218389
ENSG00000183598.4	H3C13	149.914	0.839954	0.234867	-3.57629	0.000348502	0.00557753
ENSG00000183715.14	OPCML	397.851	0.900528	0.171375	-5.25471	1.48257e-07	9.49461e-06
ENSG00000183779.7	ZNF703	155.746	0.674438	0.218706	-3.08376	0.002044	0.0220585
ENSG00000183853.18	KIRREL1	666.502	0.520759	0.123594	-4.21346	2.5149e-05	0.000671655
ENSG00000183873.18	SCN5A	75.9621	0.858604	0.274271	-3.13049	0.00174512	0.0197305
ENSG00000183908.7	LRRC55	361.601	0.443075	0.15534	-2.85229	0.00434056	0.0386041
ENSG00000183955.14	KMT5A	388.901	0.482297	0.138906	-3.47212	0.000516365	0.0076333
ENSG00000183960.9	KCNH8	360.713	0.601329	0.135812	-4.42765	9.52654e-06	0.000305576
ENSG00000184009.13	ACTG1	17307.9	0.384245	0.0870915	-4.41197	1.02435e-05	0.000323526
ENSG00000184014.9	DENND5A	2188.54	0.233855	0.0760121	-3.07655	0.00209414	0.0224183
ENSG00000184110.15	EIF3C	2481.07	0.480024	0.138431	-3.46762	0.000525098	0.00773152
ENSG00000184144.12	CNTN2	514.859	0.852461	0.140449	-6.06954	1.28279e-09	1.53174e-07
ENSG00000184270.6	H2AC21	131.059	0.734812	0.268699	-2.7347	0.00624364	0.0496807
ENSG00000184304.17	PRKD1	155.403	0.614921	0.184577	-3.33152	0.00086374	0.0114105
ENSG00000184357.5	H1-5	1984.4	0.611891	0.13768	-4.44429	8.81806e-06	0.000286827
ENSG00000184613.11	NELL2	1391.85	0.569865	0.142938	-3.98681	6.6967e-05	0.00153015
ENSG00000184634.17	MED12	879.56	0.349484	0.0983329	-3.55409	0.000379295	0.00598465
ENSG00000184678.11	H2BC21	2176.56	0.39397	0.111407	-3.5363	0.00040577	0.0063322
ENSG00000184787.19	UBE2G2	841.423	0.307633	0.10906	-2.82076	0.00479097	0.0413528
ENSG00000184840.12	TMED9	383.715	0.366577	0.123103	-2.9778	0.00290329	0.0285703
ENSG00000184897.6	H1-10	230.387	0.643273	0.212182	-3.03171	0.00243172	0.024927
ENSG00000185088.14	RPS27L	490.462	0.419967	0.11733	-3.57935	0.000344446	0.00552905
ENSG00000185189.18	NRBP2	308.324	0.460666	0.163537	-2.81689	0.00484918	0.041607
ENSG00000185222.10	TCEAL9	512.614	0.522577	0.127182	-4.10889	3.97565e-05	0.000990327
ENSG00000185274.12	GALNT17	256.437	0.671151	0.183138	-3.66472	0.000247608	0.00429094
ENSG00000185551.15	NR2F2	1644.64	0.679886	0.154002	-4.41477	1.01116e-05	0.000321003
ENSG00000185624.16	P4HB	1788.08	0.408475	0.106268	-3.84381	0.000121139	0.002453
ENSG00000185885.17	IFITM1	283.495	0.854016	0.171858	-4.96931	6.71903e-07	3.35191e-05
ENSG00000185989.11	RASA3	266.715	0.526428	0.163253	-3.22462	0.00126141	0.0153391
ENSG00000186185.14	KIF18B	142.72	0.667557	0.198823	-3.35754	0.000786382	0.0105696
ENSG00000186350.12	RXRA	166.638	0.884863	0.201387	-4.39384	1.11368e-05	0.000347587
ENSG00000186732.14	MPPED1	208.822	2.18894	0.410563	-5.33156	9.73744e-08	6.60788e-06
ENSG00000187122.17	SLIT1	710.521	1.28446	0.15642	-8.2116	2.18262e-16	1.1961e-13
ENSG00000187123.15	LYPD6	114.623	1.34951	0.257983	-5.23102	1.68574e-07	1.05404e-05
ENSG00000187147.18	RNF220	761.558	0.440398	0.132899	-3.31378	0.000920445	0.0119783
ENSG00000187244.12	BCAM	121.247	0.595732	0.204693	-2.91037	0.00360997	0.0334332
ENSG00000187720.15	THSD4	434.519	0.724572	0.158464	-4.57246	4.82027e-06	0.000178625
ENSG00000187741.16	FANCA	263.724	0.682836	0.173684	-3.93148	8.44235e-05	0.00184042
ENSG00000187837.4	H1-2	1291.2	0.847146	0.125137	-6.76976	1.28997e-11	2.71305e-09
ENSG00000187840.5	EIF4EBP1	336.675	0.456469	0.140411	-3.25095	0.00115018	0.0143158
ENSG00000188064.10	WNT7B	114.949	0.837268	0.23698	-3.53307	0.000410761	0.00636713
ENSG00000188153.14	COL4A5	682.137	0.830087	0.126821	-6.54534	5.93609e-11	1.04633e-08
ENSG00000188157.15	AGRN	657.444	0.448312	0.133223	-3.36511	0.000765124	0.0103483
ENSG00000188229.6	TUBB4B	814.991	0.414252	0.13003	-3.18583	0.0014434	0.0170627
ENSG00000188290.11	HES4	80.8713	0.736884	0.239448	-3.07743	0.00208794	0.0223909
ENSG00000188486.4	H2AX	557.982	0.78026	0.171708	-4.5441	5.51707e-06	0.000197887
ENSG00000188707.7	ZBED6CL	69.2555	0.732194	0.259943	-2.81675	0.0048513	0.041607
ENSG00000188763.5	FZD9	25.4522	1.27608	0.455806	-2.7996	0.00511652	0.0432315
ENSG00000188986.9	NELFB	260.67	0.471279	0.16754	-2.81293	0.00490919	0.0419803
ENSG00000189060.6	H1-0	1428.16	0.606288	0.115205	-5.26267	1.4198e-07	9.15999e-06
ENSG00000189067.14	LITAF	347.249	0.731675	0.1473	-4.96725	6.79107e-07	3.37874e-05
ENSG00000189319.14	FAM53B	214.174	0.87698	0.196958	-4.45264	8.48219e-06	0.000279339
ENSG00000189337.17	KAZN	511.47	0.504926	0.128338	-3.93434	8.34244e-05	0.00182703
ENSG00000196159.14	FAT4	3937.26	1.04332	0.143199	-7.28584	3.19679e-13	9.86102e-11
ENSG00000196220.17	SRGAP3	1948.55	0.547023	0.115049	-4.75468	1.98763e-06	8.36069e-05
ENSG00000196295.13	GARS1-DT	945.774	0.294274	0.099644	-2.95325	0.00314448	0.0302014
ENSG00000196365.12	LONP1	441.865	0.402623	0.14656	-2.74717	0.00601127	0.0484334
ENSG00000196498.13	NCOR2	632.302	0.797398	0.182009	-4.38109	1.18086e-05	0.000364257
ENSG00000196531.14	NACA	1995.2	0.340703	0.115102	-2.96001	0.00307631	0.0298252
ENSG00000196576.16	PLXNB2	651.106	0.845139	0.170208	-4.96534	6.85793e-07	3.39376e-05
ENSG00000196586.17	MYO6	1673.65	0.292625	0.100563	-2.90987	0.00361584	0.0334443
ENSG00000196628.20	TCF4	2921.36	0.611387	0.11083	-5.51642	3.45982e-08	2.79626e-06
ENSG00000196642.19	RABL6	469.816	0.510735	0.143782	-3.55215	0.0003821	0.00601866
ENSG00000196747.5	H2AC13	200.139	0.867293	0.182602	-4.74965	2.03773e-06	8.5134e-05
ENSG00000196781.16	TLE1	1004.94	0.383685	0.108511	-3.53592	0.000406356	0.00633601
ENSG00000196821.10	ILRUN	607.583	0.291798	0.106413	-2.74214	0.00610408	0.0489467
ENSG00000196924.19	FLNA	3985.99	0.517328	0.10598	-4.88138	1.05347e-06	4.92364e-05
ENSG00000197093.11	GAL3ST4	213.997	0.558861	0.170393	-3.27985	0.00103864	0.0132117
ENSG00000197119.13	SLC25A29	442.386	0.467792	0.136717	-3.42162	0.000622493	0.00878133
ENSG00000197153.5	H3C12	646.561	0.569114	0.178762	-3.18364	0.00145435	0.0171556
ENSG00000197157.11	SND1	1215.82	0.447925	0.132093	-3.39099	0.000696397	0.0095971
ENSG00000197321.16	SVIL	482.358	0.541192	0.122017	-4.43537	9.19158e-06	0.00029689
ENSG00000197409.8	H3C4	472.452	0.67865	0.187006	-3.62902	0.000284501	0.00474802
ENSG00000197565.17	COL4A6	386.291	0.96565	0.1833	-5.26813	1.37819e-07	8.98151e-06
ENSG00000197705.10	KLHL14	87.2894	2.76986	0.325432	-8.51133	1.71948e-17	1.38365e-14
ENSG00000197712.12	FAM114A1	91.487	0.698044	0.223763	-3.11957	0.00181113	0.0202418
ENSG00000197746.15	PSAP	2945.48	0.247098	0.085749	-2.88164	0.00395613	0.0358579
ENSG00000197756.10	RPL37A	3642.05	0.423165	0.083211	-5.08545	3.66762e-07	2.01782e-05
ENSG00000197858.11	GPAA1	208.628	0.552167	0.179812	-3.0708	0.00213484	0.0227496
ENSG00000197912.16	SPG7	866.346	0.313501	0.0985262	-3.1819	0.00146311	0.0171997
ENSG00000197921.6	HES5	207.771	1.07688	0.221731	-4.85668	1.19372e-06	5.44172e-05
ENSG00000197958.13	RPL12	3873.37	0.26806	0.0875766	-3.06086	0.00220702	0.0233681
ENSG00000197978.10	GOLGA6L9	334.507	0.655612	0.140748	-4.65807	3.19185e-06	0.000127316
ENSG00000198034.11	RPS4X	8256.7	0.246929	0.0781821	-3.15838	0.00158647	0.0183171
ENSG00000198221.11	AFDN-DT	213.661	0.756399	0.149959	-5.04405	4.55779e-07	2.41707e-05
ENSG00000198300.14	PEG3	690.736	0.778289	0.156959	-4.95855	7.10221e-07	3.50527e-05
ENSG00000198431.17	TXNRD1	1121.97	0.355143	0.0946081	-3.75384	0.000174147	0.00327885
ENSG00000198517.10	MAFK	24.3279	1.24198	0.443519	-2.80029	0.0051056	0.0432074
ENSG00000198561.16	CTNND1	3761.49	0.230272	0.0707136	-3.2564	0.00112834	0.0141198
ENSG00000198563.14	DDX39B	3476.82	0.24282	0.0735966	-3.29934	0.000969109	0.0124644
ENSG00000198597.9	ZNF536	377.603	1.43125	0.134052	-10.6769	1.30583e-26	4.02804e-23
ENSG00000198604.11	BAZ1A	948.824	0.440351	0.125898	-3.49769	0.000469309	0.00709638
ENSG00000198722.15	UNC13B	1108.58	0.35551	0.0847346	-4.19557	2.72182e-05	0.0007176
ENSG00000198728.11	LDB1	1554.56	0.350525	0.104509	-3.35401	0.000796481	0.0106666
ENSG00000198755.11	RPL10A	2989.76	0.288644	0.0774302	-3.72779	0.000193165	0.00354083
ENSG00000198879.13	SFMBT2	238.535	0.635759	0.154999	-4.10169	4.10143e-05	0.00101483
ENSG00000198911.12	SREBF2	1774.91	0.387774	0.122312	-3.17037	0.00152248	0.0177779
ENSG00000198914.5	POU3F3	1065.21	0.528514	0.113786	-4.64482	3.40374e-06	0.000134321
ENSG00000198918.8	RPL39	1466.04	0.493497	0.103123	-4.78553	1.7054e-06	7.39194e-05
ENSG00000203485.14	INF2	113.124	0.710575	0.225001	-3.1581	0.00158799	0.0183233
ENSG00000203852.4	H3C15	597.183	1.33307	0.395188	-3.37326	0.000742832	0.0101016
ENSG00000203930.13	LINC00632	15786.2	0.390851	0.0996368	-3.92275	8.75429e-05	0.00189724
ENSG00000204262.14	COL5A2	327.096	0.550683	0.184863	-2.97887	0.00289316	0.0285304
ENSG00000204277.1	LINC01993	13.3697	1.92968	0.579827	-3.32802	0.000874657	0.0114891
ENSG00000204304.12	PBX2	750.815	0.329709	0.119152	-2.76714	0.00565509	0.04636
ENSG00000204347.4	BTBD17	35.2043	1.39377	0.410953	-3.39155	0.000694983	0.00959191
ENSG00000204371.11	EHMT2	699.705	0.379857	0.126119	-3.0119	0.0025962	0.0261972
ENSG00000204387.14	SNHG32	322.532	0.524753	0.173093	-3.03163	0.00243235	0.024927
ENSG00000204394.13	VARS1	561.504	0.466656	0.111106	-4.20009	2.66813e-05	0.000704446
ENSG00000204469.13	PRRC2A	3102.35	0.384123	0.134707	-2.85154	0.00435081	0.038621
ENSG00000204525.18	HLA-C	84.8237	0.965527	0.240638	-4.01237	6.01128e-05	0.00138897
ENSG00000204624.8	DISP3	162.702	0.853219	0.172831	-4.93673	7.94436e-07	3.84906e-05
ENSG00000204628.12	RACK1	7197.97	0.294737	0.0822695	-3.58258	0.000340212	0.00548488
ENSG00000205143.5	ARID3C	19.7373	1.36609	0.4694	-2.91028	0.00361103	0.0334332
ENSG00000205323.9	SARNP	286.416	0.412066	0.13402	-3.07465	0.00210748	0.0225074
ENSG00000205336.14	ADGRG1	846.691	0.415314	0.141559	-2.93386	0.0033478	0.0316808
ENSG00000205542.11	TMSB4X	18882.3	0.413104	0.0864805	-4.77685	1.78065e-06	7.64648e-05
ENSG00000205581.11	HMGN1	1871.75	0.279652	0.0839754	-3.33016	0.000867946	0.0114497
ENSG00000206560.12	ANKRD28	688.299	0.30897	0.110844	-2.78743	0.00531284	0.0442671
ENSG00000212443.1	SNORA53	29.3566	1.01705	0.369404	-2.75323	0.00590111	0.047735
ENSG00000213420.8	GPC2	208.926	0.841109	0.198395	-4.23957	2.2395e-05	0.000610436
ENSG00000213619.11	NDUFS3	277.271	0.580472	0.135792	-4.27471	1.91386e-05	0.000534264
ENSG00000213676.13	ATF6B	525.529	0.413489	0.120756	-3.42416	0.000616698	0.00872618
ENSG00000213923.13	CSNK1E	1520.6	0.312718	0.104406	-2.99521	0.00274256	0.0273193
ENSG00000213977.8	TAX1BP3	229.649	0.730011	0.164616	-4.43463	9.22295e-06	0.000297177
ENSG00000214193.11	SH3D21	153.698	0.50291	0.181522	-2.77051	0.00559679	0.0461405
ENSG00000214753.4	HNRNPUL2	1089.84	0.309022	0.105715	-2.92316	0.00346498	0.0324148
ENSG00000215386.14	MIR99AHG	1147.4	0.56358	0.111271	-5.06493	4.08559e-07	2.19177e-05
ENSG00000218416.4	ENSG00000218416	46.0078	1.07935	0.300469	-3.59223	0.000327857	0.00531813
ENSG00000221818.9	EBF2	334.564	1.34566	0.19401	-6.93602	4.03302e-12	9.44849e-10
ENSG00000221866.10	PLXNA4	630.277	1.11326	0.296597	-3.75344	0.000174428	0.00327901
ENSG00000221983.8	UBA52	1802.44	0.386052	0.0943696	-4.09086	4.29782e-05	0.00105282
ENSG00000223459.6	TCAF1P1	114.269	0.588786	0.212602	-2.76943	0.00561543	0.0462317
ENSG00000223770.5	CACNA2D1-AS1	17.1613	2.10816	0.542442	-3.88642	0.000101735	0.00214561
ENSG00000225151.10	GOLGA2P7	593.191	0.937114	0.150964	-6.20752	5.38272e-10	7.63094e-08
ENSG00000225663.8	MCRIP1	149.026	0.692886	0.224535	-3.08588	0.00202954	0.0219457
ENSG00000225783.9	MIAT	4683.78	0.688963	0.0861669	-7.99568	1.28857e-15	6.27602e-13
ENSG00000225930.4	LINC02249	58.8344	0.881101	0.263041	-3.34967	0.000809092	0.0107887
ENSG00000225968.8	ELFN1	271.272	0.471314	0.154456	-3.05145	0.00227742	0.0238814
ENSG00000226137.5	BAIAP2-DT	235.673	0.576081	0.176359	-3.26652	0.00108879	0.0137552
ENSG00000226733.4	ENSG00000226733	23.8704	7.51147	1.2429	-6.04348	1.50825e-09	1.75564e-07
ENSG00000227036.9	LINC00511	171.067	0.708333	0.217197	-3.26125	0.00110921	0.013956
ENSG00000227487.4	NCAM1-AS1	137.35	0.542724	0.185122	-2.93172	0.00337096	0.0318152
ENSG00000228526.7	MIR34AHG	242.925	0.473554	0.152707	-3.10107	0.00192822	0.0211169
ENSG00000229117.9	RPL41	1844.49	0.483943	0.150272	-3.22044	0.00127995	0.0155238
ENSG00000229847.9	EMX2OS	435.599	1.30329	0.403066	-3.23344	0.00122307	0.0149713
ENSG00000229989.5	MIR181A1HG	407.839	0.505065	0.115418	-4.37598	1.20886e-05	0.000367736
ENSG00000230316.8	FEZF1-AS1	390.137	0.44048	0.137164	-3.21134	0.00132117	0.0158883
ENSG00000230707.3	ENSG00000230707	49.4572	0.88291	0.296364	-2.97914	0.00289062	0.0285304
ENSG00000230778.2	ANKRD63	62.1679	1.62158	0.313885	-5.16614	2.38979e-07	1.43604e-05
ENSG00000230910.5	ADGRB3-DT	392.904	0.481605	0.161925	-2.97426	0.00293699	0.0287912
ENSG00000231252.4	ENSG00000231252	37.6593	2.63147	0.454407	-5.791	6.9968e-09	6.67509e-07
ENSG00000231500.7	RPS18	4038.75	0.56305	0.092895	-6.06114	1.35156e-09	1.59329e-07
ENSG00000231609.7	EHBP1-AS1	59.8658	0.951255	0.299534	-3.17578	0.00149433	0.0174823
ENSG00000233639.8	PANTR1	562.204	0.782578	0.13048	-5.99767	2.00168e-09	2.21838e-07
ENSG00000233723.10	LINC01122	88.6505	0.719078	0.26011	-2.76452	0.00570066	0.0465613
ENSG00000233822.6	H2BC15	443.521	0.462559	0.150286	-3.07786	0.00208492	0.0223826
ENSG00000234338.1	ENSG00000234338	396.322	0.583488	0.145049	-4.0227	5.75352e-05	0.00134114
ENSG00000234745.14	HLA-B	172.503	1.38861	0.211668	-6.56033	5.3689e-11	9.55458e-09
ENSG00000234851.4	RPL23AP42	377.388	0.584807	0.14875	-3.93148	8.44239e-05	0.00184042
ENSG00000235173.7	HGH1	78.9817	0.670255	0.231842	-2.891	0.00384015	0.0350461
ENSG00000235385.3	LINC02154	68.2359	1.52129	0.264075	-5.76083	8.36991e-09	7.86346e-07
ENSG00000236668.3	ENSG00000236668	19.3861	1.547	0.503037	-3.07533	0.00210272	0.0224695
ENSG00000237187.9	NR2F1-AS1	476.224	1.39743	0.169237	-8.25726	1.4905e-16	9.19542e-14
ENSG00000237550.6	ENSG00000237550	5322.17	0.367261	0.121496	-3.02283	0.00250419	0.0254517
ENSG00000237649.8	KIFC1	188.029	0.525643	0.167629	-3.13575	0.00171415	0.0194277
ENSG00000237928.6	NFIA-AS2	65.4067	3.98015	0.469443	-8.47844	2.28228e-17	1.76002e-14
ENSG00000238230.2	LINC00391	34.5825	1.19366	0.341214	-3.49827	0.000468283	0.00708666
ENSG00000239002.3	SCARNA10	546.789	0.790351	0.151237	-5.2259	1.73314e-07	1.07641e-05
ENSG00000240230.6	COX19	178.086	0.542211	0.167385	-3.2393	0.00119822	0.0147451
ENSG00000241158.7	ADAMTS9-AS1	39.5707	1.27561	0.34203	-3.72953	0.000191837	0.00353285
ENSG00000241343.10	RPL36A	364.83	0.563019	0.168671	-3.33796	0.00084395	0.011173
ENSG00000245526.12	LINC00461	3466.48	0.982941	0.10243	-9.5962	8.29469e-22	1.09656e-18
ENSG00000246859.3	STARD4-AS1	890.862	0.294766	0.100852	-2.92277	0.00346931	0.0324148
ENSG00000247828.9	TMEM161B-DT	3664.21	0.352958	0.0936904	-3.76728	0.000165033	0.00316193
ENSG00000248643.5	RBM14-RBM4	115.638	0.814532	0.238577	-3.41413	0.000639864	0.00895431
ENSG00000249709.8	ZNF564	233.419	0.541279	0.189352	-2.85858	0.00425542	0.0379563
ENSG00000249992.2	TMEM158	106.135	0.775136	0.204771	-3.78537	0.000153478	0.00297753
ENSG00000250021.7	ARPIN-AP3S2	119.045	1.18438	0.270232	-4.38282	1.17151e-05	0.000362225
ENSG00000250337.8	PURPL	910.041	0.527203	0.158682	-3.32238	0.000892535	0.011699
ENSG00000250377.2	ENSG00000250377	55.8867	1.68837	0.30685	-5.50228	3.74919e-08	2.95277e-06
ENSG00000250786.3	SNHG18	51.8736	0.825923	0.28741	-2.87368	0.00405723	0.0365942
ENSG00000251562.9	MALAT1	266878	0.452522	0.0726795	-6.22627	4.77675e-10	6.90688e-08
ENSG00000252010.1	SCARNA5	153.357	0.701047	0.20454	-3.42743	0.000609319	0.0086615
ENSG00000254122.3	PCDHGB7	198.154	0.574054	0.166315	-3.45161	0.000557247	0.00810175
ENSG00000254772.10	EEF1G	6137.31	0.373235	0.096279	-3.8766	0.000105926	0.00220947
ENSG00000255423.1	EBLN2	48.2985	0.840749	0.294261	-2.85716	0.00427454	0.0380901
ENSG00000255571.9	MIR9-3HG	386.365	1.14218	0.180082	-6.34254	2.2601e-10	3.48583e-08
ENSG00000256229.8	ZNF486	244.362	0.434947	0.147474	-2.9493	0.00318491	0.0304401
ENSG00000257056.3	LINC02282	194.587	0.674768	0.231042	-2.92055	0.00349417	0.0325794
ENSG00000257093.7	DENND11	990.786	0.284158	0.0930799	-3.05284	0.00226687	0.0238382
ENSG00000257803.2	PIGAP1	15.651	1.63441	0.563518	-2.90037	0.00372721	0.0342949
ENSG00000257935.3	LHX5-AS1	65.0832	0.970801	0.289734	-3.35066	0.00080618	0.0107576
ENSG00000258728.2	ENSG00000258728	98.0905	0.622068	0.217851	-2.85547	0.00429726	0.0382557
ENSG00000258890.8	CEP95	517.508	0.369497	0.118672	-3.11361	0.00184815	0.0205563
ENSG00000258947.8	TUBB3	3051.41	0.504284	0.101276	-4.97932	6.38084e-07	3.24346e-05
ENSG00000259275.4	ENSG00000259275	40.614	1.23686	0.383182	-3.22786	0.00124719	0.0152062
ENSG00000259726.1	CSPG4P11	104.039	0.691371	0.204669	-3.378	0.000730157	0.00998799
ENSG00000259905.7	PWRN1	308.067	0.377343	0.128821	-2.9292	0.00339831	0.0319755
ENSG00000259952.1	ENSG00000259952	83.7694	0.705103	0.252267	-2.79506	0.00518899	0.0436293
ENSG00000259956.2	RBM15B	773.108	0.367333	0.122515	-2.99827	0.00271519	0.0271197
ENSG00000260075.1	NSFP1	90.5227	0.842115	0.288073	-2.92327	0.00346378	0.0324148
ENSG00000260914.3	ENSG00000260914	139.855	0.705658	0.206012	-3.42532	0.000614079	0.00870243
ENSG00000261069.3	ENSG00000261069	191.493	0.666682	0.188969	-3.52799	0.000418727	0.00646895
ENSG00000262198.2	ENSG00000262198	169.13	0.563978	0.182475	-3.09072	0.00199672	0.0216492
ENSG00000263934.5	SNORD3A	213.24	0.561872	0.160984	-3.49022	0.000482619	0.0072385
ENSG00000266074.10	BAHCC1	302.796	0.596501	0.156398	-3.81399	0.000136742	0.00270677
ENSG00000267199.1	ENSG00000267199	47.3222	1.1286	0.333188	-3.38727	0.000705916	0.00970661
ENSG00000267270.7	PARD6G-AS1	104.593	0.663621	0.21361	-3.10669	0.00189193	0.0208607
ENSG00000267313.7	KC6	158.306	0.569206	0.177105	-3.21395	0.00130923	0.0157859
ENSG00000267909.3	CCDC177	110.007	0.809922	0.218929	-3.69947	0.000216051	0.00384487
ENSG00000269891.2	ARHGAP19-SLIT1	32.1419	1.62039	0.440281	-3.68034	0.000232922	0.0040843
ENSG00000270069.2	MIR222HG	200.757	0.805317	0.191531	-4.20463	2.61504e-05	0.000692406
ENSG00000270276.3	H4C15	504.817	1.04141	0.161776	-6.43735	1.21576e-10	1.93977e-08
ENSG00000270580.5	ENSG00000270580	65.7851	0.787913	0.256855	-3.06754	0.00215828	0.0229439
ENSG00000271936.1	ENSG00000271936	21.9406	1.35435	0.449802	-3.01099	0.00260397	0.0262496
ENSG00000272320.1	ENSG00000272320	78.6548	0.757133	0.274396	-2.75927	0.00579308	0.0470256
ENSG00000272888.8	CHASERR	1260.35	0.332148	0.0795659	-4.1745	2.98638e-05	0.000771954
ENSG00000273521.1	ENSG00000273521	31.8752	1.09574	0.377374	-2.9036	0.00368904	0.0339854
ENSG00000273706.5	LHX1	60.4475	0.861639	0.297949	-2.8919	0.00382918	0.0349755
ENSG00000273983.2	H3C8	582.524	0.852134	0.162194	-5.25381	1.48985e-07	9.50835e-06
ENSG00000274290.3	H2BC6	386.385	0.50262	0.180763	-2.78054	0.00542687	0.0449801
ENSG00000274523.5	RCC1L	126.669	0.593735	0.194818	-3.04765	0.00230642	0.0240271
ENSG00000274602.5	PI4KAP1	496.344	0.357092	0.108345	-3.29588	0.000981155	0.0125756
ENSG00000274641.2	H2BC17	439.472	0.747069	0.181152	-4.124	3.72356e-05	0.000935084
ENSG00000274750.3	H3C6	245.668	0.681004	0.196313	-3.46898	0.000522445	0.00770471
ENSG00000275342.5	PRAG1	461.561	0.408118	0.147769	-2.76185	0.00574741	0.046778
ENSG00000275713.3	H2BC9	249.248	0.55216	0.172445	-3.20196	0.00136497	0.0163408
ENSG00000276043.5	UHRF1	624.218	0.491773	0.142753	-3.44493	0.000571203	0.00823351
ENSG00000276368.2	H2AC14	69.6666	1.08839	0.365625	-2.97678	0.00291291	0.0286147
ENSG00000276550.5	HERC2P2	1267.36	0.262369	0.0859542	-3.05242	0.00227002	0.0238517
ENSG00000276644.5	DACH1	749.151	0.916927	0.136822	-6.70159	2.06164e-11	4.19307e-09
ENSG00000277157.2	H4C4	1521.78	0.652473	0.125465	-5.20044	1.98822e-07	1.22253e-05
ENSG00000277209.1	RPPH1	8468.87	0.473818	0.121285	-3.90664	9.35872e-05	0.00200292
ENSG00000278637.2	H4C1	72.8766	1.00705	0.27085	-3.7181	0.000200728	0.0036458
ENSG00000278705.3	H4C2	264.345	0.670431	0.202121	-3.31697	0.000909994	0.0118858
ENSG00000278828.2	H3C10	273.667	1.00039	0.218032	-4.58827	4.4693e-06	0.000169272
ENSG00000278905.1	ENSG00000278905	44.1799	1.67946	0.344136	-4.88024	1.05958e-06	4.93973e-05
ENSG00000280061.1	ENSG00000280061	80.5337	0.889309	0.239202	-3.71782	0.000200951	0.00364628
ENSG00000280105.1	ENSG00000280105	19.9094	3.02887	0.603168	-5.02161	5.12399e-07	2.68645e-05
ENSG00000283761.1	ENSG00000283761	147.621	0.741021	0.237414	-3.12122	0.00180103	0.020158
ENSG00000284966.3	ENSG00000284966	495.448	0.527565	0.134425	-3.9246	8.68756e-05	0.0018872
ENSG00000285095.2	ENSG00000285095	23.1196	1.80845	0.525642	-3.44045	0.000580742	0.00833854
ENSG00000285755.2	ENSG00000285755	18.4031	1.89148	0.537218	-3.52088	0.00043012	0.00661734
ENSG00000285756.2	ENSG00000285756	1519.7	0.273393	0.0821721	-3.32708	0.000877608	0.0115115
ENSG00000287238.1	ENSG00000287238	335.709	0.628669	0.205379	-3.06102	0.00220584	0.0233681
ENSG00000287243.2	THCAT155	381.251	0.520801	0.145898	-3.56963	0.000357484	0.0056988
ENSG00000288642.1	CDR1	5888.59	0.453334	0.109856	-4.12661	3.68148e-05	0.000927059
ENSG00000288701.1	PRRC2B	4264.86	0.301643	0.109216	-2.76191	0.00574644	0.046778
ENSG00000288876.1	ENSG00000288876	25.1044	1.45949	0.495424	-2.94594	0.00321975	0.0306855
ENSG00000289187.1	ENSG00000289187	17.7234	1.53575	0.543336	-2.82652	0.0047057	0.0408121
ENSG00000289419.1	ENSG00000289419	54.7398	0.787436	0.284346	-2.76929	0.00561785	0.0462317
ENSG00000289611.1	ENSG00000289611	160.699	0.79155	0.215318	-3.6762	0.000236739	0.0041344

## Sheet: 1227_PCCB-G1_downDEGs
GeneID	Symble	baseMean	log2FoldChange	lfcSE	stat	pvalue	padj
ENSG00000001461.17	NIPAL3	278.319	-0.957081	0.147186	6.50251	7.899e-11	1.32904e-08
ENSG00000003096.14	KLHL13	354.061	-0.572778	0.185653	3.08521	0.00203409	0.0219772
ENSG00000003987.14	MTMR7	577.789	-0.441914	0.107442	4.11304	3.90489e-05	0.000974012
ENSG00000004864.14	SLC25A13	736.153	-0.365387	0.129338	2.82505	0.00472737	0.0409042
ENSG00000005249.13	PRKAR2B	950.437	-0.348529	0.112062	3.11015	0.00186991	0.0207142
ENSG00000006125.18	AP2B1	7539.76	-0.283377	0.0967127	2.93009	0.00338863	0.0319169
ENSG00000006128.12	TAC1	246.624	-2.96064	0.611519	4.84146	1.2889e-06	5.79003e-05
ENSG00000006432.16	MAP3K9	1009.37	-0.557729	0.103329	5.39761	6.75337e-08	4.88248e-06
ENSG00000006468.14	ETV1	661.676	-0.550066	0.164691	3.33998	0.000837838	0.0111238
ENSG00000006757.12	PNPLA4	286.943	-0.366188	0.132635	2.76087	0.00576473	0.0468815
ENSG00000007171.18	NOS2	46.8674	-1.17515	0.337144	3.48559	0.000491059	0.00732355
ENSG00000007237.19	GAS7	959.224	-0.593307	0.11995	4.9463	7.56365e-07	3.70339e-05
ENSG00000008056.14	SYN1	435.159	-0.733671	0.13442	5.45807	4.81334e-08	3.64287e-06
ENSG00000008118.10	CAMK1G	38.0666	-1.0559	0.333563	3.16553	0.00154801	0.0180079
ENSG00000008277.15	ADAM22	835.939	-0.456664	0.0992682	4.6003	4.21876e-06	0.000161658
ENSG00000008394.13	MGST1	530.681	-0.512878	0.146073	3.51111	0.000446246	0.00680322
ENSG00000008952.17	SEC62	1716.9	-0.294276	0.0860136	3.42128	0.000623281	0.00878574
ENSG00000009413.16	REV3L	3282.64	-0.365208	0.0899738	4.05905	4.92736e-05	0.00117013
ENSG00000009694.13	TENM1	1168.99	-1.34104	0.408706	3.28118	0.00103374	0.0131585
ENSG00000010404.18	IDS	4342.15	-0.547636	0.10473	5.22902	1.70414e-07	1.06196e-05
ENSG00000011201.12	ANOS1	1276.28	-0.5864	0.160947	3.64344	0.000269018	0.00457208
ENSG00000011677.13	GABRA3	327.911	-0.938491	0.163369	5.74461	9.21338e-09	8.61219e-07
ENSG00000012174.12	MBTPS2	1144.39	-0.436311	0.106199	4.10845	3.98331e-05	0.000990903
ENSG00000013297.12	CLDN11	53.0055	-0.915832	0.309585	2.95826	0.00309383	0.029948
ENSG00000015592.17	STMN4	522.358	-0.352162	0.113548	3.10144	0.00192584	0.0211033
ENSG00000016082.15	ISL1	145.446	-3.37791	0.597344	5.65488	1.55957e-08	1.38772e-06
ENSG00000018189.13	RUFY3	4379.1	-0.260409	0.0891225	2.92192	0.00347882	0.0324571
ENSG00000018236.15	CNTN1	1511.68	-1.56298	0.25181	6.20698	5.4012e-10	7.63094e-08
ENSG00000018625.15	ATP1A2	547.715	-1.27335	0.120165	10.5967	3.08547e-26	8.158e-23
ENSG00000019505.8	SYT13	873.628	-0.600703	0.144079	4.16926	3.05585e-05	0.000788373
ENSG00000021826.18	CPS1	668.241	-0.426499	0.121359	3.51437	0.000440795	0.00675112
ENSG00000022355.18	GABRA1	108.687	-2.039	0.281088	7.25395	4.04801e-13	1.2282e-10
ENSG00000023171.20	GRAMD1B	581.104	-0.542616	0.128111	4.2355	2.2804e-05	0.000617944
ENSG00000023516.9	AKAP11	4383.98	-0.288187	0.0720959	3.99728	6.40751e-05	0.00146744
ENSG00000028203.19	VEZT	2107.72	-0.216274	0.0786725	2.74904	0.00597702	0.0482857
ENSG00000029364.12	SLC39A9	1460.93	-0.332769	0.0828775	4.01519	5.93979e-05	0.00137417
ENSG00000030419.17	IKZF2	296.441	-0.60813	0.138988	4.37542	1.21201e-05	0.000367736
ENSG00000033627.17	ATP6V0A1	1758.82	-0.332692	0.0916096	3.63163	0.000281634	0.00473002
ENSG00000035862.12	TIMP2	1441.42	-0.38847	0.117864	3.29591	0.000981024	0.0125756
ENSG00000036530.9	CYP46A1	113.604	-0.762225	0.267254	2.85206	0.00434365	0.038613
ENSG00000037749.13	MFAP3	1278.79	-0.309892	0.101715	3.04667	0.00231395	0.0240464
ENSG00000039139.11	DNAH5	51.3033	-0.979036	0.286622	3.41578	0.000635995	0.00892418
ENSG00000040731.10	CDH10	522.123	-0.682965	0.137395	4.97081	6.66748e-07	3.33518e-05
ENSG00000041353.10	RAB27B	163.923	-1.48889	0.195047	7.6335	2.28473e-14	8.48082e-12
ENSG00000043143.22	JADE2	124.6	-0.675337	0.199704	3.3817	0.000720401	0.00986912
ENSG00000043355.12	ZIC2	1432.31	-0.501236	0.14907	3.36243	0.000772606	0.0104223
ENSG00000047056.17	WDR37	791.561	-0.330736	0.0972822	3.39976	0.000674442	0.00935949
ENSG00000047597.7	XK	144.312	-0.780802	0.175986	4.43672	9.13409e-06	0.000296066
ENSG00000050030.16	NEXMIF	1375.85	-0.530345	0.12751	4.15924	3.19304e-05	0.000818514
ENSG00000050130.18	JKAMP	493.769	-0.465395	0.126918	3.66689	0.000245522	0.00426677
ENSG00000050628.21	PTGER3	96.0465	-1.81758	0.278998	6.51469	7.28379e-11	1.24823e-08
ENSG00000052723.12	SIKE1	2452.74	-0.440752	0.102961	4.28077	1.86247e-05	0.000523073
ENSG00000052795.13	FNIP2	1336.77	-0.422277	0.0848414	4.97724	6.44957e-07	3.25255e-05
ENSG00000053108.17	FSTL4	59.573	-1.21161	0.296712	4.08345	4.4371e-05	0.00108055
ENSG00000053328.9	METTL24	38.8696	-1.04251	0.353387	2.95006	0.00317709	0.0304041
ENSG00000053524.13	MCF2L2	182.106	-0.702298	0.203148	3.45708	0.000546061	0.00798301
ENSG00000053770.12	AP5M1	1549.04	-0.372144	0.104407	3.56436	0.000364743	0.00579456
ENSG00000054356.14	PTPRN	257.139	-0.388562	0.141501	2.746	0.00603266	0.0485445
ENSG00000056998.20	GYG2	153.879	-0.529068	0.189919	2.78575	0.00534035	0.0443822
ENSG00000057019.16	DCBLD2	2264.01	-0.299901	0.0797021	3.76278	0.000168037	0.00320373
ENSG00000058335.16	RASGRF1	419.71	-0.974872	0.189446	5.14591	2.66221e-07	1.56918e-05
ENSG00000058404.20	CAMK2B	223.627	-0.629103	0.158117	3.97872	6.92885e-05	0.00157349
ENSG00000060749.16	QSER1	5762.8	-0.354672	0.0845609	4.19429	2.73733e-05	0.000718806
ENSG00000060982.15	BCAT1	7444.15	-0.465129	0.0856881	5.42817	5.6936e-08	4.18163e-06
ENSG00000063015.21	SEZ6	564.676	-0.405561	0.127304	3.18577	0.00144371	0.0170627
ENSG00000063180.9	CA11	97.6671	-0.797313	0.220756	3.61173	0.000304157	0.00498614
ENSG00000064199.7	SPA17	261.104	-0.534534	0.15167	3.52431	0.000424582	0.00653757
ENSG00000064763.12	FAR2	342.626	-0.705178	0.138047	5.10826	3.25139e-07	1.84738e-05
ENSG00000065609.15	SNAP91	733.34	-0.523942	0.102789	5.09727	3.44589e-07	1.92678e-05
ENSG00000065833.9	ME1	107.818	-0.59833	0.21069	2.83986	0.00451332	0.0396639
ENSG00000065923.10	SLC9A7	798.648	-0.594841	0.128636	4.62421	3.7603e-06	0.000146209
ENSG00000066933.16	MYO9A	2545.98	-0.269196	0.0837432	3.21454	0.00130655	0.015774
ENSG00000067177.15	PHKA1	348.329	-0.399714	0.135783	2.94378	0.00324229	0.0308526
ENSG00000067533.6	RRP15	813.113	-0.291564	0.104301	2.79542	0.00518324	0.0436168
ENSG00000067798.16	NAV3	957.773	-0.488772	0.113099	4.32162	1.5489e-05	0.000451449
ENSG00000068305.18	MEF2A	1132.74	-0.459097	0.105039	4.37073	1.23829e-05	0.000373872
ENSG00000068366.21	ACSL4	2255.5	-0.839869	0.110066	7.63058	2.33695e-14	8.48082e-12
ENSG00000068489.13	PRR11	574.143	-0.367083	0.105809	3.4693	0.000521813	0.00770153
ENSG00000068615.20	REEP1	1089.76	-0.421611	0.120585	3.4964	0.000471588	0.00712502
ENSG00000068796.19	KIF2A	3267.07	-0.253948	0.0832027	3.05216	0.00227202	0.0238517
ENSG00000068971.14	PPP2R5B	342.154	-0.453297	0.123741	3.66329	0.000248998	0.00430295
ENSG00000069275.13	NUCKS1	11258.5	-0.219232	0.0704016	3.11402	0.00184554	0.0205396
ENSG00000070081.18	NUCB2	890.232	-0.409766	0.115873	3.53633	0.000405725	0.0063322
ENSG00000070495.15	JMJD6	455.849	-0.500003	0.120429	4.15185	3.29805e-05	0.000839619
ENSG00000070961.16	ATP2B1	2451.26	-0.523147	0.0844004	6.1984	5.704e-10	7.93757e-08
ENSG00000071073.13	MGAT4A	461.637	-0.593944	0.140554	4.22574	2.38161e-05	0.000641612
ENSG00000071205.12	ARHGAP10	61.8177	-1.04491	0.307227	3.40111	0.000671136	0.0093272
ENSG00000072133.11	RPS6KA6	314.112	-0.360859	0.131625	2.74156	0.00611475	0.0489921
ENSG00000072201.14	LNX1	99.5255	-0.893159	0.256707	3.47929	0.000502741	0.00745142
ENSG00000072657.10	TRHDE	127.093	-2.25433	0.539678	4.17718	2.95146e-05	0.000766426
ENSG00000073464.13	CLCN4	1115.17	-0.606278	0.103603	5.85196	4.85803e-09	4.91324e-07
ENSG00000074211.14	PPP2R2C	309.742	-0.707272	0.133873	5.28316	1.26976e-07	8.45347e-06
ENSG00000074416.16	MGLL	57.6732	-1.01873	0.288151	3.5354	0.000407157	0.00633935
ENSG00000075391.18	RASAL2	2288.43	-0.315356	0.0998109	3.15954	0.00158021	0.0182905
ENSG00000076864.21	RAP1GAP	173.056	-0.631638	0.190494	3.31579	0.000913849	0.0119106
ENSG00000077092.20	RARB	249.623	-0.414558	0.146414	2.8314	0.0046344	0.040364
ENSG00000077264.16	PAK3	2393.26	-0.773825	0.117581	6.58123	4.66576e-11	8.54988e-09
ENSG00000077522.15	ACTN2	230.707	-0.449114	0.158088	2.84091	0.00449849	0.0395902
ENSG00000077943.8	ITGA8	14.044	-2.04885	0.595677	3.43954	0.000582712	0.00835462
ENSG00000078053.17	AMPH	216.915	-0.453412	0.158091	2.86805	0.00413007	0.0370705
ENSG00000078124.13	ACER3	770.116	-0.310637	0.110894	2.8012	0.0050913	0.0431455
ENSG00000078140.14	UBE2K	1757.88	-0.342071	0.0745849	4.58633	4.51097e-06	0.000170386
ENSG00000078596.11	ITM2A	14.4017	-1.71991	0.577767	2.97683	0.00291248	0.0286147
ENSG00000079102.16	RUNX1T1	1766.25	-0.599195	0.137865	4.34625	1.38487e-05	0.00040993
ENSG00000079156.17	OSBPL6	451.812	-0.448131	0.12599	3.55688	0.00037528	0.00592635
ENSG00000079841.19	RIMS1	272.235	-0.726944	0.178005	4.08383	4.42993e-05	0.00108022
ENSG00000080166.16	DCT	38.0201	-1.64587	0.380065	4.33049	1.48776e-05	0.000435001
ENSG00000080345.18	RIF1	3879.38	-0.208411	0.0722999	2.88259	0.00394423	0.0357842
ENSG00000080561.14	MID2	485.957	-1.1311	0.163512	6.91753	4.59582e-12	1.03731e-09
ENSG00000081087.15	OSTM1	520.863	-0.647873	0.115306	5.61875	1.92343e-08	1.67131e-06
ENSG00000081181.8	ARG2	322.894	-0.607179	0.186497	3.2557	0.00113115	0.0141264
ENSG00000081189.16	MEF2C	778.717	-1.14658	0.158779	7.22121	5.15271e-13	1.4901e-10
ENSG00000081386.13	ZNF510	968.748	-0.35631	0.104639	3.40512	0.000661349	0.00921012
ENSG00000082213.18	C5orf22	1252.2	-0.333121	0.107109	3.11012	0.00187014	0.0207142
ENSG00000082293.13	COL19A1	63.758	-1.92828	0.316933	6.0842	1.17072e-09	1.41619e-07
ENSG00000082701.17	GSK3B	4326.09	-0.261981	0.0825821	3.17237	0.00151199	0.0176666
ENSG00000083720.13	OXCT1	573.708	-0.328187	0.109102	3.00808	0.00262905	0.0264592
ENSG00000083799.18	CYLD	817.972	-0.473622	0.110232	4.2966	1.73439e-05	0.000492233
ENSG00000083937.10	CHMP2B	536.072	-0.309256	0.109932	2.81317	0.0049056	0.0419754
ENSG00000084674.15	APOB	24.7329	-1.53257	0.432141	3.54645	0.000390462	0.0061399
ENSG00000084733.11	RAB10	2741.59	-0.23652	0.0761093	3.10764	0.0018859	0.0208134
ENSG00000085365.18	SCAMP1	1503.69	-0.374684	0.098662	3.79766	0.000146071	0.00284577
ENSG00000085832.17	EPS15	2606.15	-0.338037	0.110226	3.06677	0.00216388	0.0229771
ENSG00000086300.16	SNX10	272.948	-0.493233	0.162826	3.02919	0.00245207	0.0250457
ENSG00000087245.13	MMP2	235.645	-0.490521	0.174401	2.81259	0.00491436	0.0419803
ENSG00000087253.13	LPCAT2	36.3322	-0.983759	0.331764	2.96524	0.00302451	0.0294619
ENSG00000087448.11	KLHL42	1518.55	-0.334517	0.0954192	3.50577	0.000455297	0.00691842
ENSG00000088367.23	EPB41L1	1104.05	-0.644215	0.122843	5.24421	1.56954e-07	9.91974e-06
ENSG00000088538.13	DOCK3	847.258	-0.297456	0.0987414	3.01248	0.00259123	0.026164
ENSG00000089041.17	P2RX7	13.7543	-2.53264	0.657694	3.85078	0.000117741	0.00239467
ENSG00000089169.15	RPH3A	39.0927	-1.87633	0.340771	5.50613	3.66809e-08	2.92625e-06
ENSG00000089199.10	CHGB	186.852	-0.599044	0.164612	3.63913	0.000273563	0.00463654
ENSG00000089682.17	RBM41	1092.56	-0.287561	0.0946548	3.038	0.00238154	0.0245558
ENSG00000091129.22	NRCAM	2852.42	-0.259499	0.0920966	2.81768	0.00483724	0.04157
ENSG00000091409.16	ITGA6	886.021	-0.374403	0.112989	3.31362	0.000920961	0.0119783
ENSG00000091656.19	ZFHX4	4312.24	-0.673122	0.131847	5.10534	3.30208e-07	1.86326e-05
ENSG00000091844.8	RGS17	473.651	-0.44563	0.131583	3.38669	0.000707402	0.00971982
ENSG00000092068.21	SLC7A8	178.233	-1.27051	0.190354	6.67444	2.48172e-11	4.88634e-09
ENSG00000092969.12	TGFB2	143.495	-0.698754	0.243499	2.86964	0.0041094	0.0369122
ENSG00000094916.16	CBX5	18612.1	-0.559016	0.0975619	5.72986	1.00515e-08	9.25542e-07
ENSG00000095139.15	ARCN1	2631.52	-0.261859	0.091886	2.84983	0.00437426	0.0387177
ENSG00000095203.15	EPB41L4B	164.398	-1.31832	0.21867	6.0288	1.65183e-09	1.91076e-07
ENSG00000095539.15	SEMA4G	132.005	-0.56901	0.18405	3.09161	0.00199075	0.0216225
ENSG00000095787.24	WAC	3032.61	-0.254978	0.0877394	2.90608	0.00365985	0.0338007
ENSG00000097033.14	SH3GLB1	2406.88	-0.540025	0.112156	4.81494	1.47246e-06	6.51968e-05
ENSG00000099204.21	ABLIM1	1079.79	-0.681295	0.113292	6.0136	1.81444e-09	2.06022e-07
ENSG00000099365.11	STX1B	355.792	-0.4003	0.128046	3.12621	0.00177073	0.0199347
ENSG00000100095.19	SEZ6L	305.219	-0.816887	0.13715	5.95614	2.58258e-09	2.76291e-07
ENSG00000100228.14	RAB36	153.269	-0.503998	0.168655	2.98833	0.00280505	0.027837
ENSG00000100311.17	PDGFB	38.3813	-1.00416	0.31883	3.14953	0.00163535	0.0187296
ENSG00000100320.24	RBFOX2	4902.1	-0.232516	0.0828819	2.80539	0.00502552	0.0427054
ENSG00000100354.21	TNRC6B	4611.67	-0.303141	0.084099	3.60457	0.000312666	0.00509852
ENSG00000100473.18	COCH	105.181	-0.691473	0.238053	2.9047	0.00367611	0.0339001
ENSG00000100614.18	PPM1A	1996.45	-0.361237	0.0799017	4.52102	6.15431e-06	0.000215102
ENSG00000100678.19	SLC8A3	151.15	-0.83292	0.203208	4.09886	4.15194e-05	0.00102292
ENSG00000100697.16	DICER1	5075.24	-0.351544	0.0770435	4.56294	5.04429e-06	0.000183779
ENSG00000101017.15	CD40	16.7326	-1.38058	0.493147	2.79952	0.0051178	0.0432315
ENSG00000101098.13	RIMS4	244.386	-0.74445	0.161806	4.60089	4.20699e-06	0.000161541
ENSG00000101298.15	SNPH	209.222	-0.496604	0.154088	3.22286	0.00126917	0.0154193
ENSG00000101327.9	PDYN	59.9585	-3.48471	0.823148	4.23339	2.30196e-05	0.000622877
ENSG00000101460.13	MAP1LC3A	106.892	-0.886152	0.19275	4.59741	4.27771e-06	0.00016347
ENSG00000101557.15	USP14	2234.65	-0.266234	0.0897266	2.96717	0.00300554	0.0293465
ENSG00000101745.17	ANKRD12	3362.69	-0.37603	0.110324	3.4084	0.000653449	0.00912068
ENSG00000101842.14	VSIG1	18.31	-2.22746	0.545005	4.08705	4.36889e-05	0.00106816
ENSG00000101846.9	STS	504.653	-0.449123	0.130405	3.44407	0.000573027	0.00825231
ENSG00000101935.12	AMMECR1	599.63	-0.353276	0.120595	2.92945	0.0033956	0.0319663
ENSG00000101966.13	XIAP	2127.8	-0.538515	0.0893615	6.02625	1.67804e-09	1.9171e-07
ENSG00000102003.12	SYP	394.658	-0.397223	0.120432	3.29833	0.000972613	0.0124981
ENSG00000102195.10	GPR50	98.3365	-1.00062	0.255769	3.91221	9.14547e-05	0.00196578
ENSG00000102349.18	KLF8	359.193	-0.827454	0.179045	4.62149	3.80997e-06	0.000147521
ENSG00000102409.10	BEX4	1171.58	-0.438529	0.0929387	4.71848	2.37619e-06	9.72976e-05
ENSG00000102445.20	RUBCNL	34.3818	-1.23593	0.409809	3.01587	0.00256239	0.0259293
ENSG00000102452.18	NALCN	154.516	-1.3321	0.277296	4.80389	1.55613e-06	6.82487e-05
ENSG00000102466.16	FGF14	357.98	-1.80066	0.391933	4.59429	4.34228e-06	0.000165024
ENSG00000102678.7	FGF9	197.079	-0.669675	0.179164	3.73779	0.000185647	0.00343252
ENSG00000102780.17	DGKH	907.072	-0.582945	0.0997428	5.84448	5.08139e-09	5.08359e-07
ENSG00000102908.22	NFAT5	2994.44	-0.254611	0.0814278	3.12683	0.00176702	0.019905
ENSG00000103034.15	NDRG4	1180.43	-0.477132	0.0940892	5.07106	3.95598e-07	2.14086e-05
ENSG00000103044.11	HAS3	175.164	-0.803351	0.160036	5.01982	5.17209e-07	2.68891e-05
ENSG00000103187.8	COTL1	1249.18	-0.316978	0.0923197	3.43348	0.000595882	0.0084966
ENSG00000103381.12	CPPED1	121.685	-0.6713	0.216635	3.09876	0.00194332	0.0212446
ENSG00000103494.16	RPGRIP1L	835.475	-0.260415	0.0941698	2.76538	0.00568573	0.0465009
ENSG00000103723.17	AP3B2	461.274	-0.322152	0.115635	2.78595	0.00533716	0.0443822
ENSG00000103942.13	HOMER2	651.629	-0.588404	0.171934	3.42227	0.000620995	0.00877357
ENSG00000104112.9	SCG3	1636.31	-0.672083	0.12503	5.37538	7.64209e-08	5.48217e-06
ENSG00000104154.7	SLC30A4	229.479	-0.713859	0.144362	4.94494	7.61682e-07	3.71958e-05
ENSG00000104177.19	MYEF2	3583.34	-0.204931	0.0740155	2.76876	0.00562698	0.0462607
ENSG00000104290.11	FZD3	6456.97	-0.632605	0.0804957	7.85887	3.87619e-15	1.66839e-12
ENSG00000104331.9	BPNT2	2202.79	-0.264754	0.0837811	3.16007	0.00157731	0.0182798
ENSG00000104341.17	LAPTM4B	2896.2	-0.340712	0.107096	3.18136	0.00146583	0.0172033
ENSG00000104388.15	RAB2A	2619.84	-0.374706	0.096915	3.86634	0.000110481	0.00228212
ENSG00000104643.10	MTMR9	1141.15	-0.292022	0.0922188	3.16662	0.00154222	0.0179519
ENSG00000105784.16	RUNDC3B	236.903	-1.22363	0.190253	6.43156	1.26299e-10	1.99789e-08
ENSG00000105810.10	CDK6	1682.54	-0.916471	0.152624	6.00478	1.91596e-09	2.15523e-07
ENSG00000105866.15	SP4	846.434	-0.40293	0.111178	3.6242	0.000289854	0.00481997
ENSG00000105877.19	DNAH11	27.2314	-1.40141	0.388344	3.60869	0.000307752	0.00502862
ENSG00000105879.12	CBLL1	1218.44	-0.296242	0.0998059	2.96819	0.00299562	0.0293039
ENSG00000106460.19	TMEM106B	1850.75	-0.268215	0.0925497	2.89806	0.00375478	0.0344622
ENSG00000106484.16	MEST	3564.73	-0.505128	0.112489	4.49045	7.10713e-06	0.000240034
ENSG00000106537.8	TSPAN13	674.215	-0.379055	0.100961	3.75449	0.000173697	0.00327705
ENSG00000106723.17	SPIN1	2386.95	-0.318413	0.0956573	3.32868	0.000872579	0.0114715
ENSG00000106771.13	TMEM245	1375.16	-0.255449	0.0845867	3.01996	0.00252807	0.0256381
ENSG00000106772.19	PRUNE2	249.745	-0.596633	0.149781	3.98338	6.79425e-05	0.00155053
ENSG00000106829.20	TLE4	1092.82	-0.569551	0.147782	3.854	0.000116202	0.00237118
ENSG00000107099.18	DOCK8	24.7701	-1.28105	0.455443	2.81277	0.00491173	0.0419803
ENSG00000107282.8	APBA1	506.519	-0.449454	0.121299	3.70534	0.000211104	0.00378964
ENSG00000107560.12	RAB11FIP2	1167.6	-0.478285	0.109223	4.37897	1.19239e-05	0.000365984
ENSG00000107771.17	CCSER2	1843.48	-0.315745	0.0914514	3.4526	0.000555216	0.00807857
ENSG00000107819.14	SFXN3	314.267	-0.461617	0.148967	3.09879	0.00194314	0.0212446
ENSG00000107864.15	CPEB3	504.752	-0.729973	0.131539	5.54947	2.86544e-08	2.37819e-06
ENSG00000108018.16	SORCS1	617.01	-0.522235	0.138406	3.77321	0.000161159	0.00309734
ENSG00000108091.11	CCDC6	1955.83	-0.42386	0.0756935	5.59968	2.14742e-08	1.84002e-06
ENSG00000108176.15	DNAJC12	183.373	-0.635665	0.16155	3.93479	8.32706e-05	0.00182603
ENSG00000108231.14	LGI1	183.024	-0.989427	0.249307	3.96871	7.22632e-05	0.00162304
ENSG00000108256.9	NUFIP2	5504.79	-0.199138	0.0714691	2.78635	0.00533047	0.0443599
ENSG00000108309.14	RUNDC3A	224.369	-0.558029	0.17822	3.13112	0.00174143	0.0197007
ENSG00000108666.10	C17orf75	249.803	-0.474655	0.160623	2.95508	0.00312586	0.030132
ENSG00000108946.16	PRKAR1A	2703.12	-0.202072	0.0730852	2.76488	0.0056944	0.0465512
ENSG00000108984.15	MAP2K6	2279.54	-0.414965	0.0831671	4.98954	6.05243e-07	3.12029e-05
ENSG00000109133.13	TMEM33	2640.26	-0.289364	0.0769532	3.76025	0.000169742	0.00322213
ENSG00000109171.15	SLAIN2	1386.17	-0.352233	0.0946601	3.72103	0.00019841	0.00362148
ENSG00000109332.20	UBE2D3	5721.98	-0.337575	0.0878295	3.84352	0.00012128	0.00245317
ENSG00000109686.19	SH3D19	311.128	-0.441615	0.140891	3.13445	0.00172179	0.0195024
ENSG00000109689.19	STIM2	664.185	-0.335377	0.113658	2.95076	0.00316994	0.0303514
ENSG00000109819.9	PPARGC1A	365	-0.821591	0.188259	4.36415	1.27617e-05	0.000381573
ENSG00000109832.14	DDX25	176.735	-0.513833	0.163018	3.152	0.00162158	0.0186643
ENSG00000109944.11	JHY	68.7789	-0.915175	0.276613	3.3085	0.000937967	0.0121483
ENSG00000110315.7	RNF141	924.126	-0.327731	0.0910486	3.59952	0.000318803	0.00518489
ENSG00000110436.13	SLC1A2	2811.32	-1.05353	0.103024	10.2261	1.51574e-24	3.50667e-21
ENSG00000110492.17	MDK	1666.82	-1.41181	0.29125	4.84743	1.25069e-06	5.67346e-05
ENSG00000111110.12	PPM1H	263.972	-0.99709	0.150724	6.61533	3.70727e-11	7.07362e-09
ENSG00000111262.6	KCNA1	199.911	-1.94713	0.585179	3.3274	0.000876597	0.0115064
ENSG00000111269.3	CREBL2	596.785	-0.338502	0.107514	3.14846	0.00164135	0.0187752
ENSG00000111371.16	SLC38A1	10419.6	-0.367669	0.0854244	4.30403	1.67717e-05	0.000481234
ENSG00000111670.16	GNPTAB	1145.01	-0.373605	0.0972352	3.84229	0.000121894	0.00245754
ENSG00000111696.12	NT5DC3	238.994	-0.52261	0.141065	3.70474	0.000211609	0.00379501
ENSG00000111897.7	SERINC1	3463.03	-0.316432	0.0957435	3.30499	0.000949786	0.0122842
ENSG00000111907.21	TPD52L1	78.4183	-1.18234	0.27092	4.36419	1.27595e-05	0.000381573
ENSG00000111913.20	RIPOR2	892.506	-0.52055	0.122832	4.2379	2.25618e-05	0.000613072
ENSG00000112096.19	SOD2	1641.3	-0.625828	0.111866	5.59442	2.21363e-08	1.88802e-06
ENSG00000112164.6	GLP1R	36.2802	-1.03652	0.344666	3.00731	0.00263568	0.0265115
ENSG00000112182.16	BACH2	1178.62	-0.360603	0.130495	2.76335	0.0057211	0.0466459
ENSG00000112208.11	BAG2	200.628	-0.48952	0.153983	3.17904	0.00147762	0.0173197
ENSG00000112293.15	GPLD1	112.858	-0.680141	0.19669	3.45793	0.000544344	0.00797014
ENSG00000112294.14	ALDH5A1	473.002	-0.43866	0.124644	3.51931	0.000432674	0.00665111
ENSG00000112320.12	SOBP	746.571	-0.631206	0.129521	4.87338	1.09703e-06	5.05072e-05
ENSG00000112379.9	ARFGEF3	918.343	-0.477766	0.106391	4.49066	7.10025e-06	0.000240034
ENSG00000112541.19	PDE10A	1639.4	-0.383181	0.139737	2.74215	0.00610378	0.0489467
ENSG00000112796.10	ENPP5	71.1132	-0.910506	0.250762	3.63096	0.000282368	0.00473651
ENSG00000112996.11	MRPS30	1311.07	-0.253524	0.0900371	2.81577	0.00486604	0.0416948
ENSG00000113100.10	CDH9	96.7506	-0.876925	0.285838	3.06791	0.00215559	0.0229286
ENSG00000113327.17	GABRG2	629.825	-0.438706	0.144302	3.04021	0.00236416	0.0244174
ENSG00000113361.13	CDH6	491.558	-1.12209	0.171623	6.53808	6.2312e-11	1.07782e-08
ENSG00000113387.12	SUB1	3647.22	-0.474041	0.122401	3.87287	0.000107563	0.00223462
ENSG00000113456.19	RAD1	546.07	-0.346148	0.117486	2.94629	0.00321612	0.0306667
ENSG00000113494.17	PRLR	108.996	-0.847748	0.261426	3.24278	0.00118368	0.0146197
ENSG00000113522.14	RAD50	1696.06	-0.293485	0.084774	3.46197	0.000536241	0.00787678
ENSG00000113638.14	TTC33	432.941	-0.497436	0.132501	3.7542	0.000173893	0.00327741
ENSG00000113742.14	CPEB4	1822.31	-0.382701	0.0840551	4.55298	5.2892e-06	0.000191196
ENSG00000113749.8	HRH2	47.1166	-1.25185	0.326944	3.82895	0.00012869	0.00257214
ENSG00000113966.10	ARL6	341.748	-0.513351	0.127761	4.01807	5.86769e-05	0.00136431
ENSG00000114054.14	PCCB	206.964	-2.35623	0.431802	5.45673	4.84985e-08	3.64564e-06
ENSG00000114302.16	PRKAR2A	1114.36	-0.303549	0.0939012	3.23264	0.00122652	0.0150036
ENSG00000114933.16	INO80D	2196.16	-0.268132	0.0909711	2.94744	0.00320419	0.0306002
ENSG00000114948.13	ADAM23	946.664	-0.597022	0.130611	4.57098	4.85454e-06	0.000179337
ENSG00000115290.11	GRB14	39.3836	-1.01326	0.322718	3.13978	0.00169075	0.0192213
ENSG00000115364.14	MRPL19	2082.12	-0.399776	0.088065	4.53955	5.63744e-06	0.000201424
ENSG00000115380.20	EFEMP1	68.0185	-1.10181	0.285344	3.86134	0.000112766	0.00231523
ENSG00000115414.21	FN1	1158.82	-0.338716	0.107609	3.14765	0.00164586	0.0188151
ENSG00000115419.13	GLS	1128.72	-0.290329	0.0942521	3.08034	0.00206765	0.0222748
ENSG00000115461.5	IGFBP5	1142.87	-0.414088	0.114951	3.60231	0.000315403	0.00513411
ENSG00000115525.18	ST3GAL5	370.978	-0.696021	0.142745	4.87596	1.08279e-06	5.02263e-05
ENSG00000115738.10	ID2	557.674	-0.622966	0.119004	5.23482	1.65144e-07	1.0361e-05
ENSG00000115808.12	STRN	1616.09	-0.394388	0.0879085	4.48634	7.2456e-06	0.000244265
ENSG00000115947.14	ORC4	1261.92	-0.346793	0.0999198	3.47072	0.000519068	0.00766713
ENSG00000115977.21	AAK1	2646.73	-0.286154	0.0798945	3.58164	0.000341439	0.00549509
ENSG00000116005.12	PCYOX1	1186.12	-0.378716	0.119894	3.15874	0.00158451	0.0183099
ENSG00000116095.11	PLEKHA3	1113.13	-0.335188	0.0894967	3.74525	0.000180215	0.00334881
ENSG00000116132.12	PRRX1	34.994	-1.81578	0.39643	4.58032	4.64255e-06	0.000174138
ENSG00000116138.13	DNAJC16	798.886	-0.287314	0.100454	2.86015	0.00423442	0.0378611
ENSG00000116406.20	EDEM3	1309.3	-0.399759	0.0898093	4.4512	8.5392e-06	0.000280717
ENSG00000116675.16	DNAJC6	656.935	-0.743369	0.121989	6.09375	1.10294e-09	1.37002e-07
ENSG00000116741.8	RGS2	359.314	-0.664554	0.139412	4.76685	1.87131e-06	7.96187e-05
ENSG00000116747.13	RO60	4389.82	-0.349903	0.0774293	4.51901	6.21307e-06	0.000216149
ENSG00000116981.4	NT5C1A	80.3093	-0.914842	0.240874	3.79801	0.000145861	0.00284467
ENSG00000116983.13	HPCAL4	638.019	-0.94179	0.13373	7.04247	1.88865e-12	4.53963e-10
ENSG00000117115.13	PADI2	32.0459	-1.29952	0.421084	3.08613	0.0020278	0.0219457
ENSG00000117505.13	DR1	2358.13	-0.307335	0.0832802	3.69038	0.000223923	0.00395832
ENSG00000117597.18	UTP25	719.59	-0.365871	0.107953	3.38916	0.000701072	0.00964717
ENSG00000117598.14	PLPPR5	226.529	-0.835353	0.213145	3.91918	8.88495e-05	0.00191658
ENSG00000117600.14	PLPPR4	402.507	-0.938412	0.1869	5.02092	5.14242e-07	2.68645e-05
ENSG00000117602.13	RCAN3	568.331	-1.25072	0.182436	6.85565	7.09875e-12	1.56409e-09
ENSG00000117758.14	STX12	1293.53	-0.379523	0.114342	3.31919	0.000902774	0.0118165
ENSG00000118200.15	CAMSAP2	3491.54	-0.292907	0.084897	3.45014	0.00056029	0.00813321
ENSG00000118260.15	CREB1	1751.45	-0.267509	0.0913418	2.92865	0.00340432	0.0320159
ENSG00000118402.6	ELOVL4	439.905	-0.766137	0.122933	6.23215	4.60086e-10	6.70494e-08
ENSG00000118473.23	SGIP1	1324.44	-0.463628	0.104284	4.44583	8.75535e-06	0.000286297
ENSG00000118496.5	FBXO30	963.292	-0.419192	0.0905728	4.62823	3.688e-06	0.0001437
ENSG00000118689.15	FOXO3	1001.2	-0.292144	0.101187	2.88717	0.00388728	0.0353716
ENSG00000118816.11	CCNI	8072.37	-0.385625	0.107016	3.60342	0.000314063	0.0051168
ENSG00000119283.16	TRIM67	265.238	-0.968563	0.203835	4.75171	2.01701e-06	8.4459e-05
ENSG00000119402.18	FBXW2	1703.25	-0.29386	0.100182	2.93327	0.00335414	0.031705
ENSG00000119514.7	GALNT12	43.4164	-1.06636	0.309638	3.44389	0.000573399	0.00825231
ENSG00000119547.6	ONECUT2	1893.26	-0.44003	0.119463	3.68341	0.000230139	0.00405272
ENSG00000119661.15	DNAL1	560.998	-0.408203	0.11414	3.57635	0.000348422	0.00557753
ENSG00000119878.6	CRIPT	1002.31	-0.460307	0.0980372	4.69523	2.66308e-06	0.000108089
ENSG00000120675.6	DNAJC15	385.05	-0.979039	0.163161	6.00046	1.96753e-09	2.19368e-07
ENSG00000120833.14	SOCS2	282.074	-0.607101	0.169575	3.58013	0.000343426	0.00551748
ENSG00000120875.9	DUSP4	967.663	-0.728236	0.0941426	7.73546	1.03032e-14	4.05728e-12
ENSG00000120907.18	ADRA1A	93.2348	-1.30085	0.254693	5.10753	3.26396e-07	1.84738e-05
ENSG00000121316.11	PLBD1	21.6388	-1.53847	0.432488	3.55724	0.000374767	0.00592408
ENSG00000121486.12	TRMT1L	506.218	-0.425999	0.129313	3.29433	0.000986579	0.0126277
ENSG00000121904.19	CSMD2	387.936	-0.939098	0.151709	6.19013	6.01155e-10	8.24161e-08
ENSG00000122012.14	SV2C	222.665	-0.890291	0.217217	4.09862	4.15623e-05	0.00102292
ENSG00000122417.16	ODF2L	599.301	-0.385725	0.11811	3.2658	0.00109154	0.0137805
ENSG00000122484.9	RPAP2	1677.25	-0.361392	0.0950783	3.80099	0.000144117	0.00282256
ENSG00000122733.12	PHF24	241.201	-0.875368	0.150289	5.82456	5.72649e-09	5.4915e-07
ENSG00000123091.5	RNF11	2090.13	-0.334367	0.104001	3.21503	0.00130429	0.015757
ENSG00000123213.23	NLN	976.688	-0.479136	0.127492	3.75818	0.000171154	0.00324228
ENSG00000123360.12	PDE1B	142.933	-0.755289	0.235082	3.21288	0.00131413	0.0158243
ENSG00000123411.15	IKZF4	651.726	-0.400542	0.116078	3.45064	0.000559259	0.00812462
ENSG00000123505.19	AMD1	2051.11	-0.282067	0.0867536	3.25136	0.00114855	0.0143139
ENSG00000123545.6	NDUFAF4	517.687	-0.347149	0.123986	2.79989	0.00511192	0.0432213
ENSG00000123562.18	MORF4L2	5829.99	-0.232361	0.0784035	2.96366	0.00304006	0.0295667
ENSG00000123570.4	RAB9B	321.13	-0.448844	0.156205	2.87344	0.00406031	0.0366037
ENSG00000123575.9	FAM199X	2433.44	-0.387712	0.0912866	4.24719	2.16465e-05	0.000594411
ENSG00000123684.13	LPGAT1	1214.54	-0.532916	0.114927	4.63699	3.53519e-06	0.000138916
ENSG00000123739.11	PLA2G12A	493.563	-0.68121	0.126323	5.39262	6.94372e-08	5.00056e-06
ENSG00000123983.15	ACSL3	2337.1	-0.310839	0.100297	3.09918	0.00194055	0.0212394
ENSG00000124209.4	RAB22A	1179.32	-0.344227	0.102677	3.35253	0.000800758	0.010693
ENSG00000124212.6	PTGIS	140.52	-0.666728	0.183719	3.62906	0.000284455	0.00474802
ENSG00000124313.18	IQSEC2	144.055	-0.799751	0.17911	4.46513	8.0022e-06	0.000264955
ENSG00000124613.9	ZNF391	214.799	-0.685305	0.151353	4.52787	5.95806e-06	0.000210041
ENSG00000125084.13	WNT1	51.7249	-1.56158	0.375323	4.16062	3.17378e-05	0.000814706
ENSG00000125304.10	TM9SF2	2098.04	-0.22488	0.0812597	2.76742	0.00565014	0.0463532
ENSG00000125355.16	TMEM255A	216.147	-1.62262	0.180522	8.98847	2.50697e-19	2.31995e-16
ENSG00000125814.17	NAPB	781.49	-0.443418	0.121138	3.66043	0.000251795	0.00434317
ENSG00000125827.9	TMX4	836.594	-0.398298	0.11508	3.46105	0.000538068	0.00788523
ENSG00000125845.7	BMP2	56.2033	-1.35465	0.295821	4.57928	4.66573e-06	0.000174451
ENSG00000125966.10	MMP24	329.962	-0.437215	0.157832	2.77012	0.00560355	0.0461757
ENSG00000126733.22	DACH2	139.243	-0.948945	0.246546	3.84895	0.000118626	0.00241003
ENSG00000126785.13	RHOJ	113.65	-0.732109	0.267554	2.7363	0.00621341	0.0495253
ENSG00000127328.22	RAB3IP	718.349	-0.396978	0.107851	3.68081	0.000232498	0.0040843
ENSG00000127334.11	DYRK2	1416.77	-0.231194	0.0810912	2.85103	0.00435772	0.0386308
ENSG00000127954.13	STEAP4	34.1969	-0.982396	0.35872	2.73861	0.00616989	0.0492633
ENSG00000128045.7	RASL11B	81.849	-0.643105	0.234068	2.74751	0.00600499	0.0484334
ENSG00000128567.17	PODXL	3564.11	-0.348156	0.120605	2.88675	0.00389243	0.035401
ENSG00000128581.17	IFT22	400.514	-0.417884	0.147457	2.83393	0.00459788	0.0401783
ENSG00000128607.14	KLHDC10	1630.57	-0.415229	0.0943207	4.40231	1.07104e-05	0.000335979
ENSG00000128641.19	MYO1B	1035.39	-0.387767	0.109164	3.55215	0.000382101	0.00601866
ENSG00000128656.15	CHN1	1180.16	-0.33888	0.113133	2.9954	0.00274082	0.0273167
ENSG00000128833.13	MYO5C	74.2198	-0.809653	0.245591	3.29675	0.000978098	0.0125538
ENSG00000128872.10	TMOD2	2709.78	-0.940073	0.113844	8.25758	1.48662e-16	9.19542e-14
ENSG00000128881.18	TTBK2	1479.46	-0.398876	0.0938964	4.24804	2.15646e-05	0.000593042
ENSG00000128923.11	MINDY2	1149.03	-0.364558	0.0918647	3.96843	7.23475e-05	0.00162304
ENSG00000128989.11	ARPP19	5758.54	-0.30695	0.0851453	3.60502	0.000312134	0.00509433
ENSG00000129128.13	SPCS3	1915.38	-0.290793	0.0968153	3.00358	0.0026682	0.0267658
ENSG00000129317.15	PUS7L	1609.05	-0.324578	0.0867456	3.74172	0.000182763	0.00338596
ENSG00000129472.15	RAB2B	2051.63	-0.74259	0.100702	7.37416	1.65378e-13	5.36986e-11
ENSG00000129625.13	REEP5	1126.98	-0.337411	0.112549	2.9979	0.00271848	0.0271379
ENSG00000129682.16	FGF13	1741.07	-0.483344	0.0956191	5.05489	4.30649e-07	2.29696e-05
ENSG00000129990.15	SYT5	160.974	-0.874227	0.182902	4.77975	1.75511e-06	7.57193e-05
ENSG00000130226.17	DPP6	574.844	-0.651975	0.136917	4.76183	1.91844e-06	8.12504e-05
ENSG00000130363.13	RSPH3	235.126	-0.469034	0.153872	3.04822	0.00230204	0.0240243
ENSG00000130477.16	UNC13A	1190.15	-0.83985	0.0959497	8.75303	2.07701e-18	1.74733e-15
ENSG00000130962.18	PRRG1	465.329	-0.567897	0.151225	3.7553	0.000173131	0.00326971
ENSG00000131018.25	SYNE1	1332.56	-0.276558	0.0958341	2.8858	0.00390417	0.0354556
ENSG00000131089.17	ARHGEF9	1508.39	-0.395307	0.117034	3.37772	0.000730901	0.00999078
ENSG00000131171.13	SH3BGRL	954.72	-0.396624	0.135336	2.93066	0.00338246	0.0318751
ENSG00000131437.16	KIF3A	1069.06	-0.3166	0.0931259	3.3997	0.000674603	0.00935949
ENSG00000131724.11	IL13RA1	116.441	-1.01226	0.228182	4.43621	9.15567e-06	0.000296247
ENSG00000131831.18	RAI2	57.4163	-0.932119	0.284834	3.2725	0.001066	0.0135226
ENSG00000131844.17	MCCC2	935.229	-0.343021	0.0943979	3.63377	0.000279308	0.00469948
ENSG00000132164.10	SLC6A11	46.3826	-1.04524	0.295911	3.53228	0.000411992	0.00638088
ENSG00000132170.24	PPARG	24.8368	-1.63173	0.525334	3.10608	0.00189584	0.0208829
ENSG00000132386.11	SERPINF1	142.113	-0.587653	0.214594	2.73844	0.00617307	0.0492674
ENSG00000132623.16	ANKEF1	160.169	-0.581099	0.188889	3.07641	0.00209511	0.0224183
ENSG00000132639.14	SNAP25	1543.77	-0.336219	0.109904	3.05922	0.00221917	0.0234565
ENSG00000132640.15	BTBD3	1461.42	-0.385108	0.106073	3.63059	0.000282774	0.00473651
ENSG00000132846.6	ZBED3	433.392	-0.373291	0.126386	2.95358	0.00314115	0.030185
ENSG00000132932.19	ATP8A2	535.794	-0.367847	0.113258	3.24786	0.00116278	0.0144047
ENSG00000132938.22	MTUS2	85.1723	-0.898655	0.277421	3.23932	0.00119816	0.0147451
ENSG00000133019.12	CHRM3	221.852	-0.818677	0.19379	4.22457	2.39402e-05	0.00064402
ENSG00000133083.15	DCLK1	3686.75	-0.563322	0.131101	4.29687	1.7323e-05	0.000492233
ENSG00000133107.15	TRPC4	256.669	-0.833474	0.207544	4.0159	5.92203e-05	0.00137178
ENSG00000133124.12	IRS4	201.104	-1.35782	0.168094	8.07779	6.59519e-16	3.29902e-13
ENSG00000133636.11	NTS	48.8532	-1.45823	0.350839	4.15642	3.2327e-05	0.000827536
ENSG00000133703.14	KRAS	1568.17	-0.263	0.0852287	3.08581	0.00202999	0.0219457
ENSG00000133863.9	TEX15	356.62	-0.963597	0.14658	6.57387	4.90229e-11	8.89524e-09
ENSG00000133958.14	UNC79	744.252	-0.313676	0.110379	2.8418	0.00448596	0.0394987
ENSG00000133985.3	TTC9	439.788	-0.690978	0.154233	4.48008	7.46134e-06	0.000249376
ENSG00000134138.20	MEIS2	3889.29	-0.347163	0.11281	3.07741	0.00208811	0.0223909
ENSG00000134265.13	NAPG	1125.21	-0.33383	0.0959356	3.47973	0.000501926	0.00745142
ENSG00000134363.12	FST	639.856	-0.771063	0.175934	4.38267	1.17232e-05	0.000362225
ENSG00000134539.17	KLRD1	65.9895	-0.891835	0.281335	3.17001	0.00152435	0.0177885
ENSG00000134602.16	STK26	812.229	-0.281998	0.0995903	2.83158	0.00463182	0.0403605
ENSG00000134709.13	HOOK1	270.857	-0.67581	0.186174	3.63	0.000283425	0.00474289
ENSG00000134755.18	DSC2	373.633	-0.613787	0.158897	3.86279	0.000112098	0.00230523
ENSG00000134762.17	DSC3	52.2043	-1.08034	0.297668	3.62935	0.00028414	0.00474802
ENSG00000134769.23	DTNA	795.818	-0.596174	0.118443	5.03344	4.81749e-07	2.54023e-05
ENSG00000134830.6	C5AR2	25.6062	-1.35972	0.468044	2.90512	0.00367118	0.0338883
ENSG00000134852.15	CLOCK	1398.14	-0.32115	0.0814726	3.94181	8.08686e-05	0.00178393
ENSG00000134982.17	APC	6867.21	-0.382141	0.117239	3.2595	0.00111609	0.014014
ENSG00000135049.16	AGTPBP1	2361.03	-0.22705	0.0813801	2.78999	0.00527096	0.0440784
ENSG00000135090.14	TAOK3	618.67	-0.42312	0.119535	3.53971	0.000400565	0.00628276
ENSG00000135378.4	PRRG4	16.0344	-2.03803	0.559758	3.64092	0.000271666	0.00460861
ENSG00000135454.14	B4GALNT1	421.208	-0.439271	0.137313	3.19904	0.00137887	0.0164434
ENSG00000135549.16	PKIB	310.597	-0.530845	0.152575	3.47923	0.000502854	0.00745142
ENSG00000135709.14	KIAA0513	386.683	-0.403525	0.133073	3.03236	0.0024265	0.0249221
ENSG00000135824.13	RGS8	156.591	-0.861866	0.273488	3.15138	0.00162499	0.0186803
ENSG00000135903.20	PAX3	156.611	-1.00056	0.269314	3.71521	0.000203031	0.00367681
ENSG00000135919.14	SERPINE2	249.215	-0.71417	0.155656	4.58813	4.47235e-06	0.000169272
ENSG00000136052.10	SLC41A2	320.004	-1.20987	0.152789	7.91858	2.40239e-15	1.14009e-12
ENSG00000136099.13	PCDH8	118.914	-0.61016	0.218618	2.79098	0.00525483	0.0440473
ENSG00000136108.15	CKAP2	2349.84	-0.333275	0.0923401	3.60921	0.000307128	0.00502593
ENSG00000136153.20	LMO7	174.019	-0.66684	0.16888	3.94861	7.86077e-05	0.00174807
ENSG00000136158.12	SPRY2	331.939	-0.411759	0.146803	2.80484	0.00503408	0.0427389
ENSG00000136169.17	SETDB2	396.478	-0.361443	0.125233	2.88617	0.00389963	0.0354317
ENSG00000136237.19	RAPGEF5	485.237	-0.858331	0.144244	5.95055	2.67247e-09	2.82641e-07
ENSG00000136319.12	TTC5	547.319	-0.38861	0.103252	3.76372	0.000167407	0.00319749
ENSG00000136531.19	SCN2A	1026	-1.03949	0.138437	7.50878	5.96807e-14	2.0455e-11
ENSG00000136718.10	IMP4	596.341	-0.292064	0.0994484	2.93684	0.00331576	0.0314688
ENSG00000136842.14	TMOD1	64.0032	-1.04439	0.291211	3.58638	0.000335306	0.00541522
ENSG00000136928.7	GABBR2	449.288	-1.00999	0.141059	7.16009	8.06215e-13	2.22708e-10
ENSG00000136997.21	MYC	13851	-1.20717	0.121935	9.90007	4.15976e-23	6.99899e-20
ENSG00000137075.18	RNF38	2781.79	-0.246668	0.0872958	2.82565	0.00471842	0.0408459
ENSG00000137203.15	TFAP2A	30.8532	-1.78608	0.438339	4.07466	4.60809e-05	0.0011134
ENSG00000137216.19	TMEM63B	468.652	-0.396998	0.131133	3.02745	0.00246629	0.0251494
ENSG00000137252.10	HCRTR2	15.7126	-2.24405	0.575084	3.90213	9.53505e-05	0.00203312
ENSG00000137261.15	KIAA0319	45.8837	-1.25735	0.320805	3.91936	8.87857e-05	0.00191658
ENSG00000137414.7	FAM8A1	1192.82	-0.391291	0.0964484	4.057	4.97077e-05	0.00117796
ENSG00000137502.10	RAB30	983.527	-0.606544	0.121824	4.97884	6.39649e-07	3.24346e-05
ENSG00000137692.12	DCUN1D5	1107.52	-0.430837	0.100281	4.2963	1.7367e-05	0.000492233
ENSG00000137720.8	C11orf1	307.566	-0.389368	0.137909	2.82337	0.00475224	0.041081
ENSG00000137766.18	UNC13C	311.796	-0.848407	0.193863	4.37632	1.20699e-05	0.000367736
ENSG00000137843.12	PAK6	111.188	-0.990207	0.207275	4.77726	1.77699e-06	7.64648e-05
ENSG00000137872.17	SEMA6D	774.561	-0.953072	0.14397	6.61991	3.59408e-11	7.00203e-09
ENSG00000137992.15	DBT	792.026	-0.353534	0.0999594	3.53678	0.000405044	0.00633155
ENSG00000138018.19	SELENOI	1634.78	-0.25243	0.0838863	3.00919	0.00261948	0.0263772
ENSG00000138078.16	PREPL	4460.21	-0.426548	0.104028	4.10033	4.12564e-05	0.00101946
ENSG00000138138.14	ATAD1	2220.25	-0.31918	0.0882572	3.61647	0.000298649	0.0049287
ENSG00000138311.18	ZNF365	105.879	-0.633166	0.223998	2.82666	0.00470369	0.0408121
ENSG00000138336.9	TET1	5067.25	-0.25611	0.0766845	3.33978	0.000838435	0.0111238
ENSG00000138380.18	CARF	412.138	-0.366337	0.128653	2.84749	0.0044066	0.0389667
ENSG00000138399.18	FASTKD1	456.921	-0.391185	0.118177	3.31017	0.000932389	0.0120845
ENSG00000138622.4	HCN4	249.365	-0.526061	0.157757	3.33463	0.000854138	0.0112917
ENSG00000138650.9	PCDH10	1046.5	-0.698098	0.154957	4.5051	6.63423e-06	0.000229079
ENSG00000138675.17	FGF5	21.3652	-1.67517	0.492319	3.40261	0.000667456	0.00928818
ENSG00000138722.10	MMRN1	478.96	-0.803009	0.13747	5.84132	5.1789e-09	5.12573e-07
ENSG00000138756.19	BMP2K	851.472	-0.282157	0.10014	2.81763	0.00483801	0.04157
ENSG00000138757.15	G3BP2	4025.78	-0.226824	0.0773744	2.93152	0.0033731	0.0318192
ENSG00000138759.20	FRAS1	753.068	-0.377555	0.117495	3.21336	0.00131193	0.015808
ENSG00000138769.11	CDKL2	225.898	-1.12488	0.173731	6.47482	9.4926e-11	1.55477e-08
ENSG00000138944.8	SHISAL1	347.609	-0.724643	0.132068	5.48688	4.0909e-08	3.16796e-06
ENSG00000139132.16	FGD4	2464.46	-0.379264	0.0792808	4.78381	1.72001e-06	7.43782e-05
ENSG00000139163.16	ETNK1	1928.62	-0.289732	0.0980731	2.95424	0.00313438	0.0301678
ENSG00000139211.7	AMIGO2	46.2733	-1.46372	0.395442	3.70148	0.000214349	0.00382932
ENSG00000139219.19	COL2A1	121.206	-0.655765	0.223559	2.93329	0.00335387	0.031705
ENSG00000139220.17	PPFIA2	967.09	-0.436294	0.112106	3.89182	9.94955e-05	0.00210935
ENSG00000139292.13	LGR5	48.1438	-0.989987	0.310193	3.19152	0.00141527	0.0167802
ENSG00000139318.8	DUSP6	157.83	-0.905878	0.178085	5.08677	3.64205e-07	2.01782e-05
ENSG00000139364.11	TMEM132B	547.233	-0.559249	0.107386	5.20784	1.9105e-07	1.17865e-05
ENSG00000139618.17	BRCA2	947.824	-0.406601	0.0897459	4.53058	5.88231e-06	0.000207767
ENSG00000139800.9	ZIC5	438.321	-0.521515	0.138133	3.77547	0.000159709	0.00307586
ENSG00000139874.6	SSTR1	87.4701	-1.48737	0.28957	5.13647	2.79943e-07	1.63961e-05
ENSG00000139910.20	NOVA1	1174.16	-0.528776	0.136598	3.87103	0.000108376	0.00224366
ENSG00000139915.21	MDGA2	249.57	-0.937367	0.206798	4.53277	5.82162e-06	0.000206411
ENSG00000139970.18	RTN1	1559.81	-0.535068	0.11293	4.73804	2.15793e-06	8.9349e-05
ENSG00000139973.18	SYT16	574.899	-0.666345	0.156067	4.26962	1.9581e-05	0.00054497
ENSG00000140092.15	FBLN5	47.7311	-1.41699	0.42259	3.35311	0.00079908	0.0106814
ENSG00000140284.11	SLC27A2	15.9164	-2.09248	0.535903	3.90458	9.43898e-05	0.00201728
ENSG00000140323.6	DISP2	281.43	-0.707004	0.173239	4.0811	4.48234e-05	0.00108728
ENSG00000140403.13	DNAJA4	268.944	-0.485855	0.168838	2.87763	0.00400669	0.036262
ENSG00000140416.23	TPM1	1173.57	-0.299911	0.104077	2.88163	0.00395622	0.0358579
ENSG00000140526.18	ABHD2	1126.25	-0.36432	0.0918904	3.96472	7.34809e-05	0.00164536
ENSG00000141404.17	GNAL	476.121	-0.881552	0.144865	6.08535	1.16239e-09	1.41537e-07
ENSG00000141441.16	GAREM1	406.893	-0.362371	0.122202	2.96533	0.00302356	0.0294619
ENSG00000141449.16	GREB1L	2626.66	-0.530035	0.12688	4.17745	2.94794e-05	0.000766426
ENSG00000141576.16	RNF157	879.719	-0.327718	0.106552	3.07567	0.00210031	0.0224567
ENSG00000142669.15	SH3BGRL3	756.455	-0.402313	0.13201	3.04758	0.0023069	0.0240271
ENSG00000142875.20	PRKACB	2325.94	-1.12788	0.116236	9.70339	2.91641e-22	4.15207e-19
ENSG00000143153.14	ATP1B1	1609.44	-0.452812	0.135229	3.34847	0.000812578	0.0108196
ENSG00000143155.13	TIPRL	910.295	-0.336138	0.108535	3.09706	0.00195448	0.0213539
ENSG00000143190.23	POU2F1	2802.97	-0.350436	0.0862018	4.06529	4.79718e-05	0.00115016
ENSG00000143315.8	PIGM	620.819	-0.332777	0.11635	2.86014	0.00423452	0.0378611
ENSG00000143324.14	XPR1	6355.57	-0.788261	0.129389	6.09217	1.1139e-09	1.3744e-07
ENSG00000143341.12	HMCN1	104.124	-1.02714	0.211781	4.84998	1.23473e-06	5.61485e-05
ENSG00000143363.17	PRUNE1	471.158	-0.411278	0.128908	3.19049	0.00142034	0.0168295
ENSG00000143469.20	SYT14	1220.94	-0.5501	0.0892123	6.16619	6.99539e-10	9.31444e-08
ENSG00000143643.13	TTC13	465.24	-0.391695	0.121453	3.22506	0.00125945	0.0153253
ENSG00000143674.11	MAP3K21	74.3001	-0.967156	0.25072	3.85751	0.000114548	0.00234779
ENSG00000144278.15	GALNT13	568.985	-0.865986	0.179831	4.81555	1.46795e-06	6.51968e-05
ENSG00000144285.23	SCN1A	169.032	-1.0368	0.217941	4.75723	1.96268e-06	8.27457e-05
ENSG00000144468.17	RHBDD1	616.06	-0.36405	0.102927	3.53697	0.000404753	0.00633155
ENSG00000144583.5	MARCHF4	257.829	-0.76347	0.167872	4.54792	5.41791e-06	0.000195391
ENSG00000144681.11	STAC	78.4861	-0.803542	0.28105	2.85907	0.00424886	0.0379541
ENSG00000144730.19	IL17RD	895.964	-1.16243	0.127589	9.1107	8.18502e-20	8.41602e-17
ENSG00000144821.11	MYH15	24.4472	-1.12117	0.400297	2.80085	0.00509689	0.0431534
ENSG00000144935.16	TRPC1	390.009	-0.506801	0.154996	3.26978	0.00107633	0.0136256
ENSG00000145012.14	LPP	1379.54	-0.395163	0.0932513	4.23761	2.2591e-05	0.000613072
ENSG00000145087.13	STXBP5L	235.442	-0.610666	0.171235	3.56625	0.000362124	0.00575789
ENSG00000145248.7	SLC10A4	35.5334	-1.97088	0.430679	4.57622	4.73464e-06	0.000176671
ENSG00000145284.12	SCD5	726.063	-0.395726	0.120912	3.27285	0.00106469	0.0135153
ENSG00000145354.12	CISD2	607.624	-0.639612	0.103142	6.20127	5.60096e-10	7.85322e-08
ENSG00000145451.13	GLRA3	69.9008	-2.04711	0.301752	6.78407	1.16833e-11	2.51435e-09
ENSG00000145545.12	SRD5A1	657.231	-0.664829	0.128315	5.18125	2.20408e-07	1.34188e-05
ENSG00000145675.15	PIK3R1	1024.76	-0.351049	0.124358	2.82289	0.00475936	0.0411233
ENSG00000145864.14	GABRB2	842.688	-1.90223	0.153591	12.385	3.14924e-35	1.94287e-31
ENSG00000145936.9	KCNMB1	18.2955	-1.81432	0.527952	3.43653	0.000589223	0.00841598
ENSG00000146001.5	PCDHB18P	144.225	-0.535684	0.18698	2.86493	0.00417098	0.0373833
ENSG00000146242.9	TPBG	281.154	-0.842631	0.194253	4.3378	1.43914e-05	0.000422789
ENSG00000146267.12	FAXC	777.699	-0.726058	0.126814	5.7254	1.03192e-08	9.40823e-07
ENSG00000146352.13	CLVS2	852.276	-0.788958	0.12769	6.17869	6.46371e-10	8.73214e-08
ENSG00000146373.17	RNF217	442.236	-0.441161	0.119056	3.70549	0.000210982	0.00378964
ENSG00000146950.13	SHROOM2	817.878	-0.504429	0.132621	3.80352	0.000142652	0.00280277
ENSG00000147010.18	SH3KBP1	717.304	-0.672011	0.15954	4.21218	2.52915e-05	0.000673518
ENSG00000147036.12	LANCL3	132.543	-2.89874	0.260738	11.1174	1.03191e-28	4.77467e-25
ENSG00000147041.12	SYTL5	57.2249	-2.64725	0.353575	7.48709	7.04192e-14	2.36967e-11
ENSG00000147044.23	CASK	4211.34	-0.300358	0.0944378	3.18049	0.00147027	0.0172444
ENSG00000147231.14	RADX	349.225	-0.608303	0.176949	3.43773	0.000586612	0.00839028
ENSG00000147256.12	ARHGAP36	23.1268	-1.9179	0.49382	3.88379	0.000102839	0.00216535
ENSG00000147364.17	FBXO25	980.373	-0.65949	0.105396	6.25727	3.91767e-10	5.84744e-08
ENSG00000147437.10	GNRH1	215.478	-2.59257	0.38375	6.75588	1.41968e-11	2.95231e-09
ENSG00000147676.14	MAL2	105.568	-0.899865	0.240468	3.74214	0.000182458	0.0033837
ENSG00000147724.12	FAM135B	27.7512	-1.53456	0.401418	3.82284	0.000131923	0.00262541
ENSG00000147905.18	ZCCHC7	623.104	-0.296082	0.106651	2.77618	0.00550026	0.045483
ENSG00000148082.10	SHC3	895.514	-0.51538	0.119989	4.29523	1.74513e-05	0.000493867
ENSG00000148153.14	INIP	749.955	-0.39809	0.114146	3.48756	0.000487457	0.00728157
ENSG00000148200.17	NR6A1	1507.32	-0.500395	0.136756	3.65905	0.000253152	0.00436251
ENSG00000148225.16	WDR31	163.151	-0.585396	0.185833	3.15012	0.00163205	0.018715
ENSG00000148488.17	ST8SIA6	26.9458	-1.7736	0.486735	3.64387	0.000268574	0.00456871
ENSG00000148541.13	FAM13C	253.172	-0.72406	0.15851	4.56792	4.92594e-06	0.000180668
ENSG00000148600.15	CDHR1	138.549	-0.651158	0.203322	3.2026	0.00136195	0.0163151
ENSG00000148655.15	LRMDA	28.3626	-3.15046	0.49906	6.31279	2.74055e-10	4.15755e-08
ENSG00000148704.13	VAX1	212.416	-2.07826	0.695637	2.98756	0.00281218	0.0278927
ENSG00000148730.7	EIF4EBP2	5629.24	-0.366875	0.0904675	4.05532	5.00647e-05	0.00118491
ENSG00000148734.8	NPFFR1	23.6813	-1.30038	0.467109	2.78388	0.00537127	0.0446192
ENSG00000148943.12	LIN7C	2021.88	-0.285415	0.0814948	3.50225	0.000461346	0.00699884
ENSG00000148948.8	LRRC4C	168.538	-0.52497	0.186752	2.81106	0.00493789	0.042096
ENSG00000149084.13	HSD17B12	1175.43	-0.33899	0.0882171	3.84267	0.000121701	0.00245754
ENSG00000149212.12	SESN3	5048.2	-0.215557	0.0777134	2.77374	0.00554159	0.0457466
ENSG00000149313.11	AASDHPPT	1853.48	-0.3637	0.0895343	4.06214	4.86259e-05	0.00115975
ENSG00000150361.12	KLHL1	46.6079	-1.60331	0.327086	4.90182	9.49538e-07	4.48317e-05
ENSG00000150672.18	DLG2	385.83	-0.933814	0.161833	5.77022	7.91668e-09	7.47561e-07
ENSG00000150768.17	DLAT	1358.49	-0.298008	0.0936206	3.18315	0.00145683	0.0171739
ENSG00000151131.11	NOPCHAP1	1789.39	-0.461216	0.0947586	4.86727	1.13151e-06	5.18368e-05
ENSG00000151150.22	ANK3	4663.03	-0.619143	0.113422	5.45877	4.79435e-08	3.64287e-06
ENSG00000151151.6	IPMK	604.014	-0.491114	0.102969	4.76954	1.84651e-06	7.89266e-05
ENSG00000151229.13	SLC2A13	320.728	-0.765942	0.210899	3.6318	0.000281452	0.00473002
ENSG00000151553.15	FHIP2A	662.248	-0.297047	0.100721	2.94922	0.00318579	0.0304401
ENSG00000151572.18	ANO4	58.6292	-1.14558	0.314907	3.63785	0.000274928	0.00464691
ENSG00000151834.16	GABRA2	482.942	-0.889002	0.168096	5.28864	1.23228e-07	8.23362e-06
ENSG00000151882.11	CCL28	16.0529	-1.66362	0.564557	2.94677	0.00321109	0.0306344
ENSG00000151883.19	PARP8	475.15	-0.661204	0.117182	5.64254	1.67559e-08	1.47675e-06
ENSG00000151892.16	GFRA1	427.091	-0.565857	0.127728	4.43017	9.41577e-06	0.000302547
ENSG00000151917.18	BEND6	67.8675	-1.33213	0.261694	5.09042	3.57268e-07	1.98568e-05
ENSG00000152061.24	RABGAP1L	1678.79	-0.628576	0.100526	6.25288	4.02944e-10	5.96615e-08
ENSG00000152078.10	TLCD4	109.888	-1.56935	0.238026	6.59321	4.30419e-11	7.97928e-09
ENSG00000152127.9	MGAT5	1281.16	-0.570798	0.101896	5.60178	2.12156e-08	1.82822e-06
ENSG00000152147.11	GEMIN6	160.444	-0.500532	0.164367	3.04521	0.00232517	0.0241494
ENSG00000152270.9	PDE3B	536.427	-0.3898	0.109783	3.55063	0.000384307	0.00604826
ENSG00000152377.14	SPOCK1	668.925	-0.672172	0.147133	4.56847	4.91299e-06	0.000180668
ENSG00000152409.9	JMY	749.103	-0.441862	0.100985	4.3755	1.21153e-05	0.000367736
ENSG00000152413.15	HOMER1	482.019	-0.36184	0.11485	3.15054	0.00162968	0.018711
ENSG00000152484.14	USP12	715.616	-0.372575	0.102828	3.62329	0.000290884	0.00482841
ENSG00000152503.10	TRIM36	670.209	-0.890485	0.166834	5.33757	9.42012e-08	6.45731e-06
ENSG00000152578.13	GRIA4	178.527	-0.561884	0.195339	2.87645	0.00402174	0.0363627
ENSG00000152582.14	SPEF2	174.535	-0.633839	0.169618	3.73687	0.000186327	0.00344165
ENSG00000152601.18	MBNL1	907.28	-0.471693	0.106371	4.43441	9.2326e-06	0.000297177
ENSG00000152689.18	RASGRP3	52.6665	-1.6886	0.319972	5.27734	1.31071e-07	8.66379e-06
ENSG00000152700.14	SAR1B	1520.45	-0.265175	0.0935835	2.83357	0.00460318	0.0402056
ENSG00000152932.8	RAB3C	2032.09	-1.42678	0.220936	6.45791	1.06159e-10	1.70851e-08
ENSG00000152953.13	STK32B	113.714	-1.02617	0.23747	4.32126	1.55139e-05	0.000451463
ENSG00000152954.12	NRSN1	105.529	-1.02752	0.28335	3.62633	0.000287475	0.0047847
ENSG00000152977.10	ZIC1	1285.86	-3.54146	0.663948	5.33393	9.61094e-08	6.56381e-06
ENSG00000153006.16	SREK1IP1	756.375	-0.366564	0.0978531	3.74606	0.000179632	0.00334133
ENSG00000153012.12	LGI2	396.147	-0.791041	0.191718	4.12608	3.69005e-05	0.000927928
ENSG00000153130.18	SCOC	1048.57	-0.375294	0.0993446	3.7777	0.000158283	0.00305487
ENSG00000153246.13	PLA2R1	21.6706	-1.39579	0.477559	2.92275	0.00346951	0.0324148
ENSG00000153310.21	CYRIB	1233.86	-0.277899	0.0892618	3.11331	0.00185003	0.0205648
ENSG00000153317.15	ASAP1	2310.08	-0.252855	0.0846059	2.98862	0.00280243	0.0278258
ENSG00000153904.21	DDAH1	1412.69	-0.743414	0.251063	2.96106	0.00306581	0.0297702
ENSG00000153933.10	DGKE	503.221	-0.467047	0.106202	4.39774	1.09384e-05	0.00034255
ENSG00000153982.11	GDPD1	392.399	-0.539477	0.123886	4.35462	1.33299e-05	0.000396002
ENSG00000154096.14	THY1	248.671	-0.463417	0.162574	2.85051	0.00436497	0.0386725
ENSG00000154127.10	UBASH3B	326.801	-0.618711	0.154025	4.01696	5.89534e-05	0.00136902
ENSG00000154217.16	PITPNC1	596.017	-0.719817	0.116577	6.17462	6.63242e-10	8.89513e-08
ENSG00000154305.18	MIA3	1422.37	-0.292335	0.0894027	3.26987	0.00107597	0.0136256
ENSG00000154319.16	FAM167A	132.077	-0.846488	0.186593	4.53654	5.71839e-06	0.000203531
ENSG00000154478.4	GPR26	227.88	-0.697832	0.222766	3.13258	0.00173275	0.0196145
ENSG00000154639.19	CXADR	5193.69	-0.632185	0.102692	6.15613	7.45447e-10	9.75299e-08
ENSG00000154642.11	C21orf91	644.713	-0.286996	0.1011	2.83872	0.00452943	0.0396926
ENSG00000154654.15	NCAM2	230.297	-0.763447	0.209907	3.63707	0.000275757	0.00465243
ENSG00000154917.11	RAB6B	1303.09	-0.472945	0.117752	4.01643	5.9086e-05	0.00137038
ENSG00000155016.18	CYP2U1	232.284	-0.465304	0.143066	3.25238	0.00114442	0.0142825
ENSG00000155085.16	AK9	143.254	-0.549211	0.187074	2.9358	0.00332692	0.0315444
ENSG00000155097.12	ATP6V1C1	1188.56	-0.340124	0.106246	3.2013	0.00136809	0.0163539
ENSG00000155307.19	SAMSN1	23.3694	-3.4847	0.612091	5.69311	1.24748e-08	1.12627e-06
ENSG00000155592.16	ZKSCAN2	1169.41	-0.252466	0.083964	3.00684	0.00263979	0.0265384
ENSG00000155744.10	FAM126B	1036.72	-0.438951	0.0901333	4.87003	1.11583e-06	5.1245e-05
ENSG00000155858.6	LSM11	380.828	-0.386609	0.138936	2.78264	0.00539194	0.0447708
ENSG00000155897.10	ADCY8	74.214	-1.722	0.241327	7.13554	9.64072e-13	2.53313e-10
ENSG00000155961.5	RAB39B	520.593	-0.377918	0.137573	2.74704	0.00601361	0.0484334
ENSG00000156011.18	PSD3	3383.26	-0.361496	0.104994	3.44301	0.000575277	0.0082729
ENSG00000156052.11	GNAQ	2903.51	-0.362596	0.0889957	4.07431	4.61505e-05	0.00111363
ENSG00000156103.16	MMP16	1482.51	-0.269729	0.0906369	2.97593	0.00292103	0.0286651
ENSG00000156113.24	KCNMA1	325.339	-0.84243	0.165756	5.08235	3.72793e-07	2.04131e-05
ENSG00000156298.13	TSPAN7	1400.37	-0.826389	0.127472	6.48292	8.9965e-11	1.48667e-08
ENSG00000156475.19	PPP2R2B	1116.94	-0.556146	0.103966	5.34932	8.82859e-08	6.14284e-06
ENSG00000156675.16	RAB11FIP1	216.479	-0.870184	0.16976	5.12597	2.96007e-07	1.714e-05
ENSG00000156687.11	UNC5D	498.862	-1.2736	0.283554	4.49157	7.07017e-06	0.000240034
ENSG00000156925.12	ZIC3	721.759	-1.41291	0.259716	5.44022	5.32161e-08	3.97124e-06
ENSG00000156968.9	MPV17L	202.927	-0.803277	0.173381	4.633	3.60398e-06	0.000141319
ENSG00000157064.11	NMNAT2	1605.99	-0.711375	0.132869	5.35395	8.60568e-08	6.0331e-06
ENSG00000157077.16	ZFYVE9	1044.01	-0.261311	0.0927624	2.817	0.0048475	0.041607
ENSG00000157152.17	SYN2	152.838	-0.612773	0.169314	3.61914	0.000295581	0.00489231
ENSG00000157214.14	STEAP2	138.147	-1.01797	0.237876	4.27943	1.87369e-05	0.000525428
ENSG00000157219.5	HTR5A	19.9883	-1.27287	0.455269	2.79587	0.00517601	0.043584
ENSG00000157224.16	CLDN12	1212.29	-0.300471	0.106186	2.82967	0.00465967	0.0405079
ENSG00000157542.11	KCNJ6	220.753	-0.998122	0.162117	6.15679	7.42338e-10	9.75299e-08
ENSG00000157625.16	TAB3	2157.47	-0.319124	0.0860966	3.70658	0.000210078	0.00378221
ENSG00000157680.16	DGKI	1039.85	-0.847007	0.134531	6.29598	3.0546e-10	4.5963e-08
ENSG00000157764.14	BRAF	2499.75	-0.287421	0.0753351	3.81523	0.000136058	0.0026961
ENSG00000157823.17	AP3S2	821.21	-0.279553	0.0898147	3.11255	0.00185479	0.0205872
ENSG00000158258.16	CLSTN2	367.636	-0.709011	0.134255	5.28108	1.28421e-07	8.51907e-06
ENSG00000158445.10	KCNB1	492.889	-0.978811	0.138275	7.07872	1.45493e-12	3.54315e-10
ENSG00000158458.21	NRG2	16.2293	-1.60995	0.554995	2.90084	0.00372161	0.0342684
ENSG00000158470.5	B4GALT5	1676.84	-0.33585	0.10584	3.17317	0.00150783	0.0176291
ENSG00000158528.12	PPP1R9A	1070.21	-0.431016	0.120952	3.56353	0.000365899	0.00580795
ENSG00000158555.15	GDPD5	96.5503	-0.912091	0.236548	3.85584	0.000115335	0.00235869
ENSG00000158560.14	DYNC1I1	200.536	-1.13191	0.209168	5.41148	6.25075e-08	4.55468e-06
ENSG00000158623.14	COPG2	773.778	-0.442075	0.118586	3.72787	0.000193103	0.00354083
ENSG00000159082.18	SYNJ1	1214.33	-0.447671	0.103054	4.34406	1.39875e-05	0.00041223
ENSG00000159164.10	SV2A	1328.53	-0.428051	0.0971093	4.40793	1.04364e-05	0.000328499
ENSG00000159346.13	ADIPOR1	1290.73	-0.308245	0.110462	2.7905	0.00526263	0.0440682
ENSG00000159445.13	THEM4	161.236	-0.523323	0.176464	2.96561	0.00302079	0.0294567
ENSG00000159640.17	ACE	27.9836	-1.71375	0.421673	4.06416	4.82058e-05	0.00115271
ENSG00000160131.14	VMA21	2055.94	-0.331044	0.0767626	4.31257	1.61368e-05	0.000465929
ENSG00000160321.16	ZNF208	58.9349	-1.04355	0.311923	3.34553	0.000821258	0.0109273
ENSG00000160551.12	TAOK1	8887.01	-0.346163	0.0797554	4.34031	1.42283e-05	0.000418662
ENSG00000161243.9	FBXO27	31.2776	-1.21561	0.37973	3.20124	0.00136839	0.0163539
ENSG00000161929.15	SCIMP	33.1876	-1.03136	0.34913	2.95407	0.0031361	0.0301678
ENSG00000162188.6	GNG3	714.396	-0.812944	0.140594	5.78221	7.37234e-09	6.9973e-07
ENSG00000162241.13	SLC25A45	22.9513	-1.74298	0.474336	3.67456	0.000238264	0.00415626
ENSG00000162344.4	FGF19	37.6922	-2.451	0.478008	5.12754	2.93556e-07	1.70853e-05
ENSG00000162378.13	ZYG11B	2295.54	-0.563958	0.094279	5.9818	2.20685e-09	2.38856e-07
ENSG00000162409.12	PRKAA2	687.886	-0.441098	0.098408	4.48234	7.38304e-06	0.000247995
ENSG00000162543.6	UBXN10	48.72	-0.816284	0.294045	2.77605	0.00550229	0.045483
ENSG00000162630.6	B3GALT2	344.678	-0.71083	0.129072	5.50722	3.64542e-08	2.92075e-06
ENSG00000162670.11	BRINP3	81.9274	-0.833849	0.297974	2.7984	0.00513565	0.0433428
ENSG00000162722.9	TRIM58	67.4747	-1.91092	0.317039	6.0274	1.6662e-09	1.91541e-07
ENSG00000162814.11	SPATA17	76.3478	-0.800728	0.233461	3.42981	0.000603995	0.00859243
ENSG00000162819.12	BROX	1005.42	-0.268337	0.0909241	2.95122	0.0031652	0.0303217
ENSG00000162849.16	KIF26B	356.608	-1.07313	0.148348	7.23389	4.69343e-13	1.37882e-10
ENSG00000162852.14	CNST	515.455	-0.295977	0.106511	2.77884	0.0054554	0.045138
ENSG00000162924.15	REL	862.69	-0.301536	0.0939132	3.21079	0.00132369	0.0158981
ENSG00000162981.14	LRATD1	423.542	-1.09555	0.196031	5.58866	2.28834e-08	1.94278e-06
ENSG00000162998.5	FRZB	79.6828	-1.26387	0.235388	5.36931	7.9039e-08	5.62636e-06
ENSG00000163032.12	VSNL1	123.454	-1.94928	0.232755	8.3748	5.53179e-17	3.93778e-14
ENSG00000163104.18	SMARCAD1	2485.96	-0.279197	0.0998389	2.79647	0.00516639	0.0435426
ENSG00000163125.16	RPRD2	1910.07	-0.307479	0.0844448	3.64118	0.000271387	0.0046081
ENSG00000163251.4	FZD5	532.762	-1.79562	0.33872	5.3012	1.15046e-07	7.71475e-06
ENSG00000163293.12	NIPAL1	47.2096	-0.988263	0.315885	3.12855	0.0017567	0.0198371
ENSG00000163347.6	CLDN1	103.398	-1.21561	0.223477	5.43951	5.34277e-08	3.97124e-06
ENSG00000163399.16	ATP1A1	2684.07	-0.32739	0.0832024	3.93486	8.32459e-05	0.00182603
ENSG00000163412.13	EIF4E3	794.871	-0.375227	0.126467	2.967	0.00300723	0.0293465
ENSG00000163453.11	IGFBP7	14.505	-1.52297	0.54579	2.79039	0.00526447	0.0440682
ENSG00000163491.17	NEK10	92.7876	-0.776267	0.253985	3.05635	0.00224053	0.0236418
ENSG00000163596.17	ICA1L	585.215	-0.567546	0.108225	5.24411	1.57039e-07	9.91974e-06
ENSG00000163624.6	CDS1	121.756	-0.718404	0.196897	3.64863	0.000263643	0.00450971
ENSG00000163630.11	SYNPR	138.936	-1.12609	0.261537	4.30566	1.66489e-05	0.00047886
ENSG00000163637.13	PRICKLE2	514.677	-0.582137	0.132954	4.37848	1.19511e-05	0.000366209
ENSG00000163644.15	PPM1K	676.946	-0.39283	0.111364	3.52744	0.0004196	0.00647703
ENSG00000163686.15	ABHD6	181.672	-0.46821	0.169871	2.75627	0.00584642	0.0473962
ENSG00000163697.17	APBB2	1577.53	-0.283774	0.0908031	3.12516	0.00177707	0.0199817
ENSG00000163807.6	KIAA1143	1752.73	-0.266531	0.0927735	2.87292	0.00406692	0.0366037
ENSG00000163818.19	LZTFL1	610.889	-0.38894	0.135279	2.87509	0.0040391	0.0364518
ENSG00000163848.20	ZNF148	1646.03	-0.339625	0.0894505	3.79679	0.00014658	0.00285269
ENSG00000163888.4	CAMK2N2	132.64	-0.959413	0.220846	4.34427	1.3974e-05	0.00041223
ENSG00000163995.21	ABLIM2	77.2822	-1.15061	0.257223	4.47321	7.70532e-06	0.000256493
ENSG00000164023.15	SGMS2	56.03	-1.0291	0.291609	3.52903	0.00041709	0.00645444
ENSG00000164056.11	SPRY1	224.877	-0.418308	0.138135	3.02826	0.00245969	0.0251097
ENSG00000164114.19	MAP9	1300.37	-0.523488	0.094706	5.5275	3.24822e-08	2.64837e-06
ENSG00000164128.7	NPY1R	95.9765	-1.56868	0.34061	4.60549	4.11489e-06	0.000158334
ENSG00000164168.8	TMEM184C	951.988	-0.295856	0.0959095	3.08474	0.00203731	0.0219991
ENSG00000164171.11	ITGA2	269.592	-0.728833	0.154456	4.71872	2.37336e-06	9.72976e-05
ENSG00000164187.7	LMBRD2	1075.09	-0.395342	0.0973076	4.06281	4.8486e-05	0.00115791
ENSG00000164209.17	SLC25A46	1352.19	-0.309192	0.110782	2.791	0.00525452	0.0440473
ENSG00000164305.19	CASP3	1468.28	-0.516331	0.123848	4.16907	3.05842e-05	0.000788373
ENSG00000164330.17	EBF1	299.153	-1.89911	0.585778	3.24203	0.00118682	0.0146341
ENSG00000164332.8	UBLCP1	801.963	-0.393359	0.107587	3.65619	0.000255997	0.00439924
ENSG00000164398.15	ACSL6	339.672	-0.895807	0.171122	5.2349	1.6507e-07	1.0361e-05
ENSG00000164440.15	TXLNB	21.4007	-1.2799	0.467259	2.73917	0.00615954	0.0492019
ENSG00000164442.10	CITED2	933.899	-0.414103	0.100098	4.13698	3.51907e-05	0.000890985
ENSG00000164484.12	TMEM200A	98.0031	-1.33058	0.23217	5.73107	9.97971e-09	9.25542e-07
ENSG00000164506.15	STXBP5	535.857	-0.445949	0.112241	3.97314	7.09317e-05	0.00160098
ENSG00000164542.13	KIAA0895	370.714	-0.698761	0.136942	5.10261	3.35006e-07	1.87888e-05
ENSG00000164588.8	HCN1	30.5757	-1.20295	0.434516	2.76849	0.00563166	0.0462607
ENSG00000164604.14	GPR85	370.567	-0.87782	0.166592	5.26927	1.36964e-07	8.95738e-06
ENSG00000164684.13	ZNF704	1780.22	-0.478902	0.112433	4.25945	2.04934e-05	0.000567802
ENSG00000164796.18	CSMD3	177.215	-0.466661	0.166368	2.80499	0.00503185	0.0427389
ENSG00000164841.5	TMEM74	159.776	-0.734306	0.166523	4.40963	1.03545e-05	0.000326477
ENSG00000164929.17	BAALC	251.261	-0.419199	0.147036	2.851	0.00435817	0.0386308
ENSG00000165152.9	PGAP4	978.901	-0.734758	0.109311	6.72171	1.7961e-11	3.69358e-09
ENSG00000165169.11	DYNLT3	209.998	-0.723225	0.212873	3.39745	0.00068017	0.00941555
ENSG00000165186.12	PTCHD1	516.984	-2.20544	0.363213	6.07202	1.26309e-09	1.51801e-07
ENSG00000165194.15	PCDH19	1306.45	-0.876476	0.122604	7.14885	8.75067e-13	2.34721e-10
ENSG00000165259.14	HDX	446.867	-0.321849	0.114449	2.81216	0.00492099	0.04201
ENSG00000165379.14	LRFN5	442.46	-0.890674	0.162886	5.46806	4.54978e-08	3.47964e-06
ENSG00000165416.15	SUGT1	3029.03	-0.265662	0.0712384	3.72919	0.000192096	0.0035341
ENSG00000165417.12	GTF2A1	1891.41	-0.355336	0.0835922	4.25083	2.12982e-05	0.000588338
ENSG00000165434.8	PGM2L1	1747.85	-0.387039	0.11878	3.25846	0.00112019	0.0140464
ENSG00000165443.12	PHYHIPL	523.412	-0.631441	0.141047	4.47682	7.57634e-06	0.000252654
ENSG00000165521.16	EML5	126.238	-0.866097	0.227005	3.81531	0.000136011	0.0026961
ENSG00000165527.8	ARF6	1525.66	-0.289172	0.0829996	3.48401	0.000493957	0.00735393
ENSG00000165548.11	TMEM63C	141.744	-0.695994	0.189851	3.66601	0.000246368	0.00427747
ENSG00000165588.19	OTX2	436.464	-0.858952	0.311151	2.76056	0.00577026	0.0468815
ENSG00000165650.12	PDZD8	1474.71	-0.275402	0.0860555	3.20028	0.00137292	0.016383
ENSG00000165655.17	ZNF503	175.348	-1.13937	0.393287	2.89705	0.00376685	0.0345304
ENSG00000165810.17	BTNL9	21.9181	-1.82378	0.488804	3.73111	0.00019064	0.00351431
ENSG00000165813.20	CCDC186	653.148	-0.457295	0.114409	3.99703	6.41432e-05	0.00146744
ENSG00000165832.6	TRUB1	676.251	-0.430636	0.103099	4.1769	2.95503e-05	0.000766426
ENSG00000165868.16	HSPA12A	600.098	-0.881576	0.274115	3.21608	0.00129955	0.0157101
ENSG00000165929.13	TC2N	19.1681	-1.7703	0.630342	2.80847	0.00497773	0.0423382
ENSG00000165973.19	NELL1	51.9428	-0.988099	0.351905	2.80785	0.0049873	0.0424001
ENSG00000166073.11	GPR176	43.5776	-1.19043	0.359496	3.3114	0.000928307	0.0120485
ENSG00000166206.15	GABRB3	2113.88	-0.60794	0.118618	5.12518	2.97248e-07	1.714e-05
ENSG00000166225.9	FRS2	1880.6	-0.334487	0.0886791	3.77188	0.000162019	0.00310741
ENSG00000166233.15	ARIH1	3983.23	-0.298884	0.0916374	3.2616	0.00110786	0.0139485
ENSG00000166257.10	SCN3B	2183.66	-0.832917	0.222231	3.74798	0.000178262	0.00332924
ENSG00000166342.19	NETO1	183.303	-1.89484	0.240098	7.89195	2.97506e-15	1.31101e-12
ENSG00000166405.15	RIC3	475.866	-0.467751	0.12102	3.86507	0.000111055	0.00229143
ENSG00000166411.14	IDH3A	516.035	-0.614693	0.132781	4.62936	3.66799e-06	0.000143247
ENSG00000166426.8	CRABP1	2045.19	-0.392427	0.136405	2.87692	0.00401583	0.036327
ENSG00000166436.17	TRIM66	361.371	-0.475737	0.128004	3.71658	0.00020194	0.00366063
ENSG00000166448.15	TMEM130	216.714	-0.972912	0.162276	5.99542	2.02965e-09	2.236e-07
ENSG00000166450.13	PRTG	11247.5	-0.494634	0.0977233	5.06158	4.15803e-07	2.22418e-05
ENSG00000166676.17	TVP23A	210.74	-0.64784	0.147466	4.39315	1.1172e-05	0.0003481
ENSG00000166734.20	GOLM2	1905.32	-0.291036	0.0995826	2.92256	0.00347171	0.032419
ENSG00000166831.9	RBPMS2	77.8503	-0.747691	0.239241	3.12527	0.00177643	0.0199817
ENSG00000166913.13	YWHAB	3950.91	-0.337631	0.087099	3.87641	0.000106008	0.00220947
ENSG00000166974.13	MAPRE2	3135.57	-0.445342	0.101764	4.37622	1.20753e-05	0.000367736
ENSG00000167011.9	NAT16	51.4673	-1.27776	0.297657	4.29273	1.7649e-05	0.00049794
ENSG00000167037.19	SGSM1	76.0263	-1.25982	0.277083	4.54673	5.44854e-06	0.000195809
ENSG00000167178.17	ISLR2	627.077	-0.388261	0.133377	2.911	0.00360273	0.0334099
ENSG00000167378.10	IRGQ	1393.21	-0.257052	0.0935493	2.74777	0.00600025	0.0484312
ENSG00000167600.14	CYP2S1	105.188	-0.76037	0.24237	3.13723	0.00170553	0.0193537
ENSG00000168032.10	ENTPD3	16.9693	-1.98659	0.526097	3.7761	0.000159306	0.00307129
ENSG00000168172.9	HOOK3	1844.73	-0.260571	0.0860894	3.02674	0.00247203	0.025194
ENSG00000168175.15	MAPK1IP1L	3329.08	-0.215245	0.0781525	2.75417	0.00588421	0.0476399
ENSG00000168243.11	GNG4	1925.07	-0.544485	0.12454	4.37198	1.23124e-05	0.000372348
ENSG00000168505.7	GBX2	64.0835	-0.921992	0.284347	3.24249	0.0011849	0.0146201
ENSG00000168743.13	NPNT	55.3362	-1.55721	0.338814	4.59605	4.30583e-06	0.000163976
ENSG00000168772.11	CXXC4	1596.13	-0.632337	0.154161	4.10179	4.09971e-05	0.00101483
ENSG00000168843.14	FSTL5	154.349	-0.664127	0.233944	2.83883	0.0045279	0.0396926
ENSG00000168959.15	GRM5	169.998	-0.725089	0.18736	3.87002	0.000108825	0.00225043
ENSG00000169018.6	FEM1B	2988.99	-0.325117	0.0883863	3.67837	0.00023473	0.00410622
ENSG00000169083.18	AR	315.75	-0.405698	0.134593	3.01426	0.00257604	0.0260389
ENSG00000169213.7	RAB3B	1515.51	-1.03501	0.135613	7.63208	2.30999e-14	8.48082e-12
ENSG00000169239.13	CA5B	217.153	-0.570698	0.158149	3.60862	0.000307836	0.00502862
ENSG00000169255.15	B3GALNT1	348.091	-0.829628	0.161892	5.12458	2.98199e-07	1.714e-05
ENSG00000169306.10	IL1RAPL1	126.644	-0.750832	0.246368	3.0476	0.00230675	0.0240271
ENSG00000169330.9	MINAR1	269.174	-0.68831	0.138893	4.95569	7.20747e-07	3.53835e-05
ENSG00000169432.19	SCN9A	140.392	-1.07969	0.245117	4.40481	1.05877e-05	0.000332695
ENSG00000169446.6	MMGT1	1050.24	-0.293889	0.0949633	3.09477	0.00196967	0.0214565
ENSG00000169490.17	TM2D2	371.343	-0.34046	0.122773	2.77309	0.0055527	0.045798
ENSG00000169836.5	TACR3	42.4487	-0.971125	0.34449	2.81903	0.00481697	0.0414663
ENSG00000169855.21	ROBO1	2469.38	-0.579635	0.141227	4.10427	4.05589e-05	0.00100625
ENSG00000169860.7	P2RY1	215.695	-0.634243	0.18079	3.50818	0.000451185	0.00686158
ENSG00000169891.18	REPS2	149.832	-0.706826	0.195672	3.61229	0.0003035	0.00497977
ENSG00000169894.18	MUC3A	55.2028	-0.9057	0.284643	3.18189	0.00146319	0.0171997
ENSG00000170088.14	TMEM192	331.379	-0.416049	0.129793	3.20548	0.00134839	0.0161842
ENSG00000170091.11	NSG2	1841.19	-0.284936	0.0956882	2.97776	0.00290365	0.0285703
ENSG00000170113.16	NIPA1	901.953	-0.546636	0.113186	4.82953	1.36856e-06	6.11821e-05
ENSG00000170419.11	VSTM2A	182.64	-1.69696	0.253925	6.68292	2.34223e-11	4.66129e-09
ENSG00000170500.13	LONRF2	1418.93	-0.572033	0.127386	4.49056	7.10362e-06	0.000240034
ENSG00000170522.10	ELOVL6	972.746	-0.652433	0.117613	5.54726	2.90178e-08	2.39759e-06
ENSG00000170571.12	EMB	225.453	-0.718431	0.154138	4.66097	3.1473e-06	0.00012581
ENSG00000170743.17	SYT9	124.456	-0.657611	0.210469	3.1245	0.00178106	0.0200021
ENSG00000170873.19	MTSS1	1190.53	-0.385542	0.118104	3.26443	0.00109684	0.0138286
ENSG00000171004.19	HS6ST2	1565.21	-0.35529	0.127071	2.796	0.00517395	0.043584
ENSG00000171016.13	PYGO1	1013.86	-0.336673	0.110603	3.04396	0.00233483	0.0241954
ENSG00000171033.13	PKIA	2833.35	-0.619637	0.120283	5.15148	2.58441e-07	1.52819e-05
ENSG00000171044.11	XKR6	142.329	-0.535623	0.179689	2.98084	0.00287459	0.0284051
ENSG00000171150.9	SOCS5	612.672	-0.3654	0.108288	3.37432	0.000739972	0.010085
ENSG00000171208.10	NETO2	1761.69	-0.43281	0.108917	3.97375	7.07484e-05	0.00160075
ENSG00000171435.14	KSR2	380.809	-0.857568	0.155028	5.53168	3.1717e-08	2.59783e-06
ENSG00000171450.6	CDK5R2	87.3433	-0.873822	0.232917	3.75164	0.000175683	0.00329437
ENSG00000171451.15	DSEL	562.392	-0.549213	0.130345	4.21353	2.51411e-05	0.000671655
ENSG00000171488.15	LRRC8C	262.631	-1.00983	0.184246	5.48089	4.23186e-08	3.26347e-06
ENSG00000171587.15	DSCAM	236.854	-0.551477	0.162987	3.38356	0.000715519	0.00981678
ENSG00000171604.12	CXXC5	516.339	-0.36099	0.121902	2.96131	0.0030633	0.0297615
ENSG00000171681.13	ATF7IP	5412.93	-0.262087	0.0912322	2.87275	0.00406916	0.0366037
ENSG00000171724.3	VAT1L	1545.21	-0.729521	0.125138	5.82974	5.55154e-09	5.37947e-07
ENSG00000171735.19	CAMTA1	1396.33	-0.379145	0.126788	2.99038	0.00278634	0.0277107
ENSG00000171827.11	ZNF570	318.058	-0.437455	0.13117	3.33502	0.00085293	0.0112838
ENSG00000171867.18	PRNP	1144.84	-0.530947	0.109576	4.84546	1.26319e-06	5.68835e-05
ENSG00000171943.12	SRGAP2C	749.406	-0.320005	0.098601	3.24546	0.00117263	0.014517
ENSG00000171951.5	SCG2	954.488	-1.11976	0.145288	7.7072	1.28612e-14	4.95906e-12
ENSG00000172059.11	KLF11	450.188	-0.345671	0.116828	2.95881	0.0030883	0.0299101
ENSG00000172260.15	NEGR1	413.243	-0.877176	0.170915	5.13223	2.86323e-07	1.67169e-05
ENSG00000172264.18	MACROD2	136.371	-0.593477	0.207333	2.86244	0.00420394	0.0376422
ENSG00000172292.15	CERS6	3534.58	-0.275218	0.0924071	2.97832	0.00289832	0.0285482
ENSG00000172296.13	SPTLC3	19.9154	-1.56854	0.480432	3.26485	0.00109521	0.0138174
ENSG00000172318.6	B3GALT1	264.078	-0.602524	0.155577	3.87283	0.000107578	0.00223462
ENSG00000172348.16	RCAN2	511.577	-1.68444	0.434394	3.87769	0.000105454	0.00220681
ENSG00000172349.18	IL16	31.4984	-1.06115	0.364556	2.91079	0.00360516	0.0334123
ENSG00000172403.11	SYNPO2	48.8207	-1.07699	0.336013	3.20519	0.00134971	0.0161895
ENSG00000172671.20	ZFAND4	181.475	-0.472613	0.161431	2.92765	0.00341533	0.0320868
ENSG00000172817.4	CYP7B1	286.008	-0.551596	0.136213	4.0495	5.13282e-05	0.00121326
ENSG00000173065.14	FAM222B	804.325	-0.334027	0.0918067	3.63837	0.000274364	0.00464162
ENSG00000173114.13	LRRN3	1003.41	-0.890532	0.320235	2.78087	0.00542132	0.0449542
ENSG00000173210.20	ABLIM3	205.884	-1.20612	0.214068	5.6343	1.75767e-08	1.53448e-06
ENSG00000173258.13	ZNF483	2622.44	-0.531535	0.0869706	6.11166	9.86005e-10	1.25539e-07
ENSG00000173451.7	THAP2	301.826	-0.50289	0.141372	3.55721	0.000374816	0.00592408
ENSG00000173452.14	TMEM196	199.594	-0.969885	0.165554	5.85843	4.67269e-09	4.75177e-07
ENSG00000173517.11	PEAK1	1133.58	-0.299835	0.1063	2.82065	0.00479267	0.0413528
ENSG00000173611.18	SCAI	1048.72	-0.380735	0.0913773	4.16663	3.09142e-05	0.000795773
ENSG00000173960.14	UBXN2A	619.539	-0.322656	0.117726	2.74073	0.00613033	0.0490957
ENSG00000174007.9	CEP19	104.035	-0.694187	0.227061	3.05727	0.00223362	0.0235958
ENSG00000174145.8	NWD2	51.34	-2.41543	0.365384	6.61066	3.82614e-11	7.22594e-09
ENSG00000174206.13	KICS2	232.805	-0.756363	0.180837	4.18257	2.88231e-05	0.00075241
ENSG00000174238.16	PITPNA	1481.25	-0.392052	0.0883192	4.43904	9.03629e-06	0.00029341
ENSG00000174405.15	LIG4	802.814	-0.349656	0.115138	3.03685	0.00239065	0.0246359
ENSG00000174453.10	VWC2L	17.2708	-1.68961	0.53879	3.13593	0.00171309	0.0194276
ENSG00000174460.4	ZCCHC12	717.855	-1.19034	0.302699	3.93241	8.40999e-05	0.00183769
ENSG00000174469.23	CNTNAP2	5933.28	-0.569198	0.126705	4.49231	7.04554e-06	0.000240034
ENSG00000174576.10	NPAS4	77.6799	-0.879497	0.236912	3.71233	0.000205359	0.00371533
ENSG00000174607.11	UGT8	131.124	-0.629162	0.211343	2.97697	0.00291115	0.0286147
ENSG00000174695.10	TMEM167A	2437.07	-0.388111	0.10157	3.8211	0.000132858	0.00264118
ENSG00000174738.13	NR1D2	538.867	-0.445601	0.109529	4.06834	4.73492e-05	0.00113958
ENSG00000174948.6	GPR149	43.8589	-2.51639	0.5012	5.02073	5.14767e-07	2.68645e-05
ENSG00000174963.18	ZIC4	288.526	-4.52558	0.683939	6.61694	3.667e-11	7.06967e-09
ENSG00000175048.17	ZDHHC14	168.523	-0.705253	0.164356	4.29102	1.77855e-05	0.000501027
ENSG00000175073.8	VCPIP1	1119.81	-0.319171	0.0912234	3.49879	0.000467378	0.00707876
ENSG00000175387.16	SMAD2	2954.94	-0.243305	0.0786659	3.0929	0.00198214	0.021567
ENSG00000175426.11	PCSK1	141.516	-1.31941	0.268578	4.91257	8.98905e-07	4.28787e-05
ENSG00000175548.9	ALG10B	966.077	-0.312892	0.0930949	3.361	0.000776603	0.010461
ENSG00000175582.20	RAB6A	3161.22	-0.323304	0.0833449	3.87911	0.00010484	0.00219999
ENSG00000175772.11	LINC01106	88.1752	-0.989546	0.268632	3.68365	0.000229917	0.00405267
ENSG00000176046.9	NUPR1	23.6756	-1.33517	0.446142	2.99271	0.00276515	0.0275147
ENSG00000176055.10	MBLAC2	333.73	-0.694137	0.129631	5.35473	8.56856e-08	6.02992e-06
ENSG00000176454.15	LPCAT4	273.933	-0.473628	0.168345	2.81344	0.00490153	0.04196
ENSG00000176533.13	GNG7	118.395	-0.626766	0.21017	2.98218	0.00286199	0.0283412
ENSG00000176542.10	USF3	2123.6	-0.392264	0.0935411	4.19349	2.74693e-05	0.000720117
ENSG00000176641.11	RNF152	670.231	-0.49783	0.143376	3.4722	0.000516214	0.0076333
ENSG00000176723.10	ZNF843	64.4287	-1.09463	0.270986	4.03943	5.35821e-05	0.0012569
ENSG00000176840.13	MIR7-3HG	110.13	-1.03282	0.22611	4.56776	4.9296e-06	0.000180668
ENSG00000177181.15	RIMKLA	706.484	-0.481384	0.131805	3.65224	0.000259962	0.00445497
ENSG00000177189.14	RPS6KA3	1454.02	-0.335613	0.0887663	3.78086	0.000156285	0.00302565
ENSG00000177311.12	ZBTB38	793.33	-0.306305	0.1084	2.82569	0.00471785	0.0408459
ENSG00000177406.5	NINJ2-AS1	16.4283	-1.50077	0.497451	3.01693	0.0025535	0.0258677
ENSG00000177425.11	PAWR	715.706	-0.3711	0.0989931	3.74874	0.000177723	0.00332332
ENSG00000177485.7	ZBTB33	1511.93	-0.338168	0.092779	3.64487	0.000267524	0.00455505
ENSG00000177511.6	ST8SIA3	1564.88	-1.9706	0.300095	6.5666	5.14775e-11	9.24995e-09
ENSG00000177570.15	SAMD12	438.737	-0.617337	0.122195	5.05205	4.37101e-07	2.32467e-05
ENSG00000177640.16	CASC2	131.217	-0.690486	0.197564	3.49499	0.000474074	0.0071509
ENSG00000177888.8	ZBTB41	1325.08	-0.386734	0.111506	3.46829	0.000523781	0.00771827
ENSG00000178104.20	PDE4DIP	1833.61	-0.38621	0.0864771	4.46604	7.96802e-06	0.000264761
ENSG00000178171.11	AMER3	279.374	-0.627663	0.168721	3.72012	0.000199125	0.00362956
ENSG00000178235.8	SLITRK1	504.884	-0.533346	0.14071	3.79038	0.000150416	0.00292378
ENSG00000178343.5	SHISA3	138.079	-0.639741	0.225318	2.83928	0.00452152	0.0396796
ENSG00000178385.15	PLEKHM3	773.341	-0.427971	0.122193	3.50243	0.000461028	0.00699884
ENSG00000178585.15	CTNNBIP1	309.192	-0.409369	0.129649	3.15752	0.00159117	0.0183485
ENSG00000178662.16	CSRNP3	4331.2	-0.908262	0.126022	7.20719	5.71198e-13	1.60178e-10
ENSG00000178718.7	RPP25	155.565	-0.484219	0.170474	2.84042	0.00450535	0.0396128
ENSG00000179148.10	ALOXE3	13.792	-1.57695	0.545531	2.89067	0.00384426	0.035049
ENSG00000179152.20	TCAIM	545.441	-0.344105	0.118457	2.90491	0.00367363	0.0338941
ENSG00000179387.10	ELMOD2	698.743	-0.617387	0.11161	5.53166	3.17219e-08	2.59783e-06
ENSG00000179915.25	NRXN1	1825.83	-0.533046	0.123062	4.33154	1.48071e-05	0.000433622
ENSG00000180233.11	ZNRF2	357.6	-0.456306	0.143417	3.18168	0.00146423	0.0171997
ENSG00000180354.16	MTURN	1234.91	-0.538565	0.128012	4.20714	2.58626e-05	0.000686749
ENSG00000180530.11	NRIP1	2716.29	-0.692186	0.0744306	9.29975	1.40773e-20	1.62839e-17
ENSG00000180543.5	TSPYL5	164.705	-0.877679	0.185699	4.72636	2.2858e-06	9.4432e-05
ENSG00000180773.15	SLC36A4	752.654	-0.324834	0.100419	3.23478	0.00121735	0.0149309
ENSG00000180776.16	ZDHHC20	1445.82	-0.267425	0.0899342	2.97356	0.00294366	0.0288413
ENSG00000180998.12	GPR137C	459.982	-0.652936	0.159985	4.08123	4.47983e-05	0.00108728
ENSG00000181215.16	C4orf50	72.9724	-0.827486	0.280254	2.95263	0.00315076	0.030246
ENSG00000181458.10	TMEM45A	221.665	-0.660714	0.183971	3.59139	0.000328915	0.00533062
ENSG00000181619.12	GPR135	168.094	-0.434188	0.154137	2.81689	0.00484913	0.041607
ENSG00000181634.8	TNFSF15	15.2971	-2.19943	0.663844	3.31317	0.000922449	0.0119892
ENSG00000181785.3	OR5AS1	20.4501	-1.82571	0.531391	3.43572	0.00059098	0.00843319
ENSG00000181827.16	RFX7	2931.53	-0.316175	0.0841176	3.75873	0.000170776	0.00323845
ENSG00000181904.9	C5orf24	1393.15	-0.275749	0.0895039	3.08087	0.00206399	0.0222483
ENSG00000182050.14	MGAT4C	506.245	-0.759365	0.184328	4.11964	3.7946e-05	0.000950344
ENSG00000182287.15	AP1S2	1554.48	-0.450852	0.101118	4.45867	8.24688e-06	0.000272073
ENSG00000182389.20	CACNB4	589.233	-0.349429	0.11132	3.13897	0.00169541	0.0192507
ENSG00000182400.15	TRAPPC6B	744.816	-0.549242	0.122293	4.49119	7.0826e-06	0.000240034
ENSG00000182463.16	TSHZ2	541.838	-0.603884	0.122436	4.93226	8.12851e-07	3.91777e-05
ENSG00000182512.5	GLRX5	1256.01	-0.453466	0.129941	3.4898	0.000483389	0.00724417
ENSG00000182670.14	TTC3	12898.4	-0.466545	0.099815	4.6741	2.95251e-06	0.000118793
ENSG00000182831.12	C16orf72	5924.29	-0.266871	0.0721302	3.69985	0.00021573	0.00384285
ENSG00000182916.8	TCEAL7	770.65	-0.480639	0.136333	3.52547	0.000422726	0.00651442
ENSG00000183023.18	SLC8A1	1729.01	-0.969019	0.134368	7.2117	5.5258e-13	1.57341e-10
ENSG00000183090.5	FREM3	13.7632	-1.63572	0.557538	2.93382	0.00334815	0.0316808
ENSG00000183117.20	CSMD1	202.139	-0.557376	0.166638	3.34484	0.000823308	0.0109467
ENSG00000183137.15	CEP57L1	679.465	-0.364723	0.108345	3.36631	0.000761819	0.0103144
ENSG00000183166.11	CALN1	159.414	-1.55589	0.252764	6.15553	7.48284e-10	9.75299e-08
ENSG00000183454.18	GRIN2A	230.948	-0.510305	0.174482	2.92469	0.00344794	0.0323275
ENSG00000183775.11	KCTD16	490.496	-1.28448	0.180039	7.13445	9.71753e-13	2.53313e-10
ENSG00000183780.13	SLC35F3	35.2894	-1.35845	0.38934	3.48912	0.000484611	0.00725102
ENSG00000183831.7	ANKRD45	134.677	-0.969742	0.208217	4.65737	3.20278e-06	0.000127478
ENSG00000184203.8	PPP1R2	928.054	-0.382573	0.0995996	3.84111	0.000122479	0.00246396
ENSG00000184261.5	KCNK12	197.897	-0.582007	0.153557	3.79016	0.000150549	0.00292378
ENSG00000184305.16	CCSER1	1028.91	-0.56139	0.124111	4.52329	6.08867e-06	0.000213623
ENSG00000184349.14	EFNA5	1173.42	-0.701284	0.147252	4.76249	1.91221e-06	8.11724e-05
ENSG00000184368.16	MAP7D2	224.575	-0.869669	0.149296	5.82515	5.70618e-09	5.4915e-07
ENSG00000184545.11	DUSP8	603.465	-0.506276	0.123506	4.09922	4.14553e-05	0.00102292
ENSG00000184564.11	SLITRK6	599.935	-1.65451	0.509183	3.24934	0.00115671	0.0143607
ENSG00000184672.12	RALYL	95.6446	-1.44759	0.252626	5.73017	1.0033e-08	9.25542e-07
ENSG00000184735.7	DDX53	22.4916	-1.55456	0.521413	2.98143	0.00286903	0.0283654
ENSG00000184900.16	SUMO3	980.811	-0.404161	0.124631	3.24286	0.00118337	0.0146197
ENSG00000185008.18	ROBO2	2166.2	-0.809491	0.221951	3.64716	0.000265158	0.00452725
ENSG00000185070.12	FLRT2	765.62	-0.453817	0.149367	3.03826	0.00237945	0.0245478
ENSG00000185278.16	ZBTB37	1676.56	-0.250877	0.0849979	2.95157	0.00316163	0.0303189
ENSG00000185305.12	ARL15	289.57	-0.511752	0.16303	3.13899	0.00169528	0.0192507
ENSG00000185352.9	HS6ST3	305.176	-0.920967	0.148751	6.19135	5.96514e-10	8.23902e-08
ENSG00000185432.12	METTL7A	51.7319	-0.950649	0.300498	3.16358	0.00155843	0.0181063
ENSG00000185442.13	FAM174B	105.685	-0.711197	0.202515	3.51182	0.000445044	0.0067905
ENSG00000185477.5	GPRIN3	369.578	-0.758328	0.204574	3.70685	0.00020985	0.00378179
ENSG00000185565.12	LSAMP	1898.12	-1.21106	0.272294	4.44761	8.68325e-06	0.000284442
ENSG00000185634.12	SHC4	93.1139	-0.742204	0.234767	3.16145	0.00156986	0.0182048
ENSG00000185716.12	MOSMO	503.153	-0.351813	0.108789	3.23389	0.00122118	0.0149679
ENSG00000185760.18	KCNQ5	69.9712	-0.885247	0.258399	3.42589	0.000612785	0.00869075
ENSG00000185900.11	POMK	2264.61	-0.352229	0.0830338	4.242	2.21539e-05	0.00060565
ENSG00000185942.13	NKAIN3	2240.92	-0.811045	0.114427	7.08787	1.36192e-12	3.40626e-10
ENSG00000186019.12	ENSG00000186019	553.516	-0.418042	0.140326	2.97908	0.00289114	0.0285304
ENSG00000186020.13	ZNF529	663.4	-0.326298	0.118126	2.76229	0.00573975	0.0467713
ENSG00000186205.14	MTARC1	240.8	-0.492022	0.161242	3.05144	0.00227743	0.0238814
ENSG00000186260.17	MRTFB	1704.31	-0.314358	0.08414	3.73613	0.000186874	0.00344832
ENSG00000186288.5	PABPC1L2A	37.5469	-1.30484	0.335324	3.89129	9.97124e-05	0.00211153
ENSG00000186297.12	GABRA5	320.242	-1.00703	0.20229	4.97817	6.4189e-07	3.24593e-05
ENSG00000186314.12	PRELID2	211.49	-0.691492	0.161647	4.2778	1.88753e-05	0.000528508
ENSG00000186318.18	BACE1	1486.45	-0.321954	0.107379	2.9983	0.0027149	0.0271197
ENSG00000186377.8	CYP4X1	33.6175	-1.09105	0.377981	2.88652	0.00389522	0.035409
ENSG00000186409.19	CCDC30	271.642	-0.503893	0.149374	3.37336	0.000742556	0.0101016
ENSG00000186472.20	PCLO	3168.07	-0.291494	0.096998	3.00516	0.00265442	0.0266566
ENSG00000186479.5	RGS7BP	516.69	-1.24561	0.163404	7.62292	2.48007e-14	8.6606e-12
ENSG00000186687.16	LYRM7	587.033	-0.346789	0.119066	2.91257	0.00358465	0.0332889
ENSG00000186767.7	SPIN4	340.16	-0.450559	0.130721	3.44673	0.000567406	0.00821074
ENSG00000186868.17	MAPT	2443.42	-0.361089	0.099958	3.6124	0.000303373	0.00497977
ENSG00000187068.3	C3orf70	192.9	-0.834242	0.186835	4.46512	8.00246e-06	0.000264955
ENSG00000187164.20	SHTN1	1205.2	-0.795339	0.155845	5.10341	3.33588e-07	1.87661e-05
ENSG00000187189.11	TSPYL4	2222.95	-0.31299	0.0907899	3.44741	0.000565997	0.00820319
ENSG00000187231.14	SESTD1	2595.06	-0.469368	0.103584	4.53128	5.86266e-06	0.000207469
ENSG00000187678.10	SPRY4	263.076	-0.754584	0.156889	4.80967	1.5118e-06	6.66277e-05
ENSG00000187772.8	LIN28B	1448.37	-0.414374	0.0931422	4.44883	8.63382e-06	0.000283324
ENSG00000187824.9	TMEM220	92.5077	-0.671603	0.215227	3.12043	0.00180585	0.020195
ENSG00000188001.10	TPRG1	15.0485	-1.85121	0.55351	3.34449	0.000824327	0.0109524
ENSG00000188021.9	UBQLN2	2500.33	-0.29545	0.0909295	3.24923	0.00115719	0.0143607
ENSG00000188042.8	ARL4C	736.57	-0.606618	0.145236	4.17678	2.95671e-05	0.000766426
ENSG00000188177.14	ZC3H6	931.888	-0.47694	0.113281	4.21023	2.5511e-05	0.000678387
ENSG00000188385.13	JAKMIP3	83.1798	-0.611841	0.215113	2.84428	0.00445116	0.0392669
ENSG00000188517.17	COL25A1	118.863	-0.93223	0.282359	3.30157	0.000961437	0.0124088
ENSG00000188580.15	NKAIN2	113.051	-1.13043	0.294003	3.84495	0.000120575	0.00244426
ENSG00000188659.10	SAXO2	30.7543	-1.12887	0.371487	3.03877	0.00237544	0.0245201
ENSG00000188730.5	VWC2	66.9162	-1.65643	0.326749	5.06941	3.99046e-07	2.14696e-05
ENSG00000188803.15	SHISA6	315.149	-1.82723	0.181184	10.0849	6.44081e-24	1.19206e-20
ENSG00000189056.15	RELN	1452.96	-1.50533	0.107463	14.0079	1.39493e-44	1.29087e-40
ENSG00000189195.15	BTBD8	1241.45	-1.11483	0.150088	7.42783	1.10397e-13	3.64864e-11
ENSG00000189350.13	TOGARAM2	17.2981	-1.35427	0.490079	2.76336	0.00572097	0.0466459
ENSG00000189367.15	KIAA0408	1257.31	-0.447883	0.120399	3.71997	0.000199245	0.00362956
ENSG00000196090.13	PTPRT	173.263	-1.78118	0.438146	4.06528	4.79753e-05	0.00115016
ENSG00000196119.8	OR8A1	17.918	-1.79189	0.533761	3.35711	0.000787627	0.0105787
ENSG00000196167.10	COLCA1	34.6281	-1.52272	0.362448	4.2012	2.65501e-05	0.000701984
ENSG00000196177.13	ACADSB	419.913	-0.398606	0.135986	2.93123	0.00337621	0.0318324
ENSG00000196208.14	GREB1	791.674	-0.594006	0.120506	4.92925	8.25438e-07	3.9661e-05
ENSG00000196233.14	LCOR	6331.19	-0.341396	0.0765063	4.46233	8.10737e-06	0.000267949
ENSG00000196323.14	ZBTB44	1727.12	-0.258676	0.086838	2.97884	0.00289343	0.0285304
ENSG00000196376.11	SLC35F1	1965.26	-0.473007	0.136513	3.46492	0.000530394	0.00780328
ENSG00000196391.11	ZNF774	152.33	-0.498444	0.171997	2.89798	0.00375569	0.0344622
ENSG00000196505.11	GDAP2	1104.24	-0.244988	0.0886145	2.76465	0.00569835	0.0465613
ENSG00000196616.14	ADH1B	14.8234	-1.92169	0.621403	3.0925	0.00198476	0.0215828
ENSG00000196632.11	WNK3	2057.62	-0.416373	0.0815139	5.108	3.25587e-07	1.84738e-05
ENSG00000196660.12	SLC30A10	65.2113	-0.984544	0.282059	3.49056	0.000482018	0.00723535
ENSG00000196712.20	NF1	4219.51	-0.251999	0.0764052	3.2982	0.000973078	0.0124981
ENSG00000196865.4	NHLRC2	2354.68	-0.503484	0.0822743	6.11958	9.38248e-10	1.20591e-07
ENSG00000196950.14	SLC39A10	2244.55	-0.456654	0.100236	4.5558	5.21866e-06	0.000189386
ENSG00000197077.14	KIAA1671	631.222	-0.316509	0.113615	2.78579	0.00533973	0.0443822
ENSG00000197106.7	SLC6A17	250.442	-1.27436	0.179851	7.08563	1.38411e-12	3.41562e-10
ENSG00000197147.15	LRRC8B	940.446	-0.435152	0.106608	4.08179	4.46904e-05	0.0010869
ENSG00000197296.6	FITM2	301.829	-0.693611	0.129864	5.34107	9.23976e-08	6.38095e-06
ENSG00000197323.12	TRIM33	3427.06	-0.309499	0.0808214	3.82942	0.000128446	0.00257003
ENSG00000197535.16	MYO5A	3549.6	-0.322391	0.0858949	3.75332	0.000174509	0.00327901
ENSG00000197603.16	CPLANE1	2380	-0.353577	0.0949772	3.72276	0.00019706	0.00360298
ENSG00000197779.15	ZNF81	686.743	-0.325174	0.113191	2.8728	0.00406856	0.0366037
ENSG00000197959.15	DNM3	750.397	-0.478791	0.139326	3.43648	0.000589319	0.00841598
ENSG00000197969.14	VPS13A	1810.9	-0.283516	0.0890223	3.18478	0.00144864	0.0170991
ENSG00000198015.14	MRPL42	2770.17	-0.338873	0.0914064	3.70733	0.000209458	0.00377841
ENSG00000198265.12	HELZ	3038.72	-0.240532	0.0849617	2.83106	0.00463943	0.0403888
ENSG00000198315.11	ZKSCAN8	2891.22	-0.327563	0.0957995	3.41926	0.000627924	0.00882432
ENSG00000198380.13	GFPT1	3102.64	-0.320239	0.0787847	4.06474	4.80861e-05	0.00115133
ENSG00000198478.8	SH3BGRL2	533.013	-0.50064	0.129603	3.86288	0.00011206	0.00230523
ENSG00000198625.14	MDM4	2250.89	-0.43131	0.0866161	4.97956	6.37303e-07	3.24346e-05
ENSG00000198626.18	RYR2	404.459	-0.995782	0.339331	2.93455	0.00334037	0.0316395
ENSG00000198695.2	MT-ND6	16332.7	-0.671444	0.118182	5.68141	1.33586e-08	1.2002e-06
ENSG00000198712.1	MT-CO2	33556	-0.247006	0.0900795	2.74209	0.00610489	0.0489467
ENSG00000198727.2	MT-CYB	30687.4	-0.251047	0.0683924	3.67069	0.000241897	0.00420774
ENSG00000198739.11	LRRTM3	595.08	-0.718198	0.149748	4.79603	1.61844e-06	7.06463e-05
ENSG00000198740.9	ZNF652	1801.99	-0.33126	0.0961431	3.44549	0.000570031	0.00823351
ENSG00000198756.12	COLGALT2	257.044	-0.582745	0.147144	3.96036	7.48374e-05	0.0016708
ENSG00000198759.12	EGFL6	35.5522	-1.16172	0.332957	3.48911	0.000484629	0.00725102
ENSG00000198763.3	MT-ND2	46623	-0.585465	0.096197	6.0861	1.15693e-09	1.41537e-07
ENSG00000198780.13	FAM169A	798.633	-0.396246	0.118671	3.33904	0.000840689	0.0111458
ENSG00000198786.2	MT-ND5	54489.1	-0.529383	0.0924404	5.72675	1.02372e-08	9.3797e-07
ENSG00000198794.12	SCAMP5	912.324	-0.428333	0.111957	3.82586	0.000130314	0.00259618
ENSG00000198795.11	ZNF521	1176.73	-0.705227	0.101249	6.96528	3.27757e-12	7.77709e-10
ENSG00000198825.15	INPP5F	9102.85	-0.43181	0.095912	4.50215	6.72693e-06	0.000231416
ENSG00000198833.7	UBE2J1	1030.8	-0.339233	0.0912334	3.7183	0.000200571	0.0036458
ENSG00000198836.11	OPA1	2690.11	-0.235609	0.0841834	2.79875	0.00513005	0.0433152
ENSG00000198838.14	RYR3	103.719	-0.690285	0.205693	3.3559	0.000791065	0.0106171
ENSG00000198843.14	SELENOT	1001.08	-0.413333	0.115859	3.56755	0.00036033	0.0057391
ENSG00000198876.13	DCAF12	1039.67	-0.269053	0.0945916	2.84436	0.0044501	0.0392669
ENSG00000198886.2	MT-ND4	93012.3	-0.382834	0.0978829	3.91115	9.18591e-05	0.00197002
ENSG00000198888.2	MT-ND1	33106.6	-0.485785	0.0852081	5.70116	1.18997e-08	1.07961e-06
ENSG00000198908.12	BHLHB9	766.872	-0.417989	0.111412	3.75173	0.000175618	0.00329437
ENSG00000198919.13	DZIP3	833.561	-0.355079	0.100501	3.5331	0.000410719	0.00636713
ENSG00000198938.2	MT-CO3	38372.6	-0.307731	0.0935699	3.28878	0.00100622	0.0128436
ENSG00000203876.10	ADD3-AS1	16.3613	-1.79021	0.509706	3.51224	0.000444346	0.00678592
ENSG00000204116.12	CHIC1	595.945	-0.481768	0.118205	4.07572	4.5873e-05	0.00110983
ENSG00000204131.10	NHSL2	478.417	-0.335831	0.114902	2.92276	0.00346942	0.0324148
ENSG00000204175.6	GPRIN2	121.346	-0.892792	0.207591	4.30073	1.70239e-05	0.000485484
ENSG00000204186.10	ZDBF2	3582.83	-0.35378	0.0945599	3.74133	0.000183048	0.00338785
ENSG00000204252.14	HLA-DOA	23.9262	-1.21258	0.443258	2.73561	0.0062264	0.0496075
ENSG00000204442.4	NALF1	308.862	-0.940438	0.140465	6.69517	2.1542e-11	4.33369e-09
ENSG00000204677.13	FAM153CP	96.8856	-0.868943	0.295891	2.9367	0.00331725	0.0314688
ENSG00000204681.11	GABBR1	1407.76	-0.595513	0.115195	5.1696	2.34592e-07	1.4189e-05
ENSG00000204789.5	ZNF204P	89.6019	-0.753771	0.221229	3.4072	0.000656323	0.00915389
ENSG00000204969.7	PCDHA2	156.22	-0.895834	0.269046	3.32967	0.000869476	0.0114617
ENSG00000205045.12	SLFN12L	26.5556	-1.63157	0.425872	3.83112	0.000127563	0.00255513
ENSG00000205060.11	SLC35B4	1085.56	-0.258126	0.0903144	2.85808	0.00426215	0.037998
ENSG00000205133.12	TRIQK	579.26	-0.341589	0.121523	2.81089	0.00494043	0.0420962
ENSG00000205189.12	ZBTB10	2254.52	-0.298531	0.0850875	3.50851	0.000450619	0.0068586
ENSG00000205269.6	TMEM170B	1204.63	-0.554177	0.121862	4.54759	5.42634e-06	0.000195391
ENSG00000205562.4	ENSG00000205562	57.8237	-1.02572	0.304514	3.36839	0.000756073	0.0102591
ENSG00000205765.10	C5orf51	2386.23	-0.269273	0.0965105	2.79009	0.0052694	0.0440784
ENSG00000205838.14	TTC23L	37.0215	-1.48658	0.328663	4.52309	6.09428e-06	0.000213623
ENSG00000206195.11	DUXAP8	32.7301	-1.33092	0.425986	3.12433	0.00178212	0.0200021
ENSG00000206579.9	XKR4	980.287	-0.55716	0.144219	3.8633	0.000111866	0.00230523
ENSG00000210082.2	MT-RNR2	2507.98	-1.12931	0.138986	8.12538	4.45948e-16	2.35817e-13
ENSG00000211459.2	MT-RNR1	1370.38	-1.1271	0.145308	7.75662	8.7221e-15	3.50932e-12
ENSG00000213023.11	SYT3	141.963	-0.591044	0.172854	3.41932	0.000627776	0.00882432
ENSG00000213062.5	ENSG00000213062	375.492	-0.578376	0.130959	4.41648	1.00321e-05	0.000319028
ENSG00000213760.11	ATP6V1G2	462.613	-0.358307	0.124789	2.8713	0.00408783	0.0367448
ENSG00000214013.10	GANC	253.913	-0.387519	0.141056	2.74727	0.00600942	0.0484334
ENSG00000214967.5	NPIPA7	119.583	-0.784049	0.206384	3.79899	0.000145289	0.00283651
ENSG00000215114.10	UBXN2B	1885.86	-0.441559	0.111133	3.97323	7.09037e-05	0.00160098
ENSG00000215218.4	UBE2QL1	630.156	-0.731223	0.1459	5.0118	5.39235e-07	2.78775e-05
ENSG00000215256.5	DHRS4-AS1	265.784	-0.419933	0.137634	3.05108	0.00228017	0.0238966
ENSG00000219410.6	ENSG00000219410	91.7216	-0.951045	0.272215	3.49372	0.000476335	0.00717457
ENSG00000219481.11	NBPF1	1856.83	-0.359033	0.0937845	3.82828	0.000129043	0.00257641
ENSG00000219545.12	UMAD1	209.149	-0.494348	0.151626	3.26031	0.00111292	0.0139837
ENSG00000220205.9	VAMP2	2205.68	-0.479434	0.0981804	4.8832	1.0438e-06	4.89078e-05
ENSG00000221823.11	PPP3R1	1701.46	-0.299173	0.0957435	3.12474	0.00177963	0.0199984
ENSG00000223572.10	CKMT1A	113.553	-1.15927	0.233884	4.95661	7.17326e-07	3.53092e-05
ENSG00000224078.15	SNHG14	35048.3	-0.340654	0.0778184	4.37755	1.20022e-05	0.000367168
ENSG00000224116.7	INHBA-AS1	87.7495	-0.73297	0.243524	3.00985	0.0026138	0.0263344
ENSG00000224165.7	DNAJC27-AS1	32.5147	-1.06938	0.365686	2.92432	0.00345207	0.0323499
ENSG00000224223.1	VSTM2A-OT1	32.8819	-1.78345	0.473649	3.76535	0.000166319	0.00317999
ENSG00000224271.7	ENSG00000224271	61.482	-1.27379	0.308925	4.12329	3.73494e-05	0.00093667
ENSG00000224531.6	SMIM13	895.761	-0.464245	0.124053	3.7423	0.000182346	0.0033837
ENSG00000224924.8	LINC00320	20.55	-1.61199	0.502054	3.2108	0.00132366	0.0158981
ENSG00000225339.4	ENSG00000225339	1272.24	-0.627492	0.12601	4.97971	6.36797e-07	3.24346e-05
ENSG00000225449.3	RAB6C-AS1	27.4556	-1.51624	0.418394	3.62396	0.000290125	0.00482013
ENSG00000225465.10	RFPL1S	207.299	-0.617561	0.157385	3.92388	8.7134e-05	0.00189059
ENSG00000225649.7	ENSG00000225649	15.5989	-1.63168	0.578713	2.81949	0.00480996	0.0414252
ENSG00000225937.3	PCA3	26.1602	-1.6623	0.454407	3.65818	0.000254013	0.00437068
ENSG00000225975.8	ZNF567-DT	198.534	-0.424225	0.155089	2.73537	0.00623107	0.0496233
ENSG00000226026.7	RWDD3-DT	21.3381	-1.7387	0.513	3.38927	0.000700797	0.00964717
ENSG00000226648.2	PLCG1-AS1	140.446	-0.591902	0.173308	3.41531	0.000637104	0.00893297
ENSG00000227028.6	SLC8A1-AS1	130.929	-0.997747	0.245285	4.06771	4.74776e-05	0.00114119
ENSG00000227354.7	RBM26-AS1	204.074	-0.764998	0.155986	4.90429	9.37681e-07	4.43852e-05
ENSG00000228198.3	OR2M3	17.5438	-1.70693	0.541105	3.15453	0.00160759	0.0185263
ENSG00000228223.3	HCG11	93.5108	-0.72996	0.220941	3.30387	0.000953612	0.0123164
ENSG00000228340.7	MIR646HG	42.5248	-1.40159	0.364809	3.84199	0.000122041	0.00245782
ENSG00000229153.6	EPHA1-AS1	33.4341	-1.07214	0.353529	3.03268	0.00242394	0.0249097
ENSG00000229191.1	ENSG00000229191	86.5957	-0.768966	0.260296	2.95419	0.00313489	0.0301678
ENSG00000229425.4	ENSG00000229425	35.7024	-1.79409	0.500816	3.58233	0.00034054	0.0054854
ENSG00000230006.8	ANKRD36BP2	45.3085	-1.92522	0.398987	4.82528	1.39807e-06	6.23506e-05
ENSG00000230317.2	LINC01284	16.7791	-1.50831	0.547915	2.75282	0.00590836	0.0477728
ENSG00000230453.10	ANKRD18B	23.5376	-1.18106	0.421579	2.80151	0.00508637	0.0431431
ENSG00000231754.3	ENSG00000231754	15.2073	-2.23861	0.611962	3.65809	0.000254098	0.00437068
ENSG00000232024.2	LSM12P1	275.322	-0.549064	0.176809	3.1054	0.00190019	0.0208911
ENSG00000232445.2	EMSLR	118.674	-0.684796	0.224464	3.05081	0.00228225	0.0239049
ENSG00000232593.7	KANTR	540.607	-0.435282	0.115321	3.77451	0.000160323	0.00308447
ENSG00000233008.7	LINC01725	17.8031	-1.52394	0.507979	3	0.00269983	0.02701
ENSG00000233098.10	CCDC144NL-AS1	28.2136	-1.3011	0.439978	2.9572	0.00310449	0.0299884
ENSG00000233396.9	LINC01719	303.635	-0.560051	0.144448	3.87719	0.00010567	0.00220738
ENSG00000233452.8	STXBP5-AS1	88.7149	-1.14909	0.251876	4.56212	5.06407e-06	0.000184137
ENSG00000233508.4	PTPRT-DT	30.775	-1.51746	0.485138	3.12789	0.00176066	0.0198576
ENSG00000233930.4	KRTAP5-AS1	110.63	-1.13923	0.212886	5.35136	8.72954e-08	6.09684e-06
ENSG00000234224.3	TMEM229A	13.8858	-1.78437	0.584209	3.05434	0.00225558	0.0237465
ENSG00000234323.9	LINC01505	18.9606	-1.35694	0.478431	2.83624	0.00456483	0.039946
ENSG00000234377.7	OBI1-AS1	124.244	-1.37529	0.232986	5.90289	3.57187e-09	3.71394e-07
ENSG00000235437.9	LINC01278	1142.42	-0.340165	0.11208	3.03501	0.00240524	0.0247587
ENSG00000235934.2	ENSG00000235934	61.9739	-1.01915	0.36081	2.82463	0.00473353	0.0409384
ENSG00000236008.4	LINC01814	23.3331	-1.28721	0.458263	2.80888	0.00497148	0.0423044
ENSG00000236107.10	SCN1A-AS1	53.1144	-1.01236	0.339545	2.98152	0.00286822	0.0283654
ENSG00000236333.4	TRHDE-AS1	128.053	-1.30655	0.265082	4.92885	8.27163e-07	3.9661e-05
ENSG00000236539.3	HNRNPA1P54	30.9621	-1.2189	0.436724	2.79101	0.00525439	0.0440473
ENSG00000236714.3	LINC01844	15.2858	-1.67888	0.548588	3.06036	0.0022107	0.0233855
ENSG00000236830.8	CBR3-AS1	24.2266	-1.68114	0.517086	3.25118	0.00114926	0.0143139
ENSG00000237289.10	CKMT1B	178.265	-1.09804	0.216208	5.0786	3.80225e-07	2.07587e-05
ENSG00000237515.9	SHISA9	195.145	-0.668557	0.239856	2.78732	0.00531454	0.0442671
ENSG00000237686.8	SCIRT	47.9126	-0.902279	0.306942	2.93958	0.0032866	0.03121
ENSG00000237863.3	IRS4-AS1	25.7282	-1.96887	0.430462	4.57386	4.78829e-06	0.000177955
ENSG00000239922.2	ENSG00000239922	65.3257	-1.37609	0.305393	4.50594	6.60784e-06	0.000228594
ENSG00000240204.3	SMKR1	23.7177	-1.36107	0.436945	3.11497	0.00183966	0.0204987
ENSG00000242419.6	PCDHGC4	215.759	-0.844075	0.196128	4.3037	1.67969e-05	0.000481234
ENSG00000242574.9	HLA-DMB	15.3717	-1.62676	0.558839	2.91097	0.0036031	0.0334099
ENSG00000243232.6	PCDHAC2	551.257	-0.585434	0.12401	4.72087	2.34834e-06	9.67997e-05
ENSG00000243978.9	RTL9	134.455	-0.807894	0.205169	3.9377	8.22666e-05	0.0018083
ENSG00000244198.7	ARHGEF35-AS1	32.5131	-1.28767	0.430806	2.98897	0.00279917	0.0278084
ENSG00000244694.8	PTCHD4	492.041	-0.704982	0.174298	4.04469	5.2392e-05	0.00123683
ENSG00000245293.4	CYP2U1-AS1	25.2788	-1.30737	0.420836	3.10661	0.00189243	0.0208607
ENSG00000245680.11	ZNF585B	678.111	-0.341475	0.0988248	3.45536	0.000549556	0.00801315
ENSG00000246863.2	GPR176-DT	15.7313	-1.61191	0.544923	2.95805	0.00309597	0.0299531
ENSG00000248550.4	OTX2-AS1	22.094	-1.53271	0.465184	3.29484	0.000984777	0.0126133
ENSG00000248905.10	FMN1	71.4704	-0.839724	0.244169	3.43911	0.000583632	0.00835689
ENSG00000248994.2	ENSG00000248994	16.5086	-1.76808	0.531157	3.32874	0.000872394	0.0114715
ENSG00000249481.7	SPATS1	15.1107	-2.73154	0.653505	4.17983	2.91722e-05	0.000760451
ENSG00000249896.2	JAKMIP1-DT	26.5981	-2.00415	0.438635	4.56905	4.89932e-06	0.000180631
ENSG00000249937.9	LINC02223	18.5662	-1.56316	0.497273	3.14346	0.00166964	0.0190048
ENSG00000250159.7	PKD2L2-DT	99.4749	-0.660323	0.236703	2.78966	0.00527629	0.0440874
ENSG00000250241.7	PCDH10-DT	44.9497	-0.997176	0.31025	3.21411	0.00130851	0.0157859
ENSG00000250479.9	CHCHD10	16.4477	-1.93443	0.49384	3.91711	8.9618e-05	0.00192866
ENSG00000253661.3	ZFHX4-AS1	166.258	-0.543404	0.179737	3.02334	0.00250005	0.0254376
ENSG00000254535.4	PABPC4L	73.3645	-0.769909	0.250267	3.07635	0.00209551	0.0224183
ENSG00000255082.1	GRM5-AS1	48.3425	-6.09608	1.16671	5.22504	1.74121e-07	1.0778e-05
ENSG00000255310.2	ENSG00000255310	186.978	-0.465727	0.155092	3.00291	0.00267414	0.0268109
ENSG00000256124.6	LINC01152	38.0235	-1.03564	0.364312	2.84272	0.00447307	0.0394415
ENSG00000257434.1	ENSG00000257434	47.6133	-1.45433	0.343175	4.23786	2.25657e-05	0.000613072
ENSG00000257522.7	ENSG00000257522	106.629	-2.27632	0.319571	7.12305	1.05563e-12	2.71355e-10
ENSG00000258081.4	ENSG00000258081	96.3338	-0.958429	0.228804	4.18887	2.80342e-05	0.000733885
ENSG00000258441.1	LINC00641	3555.26	-0.450788	0.0978286	4.60794	4.06678e-06	0.000156808
ENSG00000258768.2	ENSG00000258768	125.914	-0.854715	0.190785	4.47999	7.46458e-06	0.000249376
ENSG00000259439.3	LINC01833	69.2466	-2.06548	0.338516	6.10157	1.05033e-09	1.31348e-07
ENSG00000259495.3	ENSG00000259495	117.436	-0.570607	0.206247	2.76661	0.00566418	0.0464067
ENSG00000259663.2	ISL1-DT	98.0458	-2.54875	0.322073	7.91358	2.50093e-15	1.15718e-12
ENSG00000259959.1	ENSG00000259959	205.555	-0.478777	0.158138	3.02759	0.0024651	0.0251494
ENSG00000259976.3	ENSG00000259976	626.414	-1.57464	0.318575	4.94275	7.70277e-07	3.75166e-05
ENSG00000259994.1	ENSG00000259994	101.727	-0.613631	0.201662	3.04287	0.00234333	0.0242428
ENSG00000260230.5	FRRS1L	971.38	-0.447621	0.13825	3.23776	0.00120472	0.0148054
ENSG00000260385.1	ENSG00000260385	18.0221	-1.59273	0.545528	2.91962	0.0035046	0.0326274
ENSG00000260412.1	ENSG00000260412	94.2452	-1.12103	0.220923	5.0743	3.88917e-07	2.11087e-05
ENSG00000260804.3	LINC01963	817.499	-0.396162	0.105635	3.75028	0.000176636	0.00330888
ENSG00000260918.1	ENSG00000260918	115.287	-1.21871	0.271389	4.49063	7.10122e-06	0.000240034
ENSG00000260927.2	ENSG00000260927	275.155	-0.545099	0.156298	3.48757	0.000487433	0.00728157
ENSG00000260941.1	LINC00622	51.7429	-1.08768	0.300925	3.61447	0.000300966	0.00494696
ENSG00000261019.1	ENSG00000261019	14.6578	-1.46982	0.536817	2.73803	0.00618087	0.0493084
ENSG00000261087.1	ZNNT1	119.944	-0.637885	0.197461	3.23044	0.00123601	0.0150997
ENSG00000261098.1	ENSG00000261098	263.671	-0.518681	0.151397	3.42596	0.000612627	0.00869075
ENSG00000261115.7	TMEM178B	1581.49	-0.410946	0.127381	3.22611	0.00125484	0.0152793
ENSG00000261167.1	ENSG00000261167	209.312	-0.503217	0.148778	3.38234	0.000718723	0.00985343
ENSG00000261529.1	ENSG00000261529	146.156	-0.601851	0.193787	3.10574	0.00189806	0.0208854
ENSG00000261609.8	GAN	1593.47	-0.338989	0.0992799	3.41448	0.000639037	0.00895329
ENSG00000261716.2	H2BC20P	497.201	-0.331642	0.118977	2.78745	0.00531242	0.0442671
ENSG00000261786.1	ENSG00000261786	236.342	-0.866174	0.204255	4.24064	2.22879e-05	0.000608414
ENSG00000261799.1	ENSG00000261799	449.343	-0.45883	0.127811	3.58992	0.000330784	0.00535622
ENSG00000262185.3	LINC02861	13.3967	-1.91451	0.589152	3.24961	0.00115564	0.0143607
ENSG00000263958.3	NETO1-DT	14.7955	-1.98793	0.617874	3.21737	0.00129371	0.0156701
ENSG00000265043.1	ENSG00000265043	16.5482	-1.50075	0.529822	2.83256	0.00461774	0.0402947
ENSG00000265188.1	ENSG00000265188	32.5123	-1.25586	0.407546	3.08151	0.00205951	0.022213
ENSG00000265579.1	ENSG00000265579	53.7725	-2.19873	0.798255	2.75442	0.0058797	0.0476243
ENSG00000266865.7	ENSG00000266865	24.6999	-1.1913	0.390829	3.04813	0.00230274	0.0240243
ENSG00000267719.1	LINC02078	14.5992	-1.98936	0.602718	3.30066	0.000964593	0.0124322
ENSG00000267750.6	RUNDC3A-AS1	68.3565	-0.762534	0.268315	2.84194	0.00448406	0.0394987
ENSG00000270953.1	ENSG00000270953	196.524	-1.32016	0.208018	6.34635	2.20481e-10	3.42913e-08
ENSG00000271109.2	ENSG00000271109	31.337	-1.03615	0.366542	2.82681	0.00470141	0.0408121
ENSG00000271743.1	ENSG00000271743	43.8347	-0.910269	0.311536	2.92188	0.0034793	0.0324571
ENSG00000271976.1	ENSG00000271976	201.965	-0.560586	0.172059	3.2581	0.00112159	0.0140545
ENSG00000272047.4	GTF2H5	448.794	-0.668761	0.145474	4.59712	4.28371e-06	0.00016347
ENSG00000272163.1	ENSG00000272163	119.534	-0.854727	0.190148	4.49506	6.95506e-06	0.000237938
ENSG00000272335.1	ENSG00000272335	286.458	-0.381681	0.136772	2.79063	0.00526056	0.0440682
ENSG00000273033.2	LINC02035	287.497	-0.467736	0.126232	3.70537	0.000211085	0.00378964
ENSG00000273045.7	C2orf15	36.2465	-1.15883	0.341542	3.39295	0.000691443	0.0095573
ENSG00000273079.7	GRIN2B	1839.68	-0.755937	0.127011	5.95175	2.65294e-09	2.82187e-07
ENSG00000273274.2	ZBTB8B	294.033	-0.778473	0.145576	5.34753	8.9162e-08	6.18056e-06
ENSG00000273275.1	ENSG00000273275	407.046	-0.74026	0.14983	4.94065	7.78618e-07	3.78233e-05
ENSG00000274114.2	ALOX15P1	32.3232	-1.14268	0.416434	2.74396	0.00607036	0.0488261
ENSG00000274588.2	DGKK	49.5675	-0.956168	0.311215	3.07237	0.00212366	0.022654
ENSG00000275004.4	ZNF280B	581.689	-0.389608	0.101173	3.85092	0.000117675	0.00239467
ENSG00000275764.1	ENSG00000275764	152.528	-0.500883	0.176062	2.84492	0.00444231	0.039245
ENSG00000277147.7	LINC00869	53.3031	-0.800309	0.283982	2.81817	0.00482988	0.0415388
ENSG00000277701.5	ENSG00000277701	594.401	-0.453981	0.11605	3.91195	9.15553e-05	0.00196578
ENSG00000278920.1	ENSG00000278920	59.4436	-0.991521	0.342573	2.89433	0.00379965	0.034745
ENSG00000279080.1	ENSG00000279080	113.049	-0.677849	0.230169	2.94501	0.00322947	0.0307623
ENSG00000279099.1	ENSG00000279099	46.4415	-1.34338	0.330976	4.05886	4.93138e-05	0.00117013
ENSG00000279453.1	ENSG00000279453	306.122	-0.577278	0.153653	3.75702	0.00017195	0.00325404
ENSG00000279456.1	ENSG00000279456	70.2523	-0.779908	0.242392	3.21755	0.00129292	0.0156701
ENSG00000279541.1	ENSG00000279541	265.659	-0.491068	0.162413	3.02358	0.00249806	0.0254313
ENSG00000280011.1	ENSG00000280011	61.4849	-1.06302	0.371838	2.85882	0.00425225	0.0379563
ENSG00000280088.1	ENSG00000280088	130.55	-0.588242	0.193829	3.03485	0.00240657	0.0247587
ENSG00000280106.1	ENSG00000280106	65.1792	-0.758111	0.273382	2.77308	0.00555277	0.045798
ENSG00000280135.1	ENSG00000280135	13.9128	-2.19674	0.600974	3.65531	0.000256876	0.00441026
ENSG00000280165.1	PCDH20	44.1297	-1.4112	0.36834	3.83123	0.000127504	0.00255513
ENSG00000280234.1	ENSG00000280234	150.617	-0.507869	0.184107	2.75855	0.00580588	0.0470928
ENSG00000280294.1	ENSG00000280294	172.053	-1.354	0.186849	7.24648	4.27729e-13	1.27684e-10
ENSG00000280434.1	ENSG00000280434	55.7571	-0.969245	0.348505	2.78115	0.0054167	0.044936
ENSG00000280614.1	ENSG00000280614	981.922	-0.880693	0.321423	2.73998	0.00614425	0.0491221
ENSG00000280800.1	ENSG00000280800	981.922	-0.880693	0.321423	2.73998	0.00614425	0.0491221
ENSG00000280870.3	MIR325HG	190.384	-0.577258	0.183517	3.14553	0.00165788	0.0188825
ENSG00000281181.1	ENSG00000281181	981.922	-0.880693	0.321423	2.73998	0.00614425	0.0491221
ENSG00000281344.1	HELLPAR	789.447	-0.451361	0.161837	2.78899	0.00528732	0.0441198
ENSG00000281649.3	EBLN3P	1583.29	-0.348676	0.10525	3.31283	0.000923572	0.0119954
ENSG00000283154.3	IQCJ-SCHIP1	210.449	-0.724269	0.233308	3.10435	0.00190696	0.020946
ENSG00000284959.2	ENSG00000284959	29.1595	-1.52175	0.394558	3.85685	0.000114856	0.0023515
ENSG00000285517.1	ENSG00000285517	74.0575	-1.02664	0.264657	3.87914	0.000104824	0.00219999
ENSG00000285608.1	ENSG00000285608	989.886	-0.552649	0.112643	4.90618	9.2866e-07	4.40709e-05
ENSG00000285864.1	ENSG00000285864	92.3919	-0.61909	0.21902	2.82663	0.00470403	0.0408121
ENSG00000286156.2	BMS1P23	27.7143	-1.70903	0.499013	3.42482	0.000615203	0.00871169
ENSG00000286214.1	COPG2IT1	1193.38	-1.21881	0.124115	9.81998	9.23633e-23	1.42455e-19
ENSG00000286215.1	ENSG00000286215	68.4442	-0.964638	0.302876	3.18493	0.00144789	0.0170991
ENSG00000286619.1	ENSG00000286619	26.0299	-1.37464	0.401163	3.42664	0.000611092	0.00868004
ENSG00000286675.1	ENSG00000286675	25.4715	-1.36509	0.451398	3.02414	0.00249337	0.0253975
ENSG00000286707.1	ENSG00000286707	37.7239	-0.993786	0.336296	2.95509	0.00312573	0.030132
ENSG00000286746.1	ENSG00000286746	26.2633	-1.30342	0.4359	2.99018	0.00278815	0.0277137
ENSG00000287215.1	ENSG00000287215	98.1066	-0.846384	0.222467	3.80454	0.000142069	0.00279427
ENSG00000287277.1	ENSG00000287277	35.2275	-1.29217	0.427698	3.02122	0.00251761	0.02556
ENSG00000287286.1	ENSG00000287286	43.921	-1.66953	0.39348	4.243	2.20551e-05	0.00060384
ENSG00000287516.1	ENSG00000287516	29.6516	-1.21547	0.400931	3.03163	0.00243241	0.024927
ENSG00000288577.1	ENSG00000288577	25.4951	-1.205	0.4194	2.87315	0.00406406	0.0366037
ENSG00000288924.1	ENSG00000288924	238.438	-0.396962	0.143112	2.77379	0.00554081	0.0457466
ENSG00000289007.1	ENSG00000289007	32.185	-1.40894	0.374474	3.76246	0.000168253	0.00320373
ENSG00000289007.1_PAR_Y	ENSG00000289007	32.185	-1.40894	0.374474	3.76246	0.000168253	0.00320373
ENSG00000289045.1	ENSG00000289045	112.476	-0.75176	0.218204	3.44522	0.000570603	0.00823351
ENSG00000289433.1	ENSG00000289433	55.2374	-0.722401	0.261226	2.76542	0.00568489	0.0465009

## Sheet: 1099_PCCB-G1_upDEGs GO term
Gene Set	Description	Size	Expect	Ratio	P Value	FDR
GO:0006401	RNA catabolic process	341	19.457	3.4434	<2.2e-16	<2.2e-16
GO:0090150	establishment of protein localization to membrane	313	17.86	3.7515	<2.2e-16	<2.2e-16
GO:0006413	translational initiation	192	10.956	5.4767	<2.2e-16	<2.2e-16
GO:0070972	protein localization to endoplasmic reticulum	137	7.8172	7.1637	<2.2e-16	<2.2e-16
GO:0006605	protein targeting	412	23.509	2.9776	1.1102e-16	1.8874e-14
GO:0002181	cytoplasmic translation	92	5.2495	5.1433	6.9666e-13	9.8694e-11
GO:0030900	forebrain development	375	21.397	2.7573	9.166e-13	1.113e-10
GO:0061351	neural precursor cell proliferation	143	8.1596	3.7992	8.4289e-11	8.9558e-09
GO:0051961	negative regulation of nervous system development	297	16.947	2.5964	5.239e-09	4.948e-07
GO:0061564	axon development	490	27.959	2.1817	6.5475e-09	5.5653e-07
GO:0198738	cell-cell signaling by wnt	460	26.248	2.1716	2.4603e-08	1.9012e-06
GO:0072089	stem cell proliferation	109	6.2195	3.698	3.9259e-08	2.7808e-06
GO:0071826	ribonucleoprotein complex subunit organization	245	13.98	2.6467	5.2495e-08	3.4324e-06
GO:0010975	regulation of neuron projection development	475	27.103	2.1031	7.585e-08	4.5623e-06
GO:0097485	neuron projection guidance	260	14.836	2.5614	8.4013e-08	4.5623e-06
GO:0001503	ossification	371	21.169	2.2674	8.5878e-08	4.5623e-06
GO:0042063	gliogenesis	265	15.121	2.5131	1.3935e-07	6.9592e-06
GO:0048880	sensory system development	355	20.256	2.2709	1.5292e-07	6.9592e-06
GO:0003158	endothelium development	117	6.676	3.4452	1.5556e-07	6.9592e-06
GO:0007369	gastrulation	175	9.9855	2.9042	1.9678e-07	8.3631e-06
GO:0034330	cell junction organization	285	16.262	2.3982	3.3227e-07	1.3289e-05
GO:0010721	negative regulation of cell development	319	18.202	2.3074	3.4394e-07	1.3289e-05
GO:0090287	regulation of cellular response to growth factor stimulus	256	14.607	2.4645	4.8206e-07	1.7815e-05
GO:0043062	extracellular structure organization	400	22.824	2.1031	8.2405e-07	2.9185e-05
GO:0002009	morphogenesis of an epithelium	480	27.389	1.9716	1.3131e-06	4.4644e-05
GO:0007389	pattern specification process	433	24.707	2.0237	1.5284e-06	4.9968e-05
GO:0045165	cell fate commitment	249	14.208	2.393	1.9709e-06	6.2046e-05
GO:0001525	angiogenesis	487	27.788	1.9433	2.0467e-06	6.2132e-05
GO:0070482	response to oxygen levels	337	19.229	2.1322	3.6948e-06	0.00010442
GO:0043583	ear development	212	12.097	2.48	3.7682e-06	0.00010442
GO:0050769	positive regulation of neurogenesis	447	25.506	1.9603	3.829e-06	0.00010442
GO:0001655	urogenital system development	326	18.602	2.1504	3.9313e-06	0.00010442
GO:0060541	respiratory system development	193	11.013	2.5426	4.848e-06	0.00012265
GO:0030323	respiratory tube development	172	9.8143	2.6492	4.906e-06	0.00012265
GO:0022613	ribonucleoprotein complex biogenesis	440	25.106	1.9517	5.4109e-06	0.00013141
GO:0061458	reproductive system development	428	24.422	1.9655	5.5681e-06	0.00013147
GO:0090596	sensory organ morphogenesis	250	14.265	2.3134	5.8399e-06	0.00013416
GO:0097193	intrinsic apoptotic signaling pathway	285	16.262	2.2137	6.1672e-06	0.00013795
GO:0048732	gland development	434	24.764	1.9383	8.1278e-06	0.00017715
GO:0042692	muscle cell differentiation	338	19.286	2.074	9.4809e-06	0.00020147
GO:0060537	muscle tissue development	371	21.169	1.984	1.702e-05	0.00034095
GO:0043087	regulation of GTPase activity	472	26.932	1.8565	1.7248e-05	0.00034095
GO:0003205	cardiac chamber development	164	9.3578	2.5647	1.9606e-05	0.00037033
GO:0048545	response to steroid hormone	388	22.139	1.9423	2.2791e-05	0.00041217
GO:0008380	RNA splicing	417	23.794	1.8912	2.8738e-05	0.00049852
GO:0034248	regulation of cellular amide metabolic process	385	21.968	1.9119	4.1004e-05	0.00065761
GO:0001763	morphogenesis of a branching structure	196	11.184	2.3248	5.121e-05	0.00079142
GO:0060560	developmental growth involved in morphogenesis	225	12.838	2.1809	8.4445e-05	0.0011963
GO:0007178	transmembrane receptor protein serine/threonine kinase signaling pathway	328	18.716	1.9235	0.00012641	0.001628
GO:0031589	cell-substrate adhesion	332	18.944	1.9003	0.00016112	0.001929
GO:0050808	synapse organization	385	21.968	1.8208	0.00017885	0.0021114
GO:0035148	tube formation	145	8.2737	2.2964	0.00058997	0.0058997
GO:0051056	regulation of small GTPase mediated signal transduction	331	18.887	1.8002	0.00065351	0.0063123
GO:0006397	mRNA processing	487	27.788	1.6194	0.00096326	0.0087103
GO:0046939	nucleotide phosphorylation	96	5.4778	2.5558	0.0010573	0.0094604
GO:0019058	viral life cycle	285	16.262	1.7833	0.0018233	0.014457
GO:0031346	positive regulation of cell projection organization	365	20.827	1.6805	0.0018369	0.014457
GO:0016569	covalent chromatin modification	468	26.704	1.5728	0.0024293	0.018274
GO:0031667	response to nutrient levels	483	27.56	1.5602	0.0025214	0.018594
GO:0046390	ribose phosphate biosynthetic process	255	14.55	1.7869	0.0029769	0.021086
GO:0090130	tissue migration	283	16.148	1.734	0.0032409	0.022396
GO:0051271	negative regulation of cellular component movement	301	17.175	1.6885	0.0040544	0.027351
GO:1902903	regulation of supramolecular fiber organization	329	18.773	1.6513	0.0042211	0.028069
GO:1904837	beta-catenin-TCF complex assembly	30	1.7118	3.5051	0.0061927	0.035808

## Sheet: 1099_PCCB-G1_upDEGs KEGG
Gene Set	Description	Size	Expect	Ratio	P Value	FDR
hsa03010	Ribosome	153	10.078	5.358	<2.2e-16	<2.2e-16
hsa05165	Human papillomavirus infection	339	22.331	2.1495	2.6724e-07	4.356e-05
hsa04390	Hippo signaling pathway	154	10.144	2.6616	2.2387e-06	0.00024327
hsa05224	Breast cancer	147	9.6832	2.5818	9.3123e-06	0.00064887
hsa05225	Hepatocellular carcinoma	168	11.067	2.4398	1.215e-05	0.00064887
hsa04520	Adherens junction	72	4.7428	3.3735	1.2925e-05	0.00064887
hsa05200	Pathways in cancer	526	34.649	1.7317	1.3933e-05	0.00064887
hsa04510	Focal adhesion	199	13.109	2.136	0.00010017	0.004082
hsa05205	Proteoglycans in cancer	201	13.24	2.1148	0.0001195	0.0043285
hsa05217	Basal cell carcinoma	63	4.15	3.1326	0.00018656	0.0060225
hsa04330	Notch signaling pathway	48	3.1619	3.479	0.00021951	0.0060225
hsa04933	AGE-RAGE signaling pathway in diabetic complications	99	6.5214	2.6068	0.00022169	0.0060225
hsa03040	Spliceosome	134	8.8269	2.2658	0.00044863	0.01125
hsa01200	Carbon metabolism	116	7.6412	2.3557	0.00053192	0.011688
hsa00030	Pentose phosphate pathway	30	1.9762	4.0482	0.0005378	0.011688
hsa01230	Biosynthesis of amino acids	75	4.9404	2.6314	0.0010916	0.021271
hsa05219	Bladder cancer	41	2.7008	3.3324	0.0011381	0.021271
hsa05213	Endometrial cancer	58	3.8206	2.8791	0.0012154	0.021271
hsa05220	Chronic myeloid leukemia	76	5.0063	2.5967	0.0012397	0.021271
hsa05215	Prostate cancer	97	6.3896	2.3476	0.0015712	0.025611
hsa05226	Gastric cancer	149	9.815	2.0377	0.0017418	0.027039
hsa04015	Rap1 signaling pathway	206	13.57	1.8423	0.0021091	0.03039
hsa04066	HIF-1 signaling pathway	100	6.5872	2.2771	0.0021441	0.03039
hsa04670	Leukocyte transendothelial migration	112	7.3777	2.1687	0.0025867	0.035136
hsa05221	Acute myeloid leukemia	66	4.3476	2.5301	0.0035599	0.044635
hsa05223	Non-small cell lung cancer	66	4.3476	2.5301	0.0035599	0.044635
All

## Sheet: 1227_PCCB-G1_downDEGs GO term
Gene Set	Description	Size	Expect	Ratio	P Value	FDR
GO:0099504	synaptic vesicle cycle	193	11.026	3.6279	7.3863e-13	6.2784e-10
GO:0099003	vesicle-mediated transport in synapse	203	11.597	3.4492	4.0501e-12	1.2269e-09
GO:0006836	neurotransmitter transport	268	15.31	3.0699	4.3303e-12	1.2269e-09
GO:0099177	regulation of trans-synaptic signaling	417	23.822	2.5606	9.6771e-12	2.0564e-09
GO:0017156	calcium ion regulated exocytosis	152	8.6834	3.8004	2.0491e-11	3.4835e-09
GO:0050890	cognition	283	16.167	2.8453	1.0761e-10	1.4531e-08
GO:0001505	regulation of neurotransmitter levels	335	19.138	2.6649	1.1967e-10	1.4531e-08
GO:0050808	synapse organization	385	21.994	2.4097	2.1395e-09	2.2732e-07
GO:0042391	regulation of membrane potential	414	23.651	2.3255	3.8933e-09	3.677e-07
GO:0051648	vesicle localization	305	17.424	2.5253	1.2359e-08	1.0246e-06
GO:0010975	regulation of neuron projection development	475	27.136	2.1743	1.3259e-08	1.0246e-06
GO:0007215	glutamate receptor signaling pathway	90	5.1415	4.0844	2.429e-08	1.7205e-06
GO:0050769	positive regulation of neurogenesis	447	25.536	2.1147	1.404e-07	9.1798e-06
GO:0023061	signal release	456	26.05	2.0729	2.6911e-07	1.6339e-05
GO:0061564	axon development	490	27.992	2.0005	5.2075e-07	2.7785e-05
GO:0007214	gamma-aminobutyric acid signaling pathway	25	1.4282	7.0019	5.2302e-07	2.7785e-05
GO:0050803	regulation of synapse structure or activity	221	12.625	2.5346	1.1108e-06	5.554e-05
GO:0098742	cell-cell adhesion via plasma-membrane adhesion molecules	270	15.424	2.334	1.7995e-06	8.4978e-05
GO:0051932	synaptic transmission, GABAergic	45	2.5707	4.6679	5.5813e-06	0.00024969
GO:0051656	establishment of organelle localization	494	28.221	1.878	6.9391e-06	0.00029491
GO:0016358	dendrite development	219	12.511	2.3979	7.4946e-06	0.00030335
GO:0034765	regulation of ion transmembrane transport	441	25.193	1.9053	1.2866e-05	0.00049708
GO:0007626	locomotory behavior	197	11.254	2.3991	2.0959e-05	0.00077455
GO:0031346	positive regulation of cell projection organization	365	20.852	1.9663	2.6407e-05	0.00093525
GO:0060627	regulation of vesicle-mediated transport	499	28.507	1.7891	3.8423e-05	0.0013064
GO:0019233	sensory perception of pain	103	5.8841	2.8891	6.9472e-05	0.0022712
GO:0016311	dephosphorylation	461	26.336	1.7846	8.1646e-05	0.0025703
GO:0030900	forebrain development	375	21.423	1.8672	0.00010443	0.0031702
GO:0001655	urogenital system development	326	18.624	1.933	0.00011437	0.0033524
GO:0030534	adult behavior	141	8.055	2.4829	0.00014878	0.0040667
GO:0010038	response to metal ion	356	20.337	1.8685	0.00015208	0.0040667
GO:0071241	cellular response to inorganic substance	209	11.94	2.1776	0.0001531	0.0040667
GO:0010959	regulation of metal ion transport	360	20.566	1.8477	0.00019124	0.0049258
GO:0140029	exocytic process	84	4.7987	2.9175	0.0002674	0.0064845
GO:0099072	regulation of postsynaptic membrane neurotransmitter receptor levels	65	3.7133	3.2316	0.00027251	0.0064845
GO:0035637	multicellular organismal signaling	170	9.7117	2.2653	0.00027464	0.0064845
GO:0099565	chemical synaptic transmission, postsynaptic	107	6.1126	2.6175	0.00036379	0.0083573
GO:0032409	regulation of transporter activity	247	14.11	1.9843	0.00041718	0.009234
GO:0031128	developmental induction	33	1.8852	4.2436	0.00042414	0.009234
GO:0097485	neuron projection guidance	260	14.853	1.9525	0.00043454	0.009234
GO:0043583	ear development	212	12.111	2.0642	0.00046343	0.0096076
GO:0040013	negative regulation of locomotion	314	17.938	1.7839	0.0010817	0.017349
GO:0032886	regulation of microtubule-based process	204	11.654	1.9736	0.0014172	0.021512

## Sheet: 1227_PCCB-G1_downDEGs KEGG
Gene Set	Description	Size	Expect	Ratio	P Value	FDR
hsa04727	GABAergic synapse	88	4.6892	3.8386	6.2863e-07	0.00017259
hsa05032	Morphine addiction	91	4.8491	3.712	1.0589e-06	0.00017259
hsa04911	Insulin secretion	85	4.5294	3.5325	8.2863e-06	0.00090044
hsa05033	Nicotine addiction	40	2.1315	4.6916	3.3068e-05	0.0023055
hsa04020	Calcium signaling pathway	183	9.7515	2.4612	3.536e-05	0.0023055
hsa04724	Glutamatergic synapse	114	6.0747	2.7985	0.00010061	0.0049956
hsa04742	Taste transduction	83	4.4228	3.1654	0.00010727	0.0049956
hsa04720	Long-term potentiation	67	3.5702	3.3611	0.00018448	0.0067118
hsa04728	Dopaminergic synapse	131	6.9806	2.5786	0.00018529	0.0067118
hsa04014	Ras signaling pathway	232	12.363	2.1031	0.00024215	0.0078941
hsa04723	Retrograde endocannabinoid signaling	148	7.8865	2.4092	0.00030389	0.0082091
hsa04371	Apelin signaling pathway	137	7.3003	2.4656	0.00032682	0.0082091
hsa04080	Neuroactive ligand-receptor interaction	277	14.76	1.9647	0.00034743	0.0082091
hsa04024	cAMP signaling pathway	199	10.604	2.169	0.00035254	0.0082091
hsa04721	Synaptic vesicle cycle	63	3.3571	3.2767	0.00042868	0.0093166
hsa04713	Circadian entrainment	96	5.1155	2.7368	0.00051561	0.010505
hsa04961	Endocrine and other factor-regulated calcium reabsorption	47	2.5045	3.5936	0.00070738	0.013565
hsa04211	Longevity regulating pathway	89	4.7425	2.7411	0.00079811	0.014455
hsa04360	Axon guidance	175	9.3252	2.1447	0.00097481	0.016726
hsa04261	Adrenergic signaling in cardiomyocytes	144	7.6733	2.2155	0.001613	0.026217
hsa04152	AMPK signaling pathway	120	6.3944	2.3458	0.0016888	0.026217
hsa05226	Gastric cancer	149	7.9398	2.1411	0.0023364	0.034395
hsa04910	Insulin signaling pathway	137	7.3003	2.1917	0.0024496	0.034395
hsa04022	cGMP-PKG signaling pathway	163	8.6858	2.0724	0.0025322	0.034395
hsa04970	Salivary secretion	90	4.7958	2.5022	0.0027857	0.036326
hsa04726	Serotonergic synapse	115	6.128	2.2846	0.0030552	0.038308
hsa04010	MAPK signaling pathway	295	15.72	1.7176	0.0039977	0.048269

## Sheet: 4171_PCCB-G2_DEGs up
GeneID	Symble	baseMean	log2FoldChange	lfcSE	stat	pvalue	padj
ENSG00000001497.18	LAS1L	1163.26	0.239217	0.0524837	-4.55793	5.16606e-06	3.18556e-05
ENSG00000001617.12	SEMA3F	185.542	1.98669	0.217471	-9.1354	6.51641e-20	3.81993e-18
ENSG00000002016.18	RAD52	254.9	0.881802	0.0908569	-9.7054	2.85965e-22	2.19706e-20
ENSG00000002586.20	CD99	552.328	0.595797	0.18993	-3.13692	0.00170732	0.00543854
ENSG00000002586.20_PAR_Y	CD99	552.328	0.595797	0.18993	-3.13692	0.00170732	0.00543854
ENSG00000002834.18	LASP1	2764.73	0.14636	0.0353973	-4.13478	3.55288e-05	0.000177743
ENSG00000003147.19	ICA1	224.415	0.320326	0.0760212	-4.21365	2.51282e-05	0.000131124
ENSG00000003756.17	RBM5	3382.39	0.692817	0.0685668	-10.1043	5.28906e-24	4.72742e-22
ENSG00000004059.11	ARF5	1020.61	0.330797	0.0514905	-6.42441	1.32378e-10	2.02206e-09
ENSG00000004399.13	PLXND1	501.447	0.630096	0.116267	-5.41939	5.98012e-08	5.63817e-07
ENSG00000004487.18	KDM1A	5765.26	0.190461	0.0260243	-7.31857	2.50625e-13	6.00934e-12
ENSG00000004534.15	RBM6	2755.84	0.579027	0.0486706	-11.8969	1.22889e-32	3.08161e-30
ENSG00000004777.19	ARHGAP33	432.095	0.352161	0.147086	-2.39426	0.0166541	0.0381926
ENSG00000004975.12	DVL2	881.708	0.20258	0.0716655	-2.82675	0.00470228	0.0129995
ENSG00000005156.12	LIG3	1359.86	0.342826	0.0426785	-8.03277	9.52978e-16	3.30885e-14
ENSG00000005206.17	SPPL2B	640.382	0.253802	0.0797163	-3.18381	0.00145348	0.0047233
ENSG00000005238.20	FAM214B	423.622	0.320992	0.0520148	-6.17117	6.77873e-10	9.17362e-09
ENSG00000005379.17	TSPOAP1	352.154	0.445402	0.0774801	-5.7486	8.99839e-09	9.96112e-08
ENSG00000005448.17	WDR54	648.855	0.508702	0.0717296	-7.09195	1.3224e-12	2.89337e-11
ENSG00000005483.22	KMT2E	2061.73	0.145829	0.0558041	-2.61322	0.00896934	0.0226618
ENSG00000005961.19	ITGA2B	40.1592	1.57683	0.187787	-8.39691	4.58397e-17	1.92027e-15
ENSG00000006016.12	CRLF1	68.7126	0.646185	0.118901	-5.43462	5.49121e-08	5.20987e-07
ENSG00000006025.12	OSBPL7	155.546	0.486929	0.128163	-3.79928	0.000145117	0.000626665
ENSG00000006071.16	ABCC8	139.01	0.600817	0.0851619	-7.055	1.72601e-12	3.67057e-11
ENSG00000006282.21	SPATA20	296.31	0.278453	0.0650605	-4.27992	1.86962e-05	0.000100494
ENSG00000006453.14	BAIAP2L1	88.5642	1.33905	0.223625	-5.98792	2.1254e-09	2.64832e-08
ENSG00000006459.11	KDM7A	984.301	0.406648	0.0580499	-7.00515	2.46729e-12	5.10273e-11
ENSG00000006704.11	GTF2IRD1	605.38	0.329122	0.0539286	-6.10292	1.04149e-09	1.35672e-08
ENSG00000006740.18	ARHGAP44	229.894	0.271048	0.0838922	-3.23091	0.00123397	0.00410226
ENSG00000007047.16	MARK4	877.324	0.516055	0.0433413	-11.9068	1.09138e-32	2.77533e-30
ENSG00000007171.18	NOS2	79.9606	1.56192	0.293762	-5.31696	1.05517e-07	9.45931e-07
ENSG00000007255.10	TRAPPC6A	210.815	0.554076	0.0933124	-5.93786	2.88767e-09	3.5109e-08
ENSG00000007314.12	SCN4A	63.1333	0.805639	0.243637	-3.30672	0.000943962	0.00324509
ENSG00000007384.15	RHBDF1	200.805	1.1086	0.149905	-7.39536	1.41028e-13	3.49762e-12
ENSG00000007392.17	LUC7L	1177	0.582749	0.0646477	-9.01422	1.98271e-19	1.11173e-17
ENSG00000007402.12	CACNA2D2	429.387	0.445418	0.109976	-4.05013	5.11888e-05	0.000247712
ENSG00000007545.16	CRAMP1	674.372	0.126918	0.0465221	-2.72812	0.00636969	0.016848
ENSG00000007866.22	TEAD3	380.547	0.816076	0.122164	-6.68019	2.3864e-11	4.17504e-10
ENSG00000007944.15	MYLIP	106.285	0.355526	0.125286	-2.83771	0.00454389	0.0126157
ENSG00000008083.14	JARID2	1647.71	0.290048	0.0864595	-3.35473	0.00079443	0.00279001
ENSG00000008118.10	CAMK1G	56.8077	1.08123	0.130172	-8.30619	9.88222e-17	3.99158e-15
ENSG00000008196.13	TFAP2B	225.719	1.10948	0.319944	-3.46772	0.000524885	0.00194956
ENSG00000008282.9	SYPL1	699.979	0.167617	0.0543922	-3.08164	0.00205864	0.00638529
ENSG00000008294.22	SPAG9	5739.74	0.227197	0.0602457	-3.77118	0.000162478	0.000693346
ENSG00000008311.16	AASS	1456.16	0.587327	0.0849918	-6.9104	4.83302e-12	9.51162e-11
ENSG00000008382.16	MPND	190.07	0.309407	0.0855956	-3.61475	0.000300635	0.00119578
ENSG00000008394.13	MGST1	660.696	0.354405	0.076908	-4.60816	4.06241e-06	2.56457e-05
ENSG00000008405.12	CRY1	811.052	0.0943032	0.0398216	-2.36814	0.0178777	0.0405658
ENSG00000008513.16	ST3GAL1	301.028	0.213755	0.0852516	-2.50735	0.0121642	0.0293106
ENSG00000008710.20	PKD1	1335.12	0.45953	0.0767071	-5.99071	2.08932e-09	2.60876e-08
ENSG00000008838.21	MED24	1335.97	0.107837	0.0445362	-2.42133	0.015464	0.0358874
ENSG00000008988.11	RPS20	7950.68	0.519363	0.0326191	-15.922	4.45625e-57	1.00572e-53
ENSG00000009694.13	TENM1	530.633	0.692218	0.184599	-3.74985	0.000176938	0.000745884
ENSG00000009709.12	PAX7	50.4052	0.858769	0.311042	-2.76094	0.00576348	0.0154529
ENSG00000010244.19	ZNF207	4098.33	0.128095	0.0366999	-3.49034	0.000482404	0.00181077
ENSG00000010292.13	NCAPD2	2266.53	0.345204	0.0662072	-5.214	1.84811e-07	1.57394e-06
ENSG00000010295.20	IFFO1	217.707	0.285935	0.098781	-2.89463	0.003796	0.0108164
ENSG00000010310.9	GIPR	29.0639	1.20738	0.253876	-4.75579	1.97669e-06	1.34372e-05
ENSG00000010322.16	NISCH	2449.02	0.503321	0.0530304	-9.49118	2.28436e-21	1.59244e-19
ENSG00000010610.10	CD4	30.0767	0.709975	0.178972	-3.96696	7.27954e-05	0.000339355
ENSG00000011028.14	MRC2	1549.54	0.791343	0.117529	-6.73315	1.66031e-11	2.98575e-10
ENSG00000011105.14	TSPAN9	399.729	0.389083	0.111367	-3.4937	0.000476373	0.00178925
ENSG00000011132.12	APBA3	169.122	0.534023	0.144552	-3.69433	0.000220468	0.000905289
ENSG00000011143.19	MKS1	514.733	0.34012	0.0875963	-3.88281	0.000103256	0.000465374
ENSG00000011243.19	AKAP8L	1201.89	0.767447	0.0939993	-8.1644	3.23047e-16	1.20013e-14
ENSG00000011304.22	PTBP1	3825.36	0.207396	0.0459046	-4.51797	6.24364e-06	3.78158e-05
ENSG00000011347.10	SYT7	520.398	0.637279	0.11302	-5.63863	1.71407e-08	1.80137e-07
ENSG00000011405.14	PIK3C2A	2143.54	0.241573	0.0491536	-4.91465	8.894e-07	6.53034e-06
ENSG00000011485.15	PPP5C	1290.94	0.0811776	0.0313892	-2.58616	0.00970512	0.0242125
ENSG00000011523.14	CEP68	957.496	0.143922	0.0491396	-2.92883	0.00340238	0.00984297
ENSG00000011638.11	LDAF1	404.23	0.681688	0.0603818	-11.2896	1.4765e-29	2.63943e-27
ENSG00000012211.13	PRICKLE3	40.0943	0.584805	0.185123	-3.15901	0.00158308	0.00509491
ENSG00000012779.12	ALOX5	110.268	1.2838	0.184172	-6.97066	3.1545e-12	6.42826e-11
ENSG00000012822.16	CALCOCO1	817.035	0.476861	0.0513664	-9.28352	1.63971e-20	1.03153e-18
ENSG00000013288.9	MAN2B2	296.727	0.27848	0.0958724	-2.9047	0.00367608	0.0105302
ENSG00000013297.12	CLDN11	56.9541	1.04718	0.187194	-5.59409	2.21776e-08	2.27509e-07
ENSG00000013364.19	MVP	252.153	0.88304	0.166607	-5.30012	1.15726e-07	1.02524e-06
ENSG00000013441.17	CLK1	1576.41	0.592827	0.0565289	-10.4871	9.89815e-26	1.0938e-23
ENSG00000013523.11	ANGEL1	506.581	0.588465	0.068396	-8.60379	7.71275e-18	3.57979e-16
ENSG00000013583.10	HEBP1	218.218	0.459813	0.0851385	-5.40077	6.63557e-08	6.20753e-07
ENSG00000013810.21	TACC3	893.871	0.400143	0.07843	-5.10191	3.36234e-07	2.6957e-06
ENSG00000014914.21	MTMR11	132.885	0.696822	0.154759	-4.50263	6.71192e-06	4.03005e-05
ENSG00000015592.17	STMN4	1513.19	0.334276	0.07835	-4.26645	1.98608e-05	0.000105871
ENSG00000017797.13	RALBP1	1468.41	0.378952	0.0498476	-7.60222	2.911e-14	7.9513e-13
ENSG00000018625.15	ATP1A2	1161.45	0.990125	0.292378	-3.38646	0.000708005	0.00251684
ENSG00000019144.20	PHLDB1	1123.06	0.240429	0.088256	-2.72422	0.00644536	0.0170282
ENSG00000019505.8	SYT13	1273.15	0.189774	0.0811289	-2.33916	0.0193272	0.0433804
ENSG00000019582.17	CD74	52.6821	1.50548	0.316122	-4.76233	1.91366e-06	1.30677e-05
ENSG00000020181.18	ADGRA2	51.5376	0.53899	0.204806	-2.63171	0.00849562	0.0215918
ENSG00000020922.13	MRE11	780.762	0.31077	0.0745372	-4.16932	3.05506e-05	0.000155685
ENSG00000021762.20	OSBPL5	290.092	0.336423	0.0647679	-5.19428	2.05518e-07	1.72668e-06
ENSG00000021826.18	CPS1	1178.07	0.47616	0.0661917	-7.19365	6.30803e-13	1.4308e-11
ENSG00000023697.13	DERA	626.562	0.379903	0.0998874	-3.80331	0.000142776	0.000618329
ENSG00000024862.18	CCDC28A	100.842	0.535497	0.107377	-4.98709	6.12971e-07	4.66183e-06
ENSG00000025039.15	RRAGD	1488.27	0.222734	0.0572152	-3.89292	9.90428e-05	0.000448063
ENSG00000025156.13	HSF2	866.94	0.161523	0.0696547	-2.31891	0.0204	0.0453208
ENSG00000025293.17	PHF20	1482.96	0.152651	0.0574445	-2.65737	0.00787533	0.0202635
ENSG00000026025.16	VIM	32330.9	0.232186	0.0933483	-2.4873	0.0128715	0.0307646
ENSG00000026297.17	RNASET2	469.415	0.666245	0.0995144	-6.69496	2.15734e-11	3.80379e-10
ENSG00000026950.17	BTN3A1	302.184	0.380584	0.0743507	-5.11877	3.07536e-07	2.48104e-06
ENSG00000028137.19	TNFRSF1B	26.6727	0.844362	0.344241	-2.45282	0.014174	0.0333393
ENSG00000028310.18	BRD9	897.597	0.179505	0.0609009	-2.94749	0.00320361	0.00932921
ENSG00000029639.11	TFB1M	255.037	0.226347	0.0768098	-2.94685	0.00321028	0.00934562
ENSG00000030419.17	IKZF2	207.899	0.340735	0.084176	-4.04789	5.16811e-05	0.000249826
ENSG00000032444.17	PNPLA6	662.745	0.128366	0.0540224	-2.37617	0.0174936	0.0398393
ENSG00000033327.13	GAB2	806.879	0.480864	0.0786376	-6.11494	9.65916e-10	1.26649e-08
ENSG00000034677.13	RNF19A	983.817	0.11394	0.0482508	-2.36141	0.0182055	0.0412211
ENSG00000035403.18	VCL	2311.56	0.349182	0.0862711	-4.0475	5.17682e-05	0.000250114
ENSG00000036530.9	CYP46A1	68.2953	0.396056	0.14582	-2.71605	0.00660659	0.0173855
ENSG00000037042.9	TUBG2	283.29	0.402542	0.0604034	-6.66422	2.66078e-11	4.61483e-10
ENSG00000037280.16	FLT4	109.434	0.548494	0.179922	-3.04851	0.00229981	0.0070259
ENSG00000038219.13	BOD1L1	2391.17	0.22875	0.0426164	-5.36764	7.97725e-08	7.32601e-07
ENSG00000039068.20	CDH1	191.351	0.734123	0.256206	-2.86536	0.00416532	0.0117267
ENSG00000039319.17	ZFYVE16	1428.44	0.377766	0.0486997	-7.75705	8.69259e-15	2.61139e-13
ENSG00000039523.20	RIPOR1	889.993	0.362691	0.0565485	-6.41381	1.4193e-10	2.14618e-09
ENSG00000040608.14	RTN4R	147.411	0.305514	0.125744	-2.42966	0.0151132	0.0351816
ENSG00000042062.13	RIPOR3	95.2595	0.762177	0.187995	-4.05423	5.02997e-05	0.000243915
ENSG00000042317.17	SPATA7	350.272	0.350582	0.0618023	-5.67263	1.40619e-08	1.50565e-07
ENSG00000042493.16	CAPG	188.873	0.816573	0.286221	-2.85294	0.00433168	0.0121186
ENSG00000043355.12	ZIC2	1188.97	0.913425	0.208051	-4.39039	1.1315e-05	6.44048e-05
ENSG00000043514.17	TRIT1	549.226	0.156008	0.059703	-2.61307	0.00897323	0.0226685
ENSG00000044090.13	CUL7	1057.17	0.614504	0.0984383	-6.24253	4.30557e-10	6.04487e-09
ENSG00000046604.14	DSG2	852.622	0.469239	0.20186	-2.32457	0.020095	0.0447825
ENSG00000046647.14	GEMIN8	236.695	0.338902	0.133108	-2.54608	0.0108941	0.0266921
ENSG00000047230.15	CTPS2	1590.84	0.118457	0.0483253	-2.45125	0.0142362	0.0334487
ENSG00000047410.14	TPR	4240.46	0.071128	0.0269035	-2.64382	0.00819753	0.0209492
ENSG00000047578.14	KATNIP	388.902	0.278793	0.0708852	-3.93302	8.38867e-05	0.000385781
ENSG00000047849.22	MAP4	6268.49	0.320491	0.0432149	-7.41621	1.20523e-13	3.00559e-12
ENSG00000048545.17	GUCA1A	160.4	0.788428	0.169723	-4.64538	3.39456e-06	2.18187e-05
ENSG00000049192.15	ADAMTS6	97.72	0.725636	0.157686	-4.60179	4.1887e-06	2.63785e-05
ENSG00000049239.13	H6PD	652.393	0.313502	0.0557547	-5.62288	1.878e-08	1.9577e-07
ENSG00000049245.13	VAMP3	682.423	0.245305	0.0528412	-4.64232	3.44526e-06	2.20774e-05
ENSG00000049540.19	ELN	49.8946	0.400107	0.150137	-2.66495	0.00769991	0.0198802
ENSG00000050426.16	LETMD1	849.588	0.36333	0.0573714	-6.33295	2.40516e-10	3.51053e-09
ENSG00000050767.18	COL23A1	39.5787	1.38187	0.33976	-4.06719	4.75841e-05	0.000232072
ENSG00000051009.11	FHIP1B	469.861	0.464156	0.106224	-4.36961	1.24468e-05	6.99213e-05
ENSG00000051523.12	CYBA	183.968	0.487284	0.108213	-4.503	6.70007e-06	4.02562e-05
ENSG00000051620.11	HEBP2	553.294	0.187702	0.0573309	-3.27401	0.00106035	0.00359117
ENSG00000051825.15	MPHOSPH9	743.732	0.224757	0.0623404	-3.60532	0.000311769	0.00123633
ENSG00000052344.16	PRSS8	24.9598	0.915202	0.364396	-2.51156	0.0120198	0.0290247
ENSG00000052841.15	TTC17	2209.04	0.543409	0.0754274	-7.2044	5.83016e-13	1.32908e-11
ENSG00000053328.9	METTL24	37.8224	0.817293	0.291768	-2.80118	0.00509165	0.0138846
ENSG00000053524.13	MCF2L2	132.805	0.341061	0.147937	-2.30545	0.0211416	0.0466526
ENSG00000053702.15	NRIP2	30.0356	0.609045	0.184073	-3.30871	0.000937252	0.00322571
ENSG00000053900.11	ANAPC4	592.461	0.277988	0.0543604	-5.11379	3.15752e-07	2.54164e-06
ENSG00000054277.14	OPN3	245.095	0.422115	0.0892944	-4.72722	2.27612e-06	1.52998e-05
ENSG00000054392.13	HHAT	110.611	0.323083	0.10123	-3.19159	0.00141493	0.00462007
ENSG00000054690.14	PLEKHH1	456.582	0.263521	0.0957111	-2.7533	0.00589983	0.0157506
ENSG00000054967.13	RELT	177.494	0.204037	0.0764954	-2.66732	0.00764597	0.0197607
ENSG00000054983.17	GALC	846.526	0.201632	0.0475646	-4.23911	2.24407e-05	0.00011809
ENSG00000056277.16	ZNF280C	459.81	0.220358	0.0775339	-2.84208	0.00448198	0.0124783
ENSG00000056998.20	GYG2	567.669	0.55383	0.10359	-5.34634	8.97486e-08	8.15096e-07
ENSG00000057935.14	MTA3	1611.46	0.629735	0.101587	-6.199	5.68216e-10	7.80757e-09
ENSG00000058453.17	CROCC	703.11	0.586832	0.0977701	-6.00216	1.94706e-09	2.44127e-08
ENSG00000059145.19	UNKL	133.607	0.723811	0.136925	-5.28619	1.2489e-07	1.09995e-06
ENSG00000059588.10	TARBP1	1381.72	0.643313	0.108764	-5.91477	3.32347e-09	3.98705e-08
ENSG00000059728.11	MXD1	645.52	0.696884	0.119779	-5.81806	5.95328e-09	6.81588e-08
ENSG00000059804.16	SLC2A3	6084.01	0.900083	0.155846	-5.77545	7.67499e-09	8.57499e-08
ENSG00000060138.13	YBX3	2011.83	0.232453	0.0634536	-3.66336	0.000248926	0.00101213
ENSG00000060237.19	WNK1	4371.31	0.114071	0.048871	-2.33412	0.0195895	0.0438765
ENSG00000060339.14	CCAR1	1995.72	0.212341	0.0406493	-5.22373	1.75354e-07	1.5019e-06
ENSG00000060656.20	PTPRU	616.231	0.876091	0.158653	-5.52204	3.35078e-08	3.31317e-07
ENSG00000061273.18	HDAC7	711.294	0.310989	0.0864851	-3.59586	0.00032332	0.00127485
ENSG00000061492.12	WNT8A	51.5897	1.79551	0.35226	-5.09713	3.4484e-07	2.76064e-06
ENSG00000061936.10	SFSWAP	1122.12	0.301981	0.0493939	-6.11373	9.73296e-10	1.27397e-08
ENSG00000061938.21	TNK2	461.301	0.323389	0.0679256	-4.76092	1.9271e-06	1.31446e-05
ENSG00000062038.15	CDH3	61.8809	0.695001	0.14175	-4.90301	9.438e-07	6.89333e-06
ENSG00000062282.15	DGAT2	72.42	0.290584	0.126868	-2.29044	0.0219958	0.0482193
ENSG00000062598.18	ELMO2	1050.37	0.104819	0.0422798	-2.47918	0.0131685	0.0313704
ENSG00000062822.16	POLD1	516.342	0.33816	0.0838198	-4.03437	5.47484e-05	0.000263174
ENSG00000063046.18	EIF4B	14889.1	0.38797	0.0597647	-6.49163	8.49111e-11	1.34716e-09
ENSG00000063127.16	SLC6A16	55.5734	0.39172	0.149778	-2.61533	0.00891412	0.0225381
ENSG00000063169.12	BICRA	219.809	0.403962	0.110776	-3.64666	0.000265675	0.00107142
ENSG00000063177.13	RPL18	9078.94	0.426687	0.0795591	-5.36314	8.1788e-08	7.49205e-07
ENSG00000063180.9	CA11	341.74	0.373116	0.0950179	-3.9268	8.60853e-05	0.000394385
ENSG00000064115.11	TM7SF3	1271.87	0.100076	0.0413962	-2.41751	0.0156269	0.0362047
ENSG00000064195.7	DLX3	11.2646	2.40793	0.502389	-4.79296	1.64334e-06	1.14074e-05
ENSG00000064225.13	ST3GAL6	101.617	0.285103	0.0992263	-2.87326	0.00406263	0.0114808
ENSG00000064270.13	ATP2C2	12.9137	1.09122	0.286962	-3.80267	0.000143146	0.000619487
ENSG00000064300.9	NGFR	660.774	1.88613	0.166128	-11.3535	7.12603e-30	1.34021e-27
ENSG00000064309.16	CDON	620.464	0.70869	0.147577	-4.80217	1.56959e-06	1.09501e-05
ENSG00000064545.15	TMEM161A	235.898	0.524521	0.0740497	-7.08335	1.40706e-12	3.06077e-11
ENSG00000064547.14	LPAR2	269.823	0.887882	0.0773253	-11.4824	1.61684e-30	3.28001e-28
ENSG00000064607.17	SUGP2	3122.44	0.352774	0.056322	-6.26351	3.76402e-10	5.32596e-09
ENSG00000064666.15	CNN2	1448.46	0.786151	0.0592953	-13.2582	4.04262e-40	1.82474e-37
ENSG00000064687.13	ABCA7	129.077	0.344626	0.12577	-2.74013	0.00614145	0.0163185
ENSG00000064932.16	SBNO2	286.788	0.326627	0.103375	-3.15965	0.0015796	0.00508463
ENSG00000064961.19	HMG20B	483.778	0.197101	0.0533813	-3.69233	0.000222209	0.000911193
ENSG00000065150.21	IPO5	8657.9	0.22014	0.0462746	-4.75725	1.96247e-06	1.33657e-05
ENSG00000065357.20	DGKA	116.801	0.297834	0.123007	-2.42127	0.0154664	0.0358881
ENSG00000065361.17	ERBB3	90.8727	1.86209	0.215033	-8.65952	4.7376e-18	2.2689e-16
ENSG00000065485.20	PDIA5	235.566	0.369723	0.102064	-3.62248	0.000291796	0.0011648
ENSG00000065518.8	NDUFB4	978.205	0.274196	0.0541539	-5.06326	4.12139e-07	3.25084e-06
ENSG00000065534.20	MYLK	167.613	0.573095	0.100155	-5.72205	1.05243e-08	1.15358e-07
ENSG00000065802.12	ASB1	1009.66	0.247866	0.0731313	-3.38933	0.00070064	0.00249656
ENSG00000065882.17	TBC1D1	854.599	0.730278	0.1161	-6.29006	3.17347e-10	4.55099e-09
ENSG00000066032.19	CTNNA2	971.82	0.753574	0.146147	-5.15628	2.51905e-07	2.07299e-06
ENSG00000066117.15	SMARCD1	2436.57	0.274109	0.0359976	-7.61465	2.64397e-14	7.31041e-13
ENSG00000066248.15	NGEF	250.715	0.958272	0.176967	-5.41498	6.12969e-08	5.76715e-07
ENSG00000066427.25	ATXN3	593.72	0.458224	0.0679568	-6.74287	1.55289e-11	2.80936e-10
ENSG00000066468.24	FGFR2	1800.12	0.649304	0.0989271	-6.56345	5.25755e-11	8.68481e-10
ENSG00000066735.15	KIF26A	786.982	0.282219	0.0877745	-3.21527	0.00130323	0.00430871
ENSG00000067141.17	NEO1	2918.38	0.241738	0.102635	-2.35531	0.018507	0.0417994
ENSG00000067365.15	METTL22	323.329	0.247992	0.0707207	-3.50664	0.000453804	0.00171482
ENSG00000067445.22	TRO	2106.24	0.338166	0.0691437	-4.89078	1.00439e-06	7.30628e-06
ENSG00000067560.14	RHOA	7588.36	0.120985	0.0194779	-6.21138	5.25223e-10	7.27217e-09
ENSG00000067829.20	IDH3G	430.914	0.191805	0.0574003	-3.34154	0.000833157	0.00291129
ENSG00000068028.18	RASSF1	253.613	0.218382	0.0742276	-2.94206	0.00326038	0.00948078
ENSG00000068078.20	FGFR3	2299.81	0.756573	0.112269	-6.73892	1.59569e-11	2.8839e-10
ENSG00000068323.17	TFE3	959.538	0.422465	0.0776189	-5.44281	5.24471e-08	4.99701e-07
ENSG00000068354.16	TBC1D25	251.236	0.181403	0.0635766	-2.8533	0.00432677	0.0121116
ENSG00000068400.13	GRIPAP1	1260.92	0.461361	0.0818057	-5.63972	1.70325e-08	1.79208e-07
ENSG00000068489.13	PRR11	1076.05	0.434744	0.0923077	-4.70973	2.48048e-06	1.64712e-05
ENSG00000068650.19	ATP11A	1405.59	0.375778	0.0713636	-5.26569	1.39667e-07	1.2188e-06
ENSG00000068745.15	IP6K2	2123.28	0.619589	0.0430149	-14.4041	4.87884e-47	3.82989e-44
ENSG00000068903.21	SIRT2	627.279	0.198109	0.0531781	-3.7254	0.000195009	0.000812015
ENSG00000069188.17	SDK2	1880.4	0.789744	0.122232	-6.46103	1.0399e-10	1.61717e-09
ENSG00000069493.15	CLEC2D	120.321	0.594249	0.132229	-4.4941	6.98639e-06	4.17818e-05
ENSG00000069667.16	RORA	459.389	0.327805	0.0901623	-3.63572	0.000277204	0.00111344
ENSG00000069696.7	DRD4	18.447	1.22444	0.259287	-4.72235	2.33135e-06	1.56246e-05
ENSG00000069702.11	TGFBR3	529.678	1.13687	0.195007	-5.82989	5.54637e-09	6.39462e-08
ENSG00000069974.16	RAB27A	82.8479	0.403014	0.130182	-3.09578	0.00196298	0.00612329
ENSG00000070159.14	PTPN3	79.3912	1.27364	0.146842	-8.67359	4.18705e-18	2.02131e-16
ENSG00000070269.14	TMEM260	428.026	0.128053	0.0499572	-2.56326	0.0103694	0.025608
ENSG00000070366.14	SMG6	1042.67	0.189525	0.0500058	-3.79006	0.00015061	0.000647289
ENSG00000070371.16	CLTCL1	189.82	0.416841	0.0884233	-4.71415	2.4272e-06	1.61589e-05
ENSG00000070444.15	MNT	566.245	0.422854	0.0517442	-8.172	3.03308e-16	1.13851e-14
ENSG00000070610.14	GBA2	1143.66	0.216641	0.0459621	-4.71346	2.4354e-06	1.62016e-05
ENSG00000070756.17	PABPC1	16599.2	0.54789	0.0406886	-13.4654	2.49798e-41	1.25281e-38
ENSG00000070759.17	TESK2	72.17	0.899697	0.233995	-3.84494	0.000120582	0.000532744
ENSG00000070770.10	CSNK2A2	1251.41	0.149226	0.0530672	-2.81202	0.00492314	0.0135115
ENSG00000071051.14	NCK2	662.234	0.129787	0.0534415	-2.42859	0.0151576	0.0352669
ENSG00000071082.11	RPL31	7847.48	0.484284	0.0691144	-7.00699	2.43496e-12	5.04364e-11
ENSG00000071553.18	ATP6AP1	1309.1	0.23335	0.0542548	-4.30099	1.70034e-05	9.23852e-05
ENSG00000071564.17	TCF3	2041.43	0.374508	0.072516	-5.16449	2.41092e-07	1.99675e-06
ENSG00000071626.17	DAZAP1	1246.98	0.202646	0.041955	-4.83009	1.36472e-06	9.63036e-06
ENSG00000071894.17	CPSF1	1716.26	0.428818	0.0689945	-6.21524	5.12463e-10	7.11185e-09
ENSG00000071909.19	MYO3B	43.635	1.95682	0.350102	-5.58927	2.28024e-08	2.33389e-07
ENSG00000072134.16	EPN2	732.713	0.274395	0.048024	-5.7137	1.10548e-08	1.20528e-07
ENSG00000072182.14	ASIC4	42.6415	0.426124	0.167282	-2.54734	0.0108547	0.0266207
ENSG00000072195.15	SPEG	348.385	0.434514	0.113988	-3.81193	0.000137886	0.00060061
ENSG00000072310.18	SREBF1	388.866	0.37937	0.0660459	-5.74404	9.24443e-09	1.02272e-07
ENSG00000072315.4	TRPC5	26.8933	0.80578	0.253164	-3.18284	0.00145836	0.00473489
ENSG00000072571.20	HMMR	722.763	0.234451	0.0620395	-3.77906	0.000157423	0.000674002
ENSG00000072682.20	P4HA2	611.022	0.477626	0.175489	-2.72169	0.00649498	0.0171389
ENSG00000072778.20	ACADVL	1475.49	0.231587	0.0941906	-2.4587	0.013944	0.0329077
ENSG00000072818.12	ACAP1	36.3343	0.750108	0.174253	-4.3047	1.67213e-05	9.09729e-05
ENSG00000072840.13	EVC	248.631	0.172877	0.0721948	-2.39459	0.0166388	0.0381738
ENSG00000072864.16	NDE1	427.704	0.753073	0.0823669	-9.14291	6.07967e-20	3.59896e-18
ENSG00000072952.20	IRAG1	172.851	0.376662	0.134064	-2.80958	0.00496068	0.0135864
ENSG00000073050.12	XRCC1	709.471	0.322826	0.0612734	-5.26863	1.37448e-07	1.20234e-06
ENSG00000073150.14	PANX2	63.7967	0.434309	0.151381	-2.86899	0.0041179	0.0116079
ENSG00000073169.15	SELENOO	166.523	0.245863	0.0790742	-3.10927	0.00187548	0.00588492
ENSG00000073350.14	LLGL2	45.6443	1.00454	0.194827	-5.15604	2.52228e-07	2.07469e-06
ENSG00000073605.19	GSDMB	333.63	1.49703	0.131927	-11.3474	7.63749e-30	1.4216e-27
ENSG00000073670.14	ADAM11	107.275	0.501015	0.101851	-4.91909	8.69476e-07	6.40228e-06
ENSG00000073792.16	IGF2BP2	1772.22	0.453181	0.0962893	-4.70645	2.5207e-06	1.67198e-05
ENSG00000073849.16	ST6GAL1	1378.45	0.610692	0.118582	-5.14997	2.60525e-07	2.13324e-06
ENSG00000074181.9	NOTCH3	1410.78	0.781027	0.119001	-6.5632	5.26659e-11	8.6918e-10
ENSG00000074201.9	CLNS1A	2056.18	0.168508	0.0404338	-4.16752	3.07936e-05	0.000156746
ENSG00000074356.17	NCBP3	1555.87	0.592794	0.0579461	-10.2301	1.45374e-24	1.38874e-22
ENSG00000074370.18	ATP2A3	65.4249	1.30297	0.212429	-6.13366	8.58798e-10	1.13928e-08
ENSG00000074590.14	NUAK1	762.923	0.377809	0.0894441	-4.22397	2.40038e-05	0.000125729
ENSG00000074695.6	LMAN1	2467.98	0.335982	0.0407637	-8.24219	1.69088e-16	6.62229e-15
ENSG00000074706.14	IPCEF1	31.2228	0.517081	0.187866	-2.75239	0.00591614	0.0157895
ENSG00000074855.11	ANO8	429.653	0.329661	0.0928224	-3.55152	0.000383011	0.00147888
ENSG00000074935.14	TUBE1	492.033	0.407613	0.0647865	-6.29164	3.14133e-10	4.50849e-09
ENSG00000074964.17	ARHGEF10L	429.135	0.246265	0.0711543	-3.461	0.00053817	0.00199112
ENSG00000075043.20	KCNQ2	1336.18	0.296083	0.115237	-2.56933	0.0101896	0.0252536
ENSG00000075218.19	GTSE1	508.775	0.205064	0.0891543	-2.3001	0.0214424	0.0471896
ENSG00000075275.18	CELSR1	1241.14	0.52713	0.0782709	-6.7347	1.64273e-11	2.95707e-10
ENSG00000075290.8	WNT8B	109.522	2.52638	0.238657	-10.5858	3.46757e-26	4.1738e-24
ENSG00000075340.23	ADD2	2627.29	0.273631	0.0893085	-3.06389	0.0021848	0.00672461
ENSG00000075415.15	SLC25A3	5624.18	0.197165	0.0276893	-7.12063	1.07436e-12	2.37424e-11
ENSG00000075429.9	CACNG5	64.9426	0.721542	0.276162	-2.61274	0.00898189	0.022684
ENSG00000075618.18	FSCN1	4849.23	0.18311	0.0569763	-3.2138	0.00130992	0.00432687
ENSG00000075826.17	SEC31B	249.404	0.766385	0.108565	-7.0592	1.67463e-12	3.5655e-11
ENSG00000075856.12	SART3	1677.48	0.175077	0.0389266	-4.49762	6.87169e-06	4.11504e-05
ENSG00000075914.13	EXOSC7	614.953	0.321034	0.0927316	-3.46197	0.000536238	0.00198445
ENSG00000076067.13	RBMS2	421.16	0.408778	0.0814457	-5.01903	5.19339e-07	4.0037e-06
ENSG00000076108.12	BAZ2A	2416.63	0.570214	0.0527492	-10.8099	3.08991e-27	4.16331e-25
ENSG00000076201.16	PTPN23	767.899	0.445555	0.0787068	-5.66094	1.50543e-08	1.60073e-07
ENSG00000076248.11	UNG	1188.63	0.17126	0.0744704	-2.2997	0.0214651	0.0472336
ENSG00000076344.16	RGS11	61.2363	0.601531	0.154948	-3.88214	0.000103543	0.000466552
ENSG00000076382.17	SPAG5	963.379	0.308854	0.0501537	-6.15816	7.35954e-10	9.87929e-09
ENSG00000076513.17	ANKRD13A	751.11	0.178286	0.0491342	-3.62855	0.000285022	0.00114057
ENSG00000076555.16	ACACB	241.208	0.497747	0.10387	-4.79203	1.65101e-06	1.14518e-05
ENSG00000076924.12	XAB2	792.314	0.444729	0.0657974	-6.75907	1.38883e-11	2.52266e-10
ENSG00000076944.17	STXBP2	99.5118	0.642191	0.164127	-3.91276	9.12482e-05	0.000416663
ENSG00000076984.18	MAP2K7	429.371	0.331698	0.073492	-4.51339	6.3801e-06	3.85647e-05
ENSG00000077044.11	DGKD	834.681	0.139954	0.0551721	-2.53669	0.0111906	0.0273057
ENSG00000077312.9	SNRPA	1055.25	0.694735	0.0569618	-12.1965	3.24439e-34	9.44798e-32
ENSG00000077454.17	LRCH4	342.507	0.476184	0.106877	-4.45543	8.37234e-06	4.91106e-05
ENSG00000077549.19	CAPZB	3079.64	0.307263	0.0459031	-6.69373	2.17559e-11	3.83222e-10
ENSG00000077616.11	NAALAD2	447.044	1.06025	0.13833	-7.66463	1.79343e-14	5.09926e-13
ENSG00000077782.22	FGFR1	5792.86	0.620636	0.155406	-3.99364	6.50661e-05	0.000307129
ENSG00000077942.19	FBLN1	742.326	0.748024	0.082402	-9.07774	1.10855e-19	6.39454e-18
ENSG00000078053.17	AMPH	511.917	0.454351	0.101775	-4.46428	8.03387e-06	4.73251e-05
ENSG00000078061.14	ARAF	332.984	0.22723	0.0754359	-3.01223	0.00259337	0.00778832
ENSG00000078295.17	ADCY2	870.017	0.563089	0.135322	-4.1611	3.16722e-05	0.000160901
ENSG00000078687.18	TNRC6C	943.962	0.207772	0.0840548	-2.47187	0.013441	0.0318683
ENSG00000078699.22	CBFA2T2	1067.12	0.505444	0.0604965	-8.35494	6.54638e-17	2.69237e-15
ENSG00000079134.13	THOC1	773.225	0.398312	0.0510055	-7.80919	5.75585e-15	1.76738e-13
ENSG00000079277.22	MKNK1	257.467	0.302894	0.0774368	-3.9115	9.17244e-05	0.00041852
ENSG00000079335.20	CDC14A	216.936	0.23041	0.0981817	-2.34677	0.0189367	0.0426366
ENSG00000079459.13	FDFT1	2119.38	0.252514	0.0705965	-3.57686	0.00034774	0.00135487
ENSG00000079616.14	KIF22	1251.22	0.335383	0.0624977	-5.36632	8.03577e-08	7.37569e-07
ENSG00000079805.19	DNM2	1574.02	0.326563	0.0622072	-5.2496	1.52433e-07	1.32125e-06
ENSG00000080644.16	CHRNA3	72.1842	0.630499	0.172381	-3.65759	0.000254601	0.00103114
ENSG00000080822.17	CLDND1	1365.54	0.185696	0.0512409	-3.62398	0.000290107	0.00115882
ENSG00000080845.19	DLGAP4	1891.13	0.214175	0.0455805	-4.69884	2.61649e-06	1.726e-05
ENSG00000080854.16	IGSF9B	919.886	0.306073	0.112044	-2.73172	0.0063004	0.0166843
ENSG00000081320.11	STK17B	242.719	0.244696	0.0951613	-2.57138	0.0101295	0.0251324
ENSG00000081479.15	LRP2	2505.57	0.500945	0.202395	-2.47509	0.0133202	0.0316402
ENSG00000081665.14	ZNF506	536.938	0.126249	0.0494186	-2.5547	0.010628	0.0261429
ENSG00000081791.9	DELE1	892.992	0.176766	0.0550066	-3.21355	0.00131104	0.00432976
ENSG00000081923.15	ATP8B1	17.1074	1.00372	0.345877	-2.90194	0.00370854	0.010613
ENSG00000081985.14	IL12RB2	30.9383	0.719116	0.27014	-2.66201	0.00776748	0.0200335
ENSG00000082196.21	C1QTNF3	74.1268	0.303796	0.128663	-2.36118	0.0182171	0.0412306
ENSG00000082258.13	CCNT2	1804.43	0.17097	0.0305527	-5.5959	2.19486e-08	2.25288e-07
ENSG00000082512.15	TRAF5	538.921	1.55342	0.14169	-10.9635	5.72378e-28	8.54073e-26
ENSG00000082684.16	SEMA5B	1692.44	0.516934	0.13812	-3.74264	0.000182098	0.000765313
ENSG00000082781.12	ITGB5	480.271	0.520792	0.0803794	-6.47917	9.2231e-11	1.44929e-09
ENSG00000082898.19	XPO1	8362.65	0.426374	0.0470129	-9.06931	1.19777e-19	6.86531e-18
ENSG00000083123.15	BCKDHB	645.204	0.212144	0.0889143	-2.38594	0.0170355	0.0389484
ENSG00000083844.10	ZNF264	547.869	0.401582	0.0612809	-6.55314	5.63394e-11	9.25576e-10
ENSG00000083845.9	RPS5	5136.09	0.20129	0.0491079	-4.09893	4.15057e-05	0.000205199
ENSG00000083857.15	FAT1	7744.05	0.21894	0.037579	-5.82614	5.67239e-09	6.52325e-08
ENSG00000083896.13	YTHDC1	2213.85	0.0902783	0.027571	-3.27439	0.0010589	0.00358696
ENSG00000084072.17	PPIE	725.774	0.244825	0.0513744	-4.76551	1.88378e-06	1.28881e-05
ENSG00000084092.7	NOA1	390.009	0.532487	0.065505	-8.12895	4.33022e-16	1.56364e-14
ENSG00000084093.19	REST	1352.09	0.27632	0.103217	-2.67707	0.00742684	0.0192577
ENSG00000084234.18	APLP2	7965.47	0.175501	0.0407483	-4.30694	1.65528e-05	9.0154e-05
ENSG00000084444.14	FAM234B	753.41	0.137794	0.0579235	-2.3789	0.0173645	0.0395853
ENSG00000084453.17	SLCO1A2	566.138	0.719248	0.20769	-3.46308	0.000534025	0.0019774
ENSG00000084623.12	EIF3I	2406.91	0.115569	0.0380629	-3.03627	0.00239521	0.00727673
ENSG00000084693.16	AGBL5	842.5	0.358667	0.0508545	-7.05281	1.75337e-12	3.72437e-11
ENSG00000084754.12	HADHA	3034.68	0.210689	0.0514535	-4.09475	4.22621e-05	0.000208538
ENSG00000084774.14	CAD	2096.03	0.315305	0.0717167	-4.39654	1.0999e-05	6.27449e-05
ENSG00000085117.12	CD82	173.599	0.366257	0.13679	-2.67752	0.00741695	0.0192348
ENSG00000085185.16	BCORL1	725.713	0.885837	0.093216	-9.50306	2.03811e-21	1.43183e-19
ENSG00000085377.15	PREP	855.384	0.1089	0.0397979	-2.73632	0.00621308	0.0164918
ENSG00000085382.12	HACE1	642.876	0.368436	0.0564274	-6.52938	6.60404e-11	1.07034e-09
ENSG00000085449.15	WDFY1	1819.72	0.172095	0.0361155	-4.76514	1.88722e-06	1.29067e-05
ENSG00000085465.13	OVGP1	62.3437	0.992138	0.146243	-6.78416	1.16764e-11	2.16222e-10
ENSG00000085511.20	MAP3K4	871.562	0.234804	0.0567288	-4.13906	3.48727e-05	0.000174848
ENSG00000085733.16	CTTN	2396.28	0.217195	0.0692192	-3.13778	0.0017023	0.00542733
ENSG00000085741.14	WNT11	11.2117	0.715237	0.291176	-2.45637	0.0140347	0.0330848
ENSG00000085840.13	ORC1	439.267	0.226024	0.0734931	-3.07544	0.00210192	0.00650723
ENSG00000085998.15	POMGNT1	888.388	0.340833	0.058381	-5.83808	5.28073e-09	6.10786e-08
ENSG00000086015.23	MAST2	1419.16	0.440433	0.0540605	-8.14704	3.72928e-16	1.36854e-14
ENSG00000086062.13	B4GALT1	227.397	0.74479	0.121953	-6.10722	1.01384e-09	1.32165e-08
ENSG00000086619.15	ERO1B	152.217	0.276735	0.120389	-2.29868	0.0215231	0.0473461
ENSG00000086758.16	HUWE1	6601.41	0.0991012	0.0371536	-2.66734	0.00764541	0.0197607
ENSG00000087074.8	PPP1R15A	1516.95	0.483247	0.185757	-2.60151	0.00928147	0.0233329
ENSG00000087076.9	HSD17B14	196.763	0.594415	0.134976	-4.40385	1.06346e-05	6.08584e-05
ENSG00000087077.14	TRIP6	303.212	0.194882	0.0775388	-2.51336	0.0119589	0.0288892
ENSG00000087116.16	ADAMTS2	133.307	1.70382	0.181848	-9.36949	7.28865e-21	4.87395e-19
ENSG00000087206.17	UIMC1	472.77	0.165122	0.0659926	-2.50213	0.0123448	0.0296745
ENSG00000087245.13	MMP2	545.506	0.892212	0.109992	-8.11159	4.99625e-16	1.78983e-14
ENSG00000087253.13	LPCAT2	39.597	0.421753	0.160313	-2.63081	0.00851814	0.021643
ENSG00000087299.12	L2HGDH	458.941	0.302513	0.063974	-4.72868	2.25983e-06	1.52017e-05
ENSG00000087302.9	RTRAF	2138.61	0.0995337	0.0357004	-2.78803	0.00530296	0.0143719
ENSG00000087303.19	NID2	272.926	1.00936	0.199147	-5.0684	4.01175e-07	3.17685e-06
ENSG00000087460.29	GNAS	11116.3	0.142796	0.0555688	-2.56971	0.0101784	0.0252329
ENSG00000087586.18	AURKA	631.803	0.151548	0.0622026	-2.43636	0.0148359	0.034629
ENSG00000087884.15	AAMDC	104.075	0.267561	0.104631	-2.55718	0.0105526	0.0259856
ENSG00000088038.19	CNOT3	612.892	0.204202	0.0704231	-2.89964	0.00373592	0.0106745
ENSG00000088247.19	KHSRP	4011.49	0.200079	0.040402	-4.9522	7.33775e-07	5.49266e-06
ENSG00000088280.20	ASAP3	360.337	0.327446	0.113185	-2.89302	0.00381558	0.0108632
ENSG00000088298.13	EDEM2	182.151	0.490456	0.108711	-4.51158	6.43479e-06	3.88562e-05
ENSG00000088305.19	DNMT3B	2203.7	0.730915	0.174823	-4.18088	2.90382e-05	0.000148902
ENSG00000088340.17	FER1L4	155.257	0.982333	0.225291	-4.36028	1.29894e-05	7.26304e-05
ENSG00000088387.21	DOCK9	236.679	0.401028	0.171924	-2.33259	0.0196699	0.0440279
ENSG00000088448.14	ANKRD10	1121.6	0.162693	0.0549611	-2.96014	0.00307497	0.00901131
ENSG00000088538.13	DOCK3	779.583	0.342089	0.0673999	-5.07551	3.86456e-07	3.07107e-06
ENSG00000088756.13	ARHGAP28	315.762	0.33595	0.116036	-2.89521	0.00378904	0.0108023
ENSG00000088854.13	DNAAF9	946.286	0.130033	0.0562025	-2.31365	0.0206871	0.0458121
ENSG00000088881.21	EBF4	141.891	0.694992	0.14359	-4.84011	1.29765e-06	9.2141e-06
ENSG00000088882.8	CPXM1	928.038	0.591745	0.125917	-4.69949	2.60813e-06	1.72237e-05
ENSG00000088888.18	MAVS	1642.41	0.143762	0.0504986	-2.84685	0.00441546	0.0123197
ENSG00000088899.16	LZTS3	450.821	0.551509	0.0689135	-8.00291	1.21508e-15	4.17872e-14
ENSG00000088970.16	KIZ	260.515	0.761332	0.120659	-6.30979	2.79412e-10	4.0423e-09
ENSG00000088992.18	TESC	22.3196	0.626425	0.229152	-2.73366	0.00626343	0.016601
ENSG00000089006.17	SNX5	1516.21	0.216994	0.0414911	-5.2299	1.69601e-07	1.45816e-06
ENSG00000089009.16	RPL6	19069	0.321762	0.0606825	-5.30238	1.14301e-07	1.0146e-06
ENSG00000089060.12	SLC8B1	102.027	0.317475	0.108552	-2.92465	0.00344849	0.00995562
ENSG00000089094.20	KDM2B	1091.55	0.413804	0.040434	-10.2341	1.39526e-24	1.33997e-22
ENSG00000089116.4	LHX5	231.533	0.491501	0.1115	-4.40807	1.04297e-05	5.98439e-05
ENSG00000089157.16	RPLP0	24155.5	0.397852	0.0485702	-8.19128	2.58467e-16	9.86678e-15
ENSG00000089159.17	PXN	933.058	0.391865	0.0754895	-5.19099	2.09179e-07	1.75254e-06
ENSG00000089248.7	ERP29	1451.44	0.33411	0.0727343	-4.59356	4.35746e-06	2.72795e-05
ENSG00000089289.16	IGBP1	755.396	0.659842	0.0404183	-16.3254	6.51653e-60	1.96093e-56
ENSG00000089327.15	FXYD5	312.674	1.05568	0.22377	-4.71771	2.38519e-06	1.59439e-05
ENSG00000089351.15	GRAMD1A	798.196	0.436386	0.0411121	-10.6146	2.54991e-26	3.15333e-24
ENSG00000089472.18	HEPH	577.732	1.80116	0.170576	-10.5593	4.60233e-26	5.36098e-24
ENSG00000089486.17	CDIP1	1028.44	0.120699	0.0485348	-2.48686	0.0128875	0.0307935
ENSG00000089597.18	GANAB	5994.16	0.338865	0.060793	-5.57408	2.48841e-08	2.52832e-07
ENSG00000089639.11	GMIP	183.857	0.369046	0.0775957	-4.75601	1.97452e-06	1.34275e-05
ENSG00000089685.15	BIRC5	1058.04	0.250069	0.0974457	-2.56624	0.0102808	0.0254274
ENSG00000089692.9	LAG3	19.2831	0.727571	0.231609	-3.14137	0.00168159	0.0053689
ENSG00000089723.10	OTUB2	118.841	0.232099	0.10195	-2.27659	0.0228106	0.0497518
ENSG00000089775.12	ZBTB25	431.486	0.436706	0.0729021	-5.99031	2.09444e-09	2.61334e-08
ENSG00000089902.10	RCOR1	1149.72	0.357961	0.0520501	-6.87723	6.10265e-12	1.18477e-10
ENSG00000090006.18	LTBP4	898.268	1.00865	0.0952192	-10.593	3.21224e-26	3.91871e-24
ENSG00000090013.11	BLVRB	171.289	0.512635	0.150718	-3.40128	0.000670717	0.00240331
ENSG00000090097.22	PCBP4	2225.92	0.29023	0.0816945	-3.55263	0.000381408	0.00147364
ENSG00000090238.12	YPEL3	205.587	0.758332	0.0728761	-10.4058	2.3336e-25	2.43544e-23
ENSG00000090372.15	STRN4	1539.6	0.116219	0.0357982	-3.2465	0.00116833	0.00391285
ENSG00000090447.12	TFAP4	239.733	0.382204	0.100403	-3.80669	0.000140838	0.0006117
ENSG00000090539.15	CHRD	108.877	1.1797	0.170284	-6.92779	4.27464e-12	8.52802e-11
ENSG00000090565.17	RAB11FIP3	976.024	0.176909	0.0614512	-2.87886	0.00399119	0.0113072
ENSG00000090581.11	GNPTG	422.991	0.232596	0.0748264	-3.10848	0.00188055	0.00589774
ENSG00000090661.12	CERS4	332.577	0.735542	0.092772	-7.9285	2.21817e-15	7.30821e-14
ENSG00000090776.6	EFNB1	2412.9	0.42624	0.0988451	-4.3122	1.61638e-05	8.82216e-05
ENSG00000090857.14	PDPR	1543.5	0.348329	0.0580282	-6.00275	1.94006e-09	2.43418e-08
ENSG00000090863.12	GLG1	3643.23	0.440084	0.0625173	-7.0394	1.93072e-12	4.05811e-11
ENSG00000090905.19	TNRC6A	1934.19	0.207424	0.0345148	-6.0097	1.85865e-09	2.34179e-08
ENSG00000090932.11	DLL3	500.397	0.30014	0.119856	-2.50417	0.0122738	0.0295405
ENSG00000090989.18	EXOC1	1099.19	0.180718	0.0435802	-4.14679	3.37173e-05	0.000169762
ENSG00000091136.15	LAMB1	1757.17	1.34929	0.171177	-7.88246	3.20993e-15	1.03492e-13
ENSG00000091262.17	ABCC6	16.9874	1.20701	0.354408	-3.40572	0.000659893	0.00236913
ENSG00000091409.16	ITGA6	1645	0.370253	0.102608	-3.60841	0.000308081	0.00122331
ENSG00000091513.16	TF	24.769	0.703852	0.196449	-3.58288	0.000339833	0.00132922
ENSG00000091536.20	MYO15A	34.2202	0.654392	0.18441	-3.54857	0.000387327	0.00149363
ENSG00000091622.16	PITPNM3	156.139	0.599405	0.119844	-5.00156	5.68682e-07	4.3562e-06
ENSG00000091640.8	SPAG7	702.625	0.263906	0.0691973	-3.81382	0.000136834	0.000596606
ENSG00000091651.9	ORC6	647.207	0.295616	0.0714543	-4.13714	3.51668e-05	0.000176175
ENSG00000091947.10	TMEM101	373.576	0.924561	0.107422	-8.60679	7.51333e-18	3.50525e-16
ENSG00000091986.16	CCDC80	177.978	0.694854	0.19246	-3.61039	0.000305738	0.00121454
ENSG00000092036.19	HAUS4	418.611	0.804998	0.104767	-7.68369	1.54575e-14	4.47971e-13
ENSG00000092068.21	SLC7A8	279.386	0.858796	0.135384	-6.34341	2.24735e-10	3.29349e-09
ENSG00000092096.19	SLC22A17	1103.97	0.269111	0.0981278	-2.74245	0.0060982	0.0162274
ENSG00000092098.17	RNF31	474.611	0.408812	0.118501	-3.44987	0.000560861	0.00206323
ENSG00000092199.19	HNRNPC	12188	0.39316	0.0259642	-15.1424	8.50492e-52	9.59727e-49
ENSG00000092445.12	TYRO3	720.144	0.60649	0.0596481	-10.1678	2.76049e-24	2.55593e-22
ENSG00000093072.19	ADA2	330.637	0.488409	0.176359	-2.7694	0.00561595	0.0151157
ENSG00000094631.21	HDAC6	1208.4	0.42024	0.056594	-7.42552	1.12334e-13	2.82872e-12
ENSG00000094916.16	CBX5	9036.64	0.267724	0.0923763	-2.89819	0.00375328	0.0107139
ENSG00000095059.17	DHPS	632.19	0.304755	0.0440537	-6.91781	4.58664e-12	9.10019e-11
ENSG00000095066.12	HOOK2	215.027	0.269335	0.109793	-2.45311	0.0141627	0.0333229
ENSG00000095209.12	TMEM38B	619.311	0.50133	0.111007	-4.51618	6.29654e-06	3.80851e-05
ENSG00000095303.17	PTGS1	56.0171	2.06193	0.215381	-9.57342	1.03425e-21	7.49935e-20
ENSG00000095370.20	SH2D3C	142.746	0.353399	0.112226	-3.14898	0.00163839	0.00524631
ENSG00000095397.16	WHRN	235.789	0.853953	0.080967	-10.5469	5.24906e-26	6.07511e-24
ENSG00000095539.15	SEMA4G	158.529	0.576433	0.127806	-4.51023	6.47573e-06	3.90773e-05
ENSG00000095564.15	BTAF1	3237.72	0.69742	0.0948813	-7.35045	1.97539e-13	4.80669e-12
ENSG00000095574.12	IKZF5	487.363	0.139014	0.0572732	-2.42721	0.0152155	0.0353866
ENSG00000096093.16	EFHC1	681.841	0.186881	0.0756602	-2.47001	0.013511	0.0320217
ENSG00000096872.17	IFT74	380.096	0.205871	0.0676436	-3.04346	0.00233871	0.00712579
ENSG00000097007.19	ABL1	1623.04	0.153715	0.0485891	-3.16356	0.00155851	0.0050284
ENSG00000099139.14	PCSK5	102.208	0.628898	0.117161	-5.3678	7.97019e-08	7.32324e-07
ENSG00000099219.15	ERMP1	438.529	0.768926	0.0700133	-10.9826	4.6357e-28	7.09301e-26
ENSG00000099251.14	HSD17B7P2	48.5164	0.589507	0.189362	-3.11312	0.00185121	0.00582091
ENSG00000099282.10	TSPAN15	73.2506	0.372664	0.133932	-2.78248	0.00539448	0.014587
ENSG00000099308.11	MAST3	217.876	0.619807	0.07295	-8.49632	1.95698e-17	8.57604e-16
ENSG00000099331.14	MYO9B	1058.11	0.167171	0.0556989	-3.00134	0.00268798	0.00803234
ENSG00000099337.5	KCNK6	26.707	0.798645	0.20577	-3.88126	0.000103917	0.000467885
ENSG00000099338.23	CATSPERG	61.014	0.77606	0.203334	-3.81667	0.000135266	0.000590337
ENSG00000099617.4	EFNA2	68.2185	0.447786	0.146185	-3.06315	0.00219018	0.00673483
ENSG00000099622.14	CIRBP	4145.29	0.261502	0.0370327	-7.06138	1.64855e-12	3.52244e-11
ENSG00000099797.15	TECR	690.432	0.136674	0.0577093	-2.36833	0.0178687	0.0405504
ENSG00000099804.9	CDC34	934.44	0.178777	0.0527145	-3.39142	0.000695316	0.00248063
ENSG00000099840.14	IZUMO4	13.307	0.821871	0.267446	-3.07303	0.00211897	0.00654476
ENSG00000099849.15	RASSF7	76.3928	0.537006	0.155233	-3.45935	0.000541487	0.00200052
ENSG00000099860.9	GADD45B	107.518	0.684954	0.29045	-2.35825	0.0183612	0.0415168
ENSG00000099864.18	PALM	999.888	0.25275	0.108847	-2.32207	0.0202293	0.045008
ENSG00000099875.16	MKNK2	1381.51	0.349688	0.105086	-3.32764	0.000875851	0.00304047
ENSG00000099917.17	MED15	1277.45	0.336354	0.0713359	-4.71507	2.41627e-06	1.611e-05
ENSG00000099942.13	CRKL	2920.19	0.226	0.0435912	-5.18454	2.16553e-07	1.81096e-06
ENSG00000099954.19	CECR2	1792.52	1.21644	0.124356	-9.78193	1.34625e-22	1.07551e-20
ENSG00000099974.8	DDTL	50.5788	0.338708	0.136565	-2.48019	0.0131311	0.0312897
ENSG00000099991.18	CABIN1	1468.81	0.250945	0.0712153	-3.52376	0.000425474	0.00161827
ENSG00000099992.16	TBC1D10A	138.918	0.333099	0.107683	-3.09333	0.00197924	0.00616549
ENSG00000099999.15	RNF215	301.76	0.309664	0.0787926	-3.93011	8.49061e-05	0.000389873
ENSG00000100027.17	YPEL1	488.752	0.607857	0.0654334	-9.2897	1.54729e-20	9.76794e-19
ENSG00000100033.17	PRODH	1015.5	0.799899	0.176943	-4.52065	6.16502e-06	3.73521e-05
ENSG00000100034.14	PPM1F	525.689	0.255946	0.0550356	-4.65054	3.31064e-06	2.13249e-05
ENSG00000100060.18	MFNG	59.9497	0.647179	0.137601	-4.70329	2.56003e-06	1.69433e-05
ENSG00000100068.14	LRP5L	54.4379	0.472189	0.165108	-2.85988	0.00423804	0.0118983
ENSG00000100075.10	SLC25A1	546.497	0.20194	0.07113	-2.83903	0.00452507	0.012575
ENSG00000100077.16	GRK3	903.96	0.336686	0.0544689	-6.18126	6.35932e-10	8.65894e-09
ENSG00000100095.19	SEZ6L	342.107	0.486742	0.142149	-3.42417	0.000616672	0.0022362
ENSG00000100097.12	LGALS1	192.664	0.478197	0.147826	-3.23486	0.00121703	0.00405488
ENSG00000100099.21	HPS4	1301.86	0.595535	0.0600213	-9.92207	3.33776e-23	2.84261e-21
ENSG00000100100.13	PIK3IP1	171.727	0.956326	0.0820892	-11.6498	2.29896e-31	5.06192e-29
ENSG00000100129.18	EIF3L	7362.89	0.641166	0.0603441	-10.6251	2.27647e-26	2.8346e-24
ENSG00000100147.14	CCDC134	335.733	0.196551	0.0753259	-2.60934	0.00907176	0.0228758
ENSG00000100154.15	TTC28	1476.79	0.396212	0.0485542	-8.16021	3.34446e-16	1.23738e-14
ENSG00000100201.23	DDX17	14974.8	0.368742	0.0485565	-7.59407	3.10004e-14	8.42939e-13
ENSG00000100207.21	TCF20	1295.28	0.129934	0.0418596	-3.10404	0.00190898	0.00597134
ENSG00000100225.18	FBXO7	1527.27	0.306936	0.0477299	-6.43068	1.27038e-10	1.94874e-09
ENSG00000100226.16	GTPBP1	1424.17	0.479837	0.030728	-15.6156	5.69849e-55	1.14318e-51
ENSG00000100227.19	POLDIP3	2147.42	0.529576	0.0301467	-17.5667	4.43601e-69	2.66974e-65
ENSG00000100234.12	TIMP3	533.336	0.941174	0.151736	-6.2027	5.55021e-10	7.64955e-09
ENSG00000100242.16	SUN2	617.582	0.378529	0.107946	-3.50665	0.000453785	0.00171482
ENSG00000100281.14	HMGXB4	1018.76	0.155205	0.0498324	-3.11455	0.00184226	0.00579984
ENSG00000100288.20	CHKB	345.915	0.369289	0.0861503	-4.28657	1.81451e-05	9.77939e-05
ENSG00000100290.3	BIK	21.0032	0.825513	0.251497	-3.2824	0.00102926	0.00349573
ENSG00000100296.14	THOC5	688.088	0.205199	0.0788407	-2.60271	0.00924914	0.0232614
ENSG00000100297.16	MCM5	932.002	0.181933	0.0737074	-2.46831	0.0135751	0.0321483
ENSG00000100299.18	ARSA	169.881	0.448125	0.120053	-3.73273	0.000189414	0.000792185
ENSG00000100307.13	CBX7	61.7162	0.382797	0.138323	-2.76742	0.00565019	0.015192
ENSG00000100314.4	CABP7	20.022	1.15522	0.303528	-3.80596	0.000141254	0.000613288
ENSG00000100316.16	RPL3	26535.2	0.848828	0.0769007	-11.038	2.50615e-28	4.04005e-26
ENSG00000100321.15	SYNGR1	629.263	0.51776	0.120127	-4.31011	1.63172e-05	8.90319e-05
ENSG00000100324.14	TAB1	498.002	0.231951	0.0534844	-4.3368	1.44571e-05	7.97233e-05
ENSG00000100330.16	MTMR3	1309.33	0.350635	0.0417058	-8.40734	4.19419e-17	1.76518e-15
ENSG00000100345.23	MYH9	2864.53	0.459215	0.107721	-4.26298	2.01715e-05	0.000107433
ENSG00000100353.18	EIF3D	2428.42	0.347703	0.0669212	-5.1957	2.03955e-07	1.71594e-06
ENSG00000100354.21	TNRC6B	1591.56	0.239778	0.0766052	-3.13005	0.00174777	0.00554392
ENSG00000100359.21	SGSM3	548.778	0.631575	0.0669772	-9.42971	4.11226e-21	2.82307e-19
ENSG00000100403.12	ZC3H7B	1888.74	0.126838	0.0486763	-2.60574	0.00916754	0.0230851
ENSG00000100416.15	TRMU	539.162	0.215472	0.048386	-4.45319	8.46038e-06	4.95627e-05
ENSG00000100417.12	PMM1	329.57	0.335286	0.0685507	-4.89107	1.00291e-06	7.29852e-06
ENSG00000100429.18	HDAC10	135.398	0.519945	0.0970191	-5.3592	8.35909e-08	7.64943e-07
ENSG00000100433.16	KCNK10	350.923	0.495876	0.127521	-3.88859	0.000100826	0.00045556
ENSG00000100439.11	ABHD4	411.846	0.43574	0.0899765	-4.84282	1.2801e-06	9.10645e-06
ENSG00000100441.10	KHNYN	1114.75	0.22074	0.0960849	-2.29735	0.021599	0.0474821
ENSG00000100445.18	SDR39U1	586.154	0.107224	0.0416803	-2.57254	0.0100955	0.0250582
ENSG00000100504.17	PYGL	477.828	0.297381	0.0787326	-3.7771	0.000158667	0.000678524
ENSG00000100575.14	TIMM9	469.463	0.140387	0.0605823	-2.31729	0.0204878	0.0454603
ENSG00000100577.19	GSTZ1	252.311	0.248133	0.0718888	-3.45162	0.000557236	0.00205171
ENSG00000100600.15	LGMN	653.989	0.475261	0.0631577	-7.52499	5.27224e-14	1.38559e-12
ENSG00000100625.9	SIX4	129.72	0.53934	0.0991837	-5.43779	5.39448e-08	5.13158e-07
ENSG00000100626.17	GALNT16	283.426	0.263826	0.0772357	-3.41586	0.000635807	0.00229107
ENSG00000100650.16	SRSF5	4942.74	0.441338	0.0986678	-4.47297	7.71407e-06	4.56257e-05
ENSG00000100711.14	ZFYVE21	391.854	0.211995	0.0690899	-3.06839	0.00215213	0.00663876
ENSG00000100767.17	PAPLN	234.543	0.656988	0.170641	-3.85012	0.000118061	0.000522577
ENSG00000100802.15	C14orf93	113.238	0.532748	0.118101	-4.51097	6.45328e-06	3.89549e-05
ENSG00000100813.15	ACIN1	3382.61	0.297363	0.0411978	-7.21793	5.27835e-13	1.21402e-11
ENSG00000100814.18	CCNB1IP1	1515.15	0.825781	0.0749885	-11.0121	3.34116e-28	5.24562e-26
ENSG00000100836.11	PABPN1	2512.89	0.409013	0.0463841	-8.81795	1.16578e-18	5.9458e-17
ENSG00000100897.18	DCAF11	968.656	0.150814	0.0519817	-2.90129	0.00371626	0.0106318
ENSG00000100911.16	PSME2	671.022	0.16162	0.0656323	-2.46251	0.0137968	0.0326134
ENSG00000100938.19	GMPR2	773.813	0.364716	0.0517577	-7.04662	1.8332e-12	3.87116e-11
ENSG00000100941.9	PNN	4676.45	0.27021	0.0479997	-5.62942	1.80815e-08	1.89143e-07
ENSG00000100968.14	NFATC4	451.849	1.14583	0.0772387	-14.8349	8.71775e-50	7.49519e-47
ENSG00000100982.12	PCIF1	475.708	0.516166	0.0550528	-9.37582	6.86384e-21	4.60694e-19
ENSG00000100991.12	TRPC4AP	1681.56	0.216831	0.0368642	-5.88188	4.05635e-09	4.80246e-08
ENSG00000101000.6	PROCR	141.558	1.14872	0.238978	-4.80682	1.53351e-06	1.07109e-05
ENSG00000101004.15	NINL	649.378	0.672399	0.0783003	-8.58744	8.89298e-18	4.10646e-16
ENSG00000101019.22	UQCC1	911.573	0.233056	0.0757743	-3.07566	0.0021004	0.00650363
ENSG00000101040.20	ZMYND8	2360.11	0.107134	0.0417109	-2.56848	0.0102146	0.0252982
ENSG00000101049.18	SGK2	42.504	2.15872	0.230226	-9.37651	6.81937e-21	4.59417e-19
ENSG00000101104.13	PABPC1L	634.543	0.529236	0.156583	-3.3799	0.000725125	0.00256834
ENSG00000101115.13	SALL4	2489.38	0.768903	0.145836	-5.27238	1.34665e-07	1.17913e-06
ENSG00000101132.10	PFDN4	399.045	0.284791	0.0707333	-4.02626	5.667e-05	0.000271544
ENSG00000101160.15	CTSZ	213.102	0.939856	0.125917	-7.4641	8.38712e-14	2.14186e-12
ENSG00000101190.13	TCFL5	232.597	0.329824	0.0633838	-5.20361	1.95456e-07	1.65213e-06
ENSG00000101199.13	ARFGAP1	1223.42	0.495583	0.109945	-4.50754	6.5582e-06	3.9509e-05
ENSG00000101204.18	CHRNA4	196.959	0.36066	0.143922	-2.50595	0.0122123	0.0294188
ENSG00000101213.7	PTK6	15.1861	1.02325	0.270712	-3.77984	0.000156932	0.000672539
ENSG00000101236.17	RNF24	1214.11	0.214469	0.0733378	-2.92439	0.00345127	0.00996206
ENSG00000101266.19	CSNK2A1	5609.26	0.150332	0.060281	-2.49385	0.0126367	0.0302794
ENSG00000101290.14	CDS2	2223.05	0.254202	0.0340779	-7.45945	8.68828e-14	2.20939e-12
ENSG00000101333.19	PLCB4	711.487	0.258839	0.0763421	-3.39051	0.00069763	0.0024873
ENSG00000101336.18	HCK	34.0415	1.28504	0.302732	-4.24483	2.18763e-05	0.000115524
ENSG00000101337.16	TM9SF4	1685.79	0.17066	0.0398592	-4.28157	1.85579e-05	9.98695e-05
ENSG00000101384.12	JAG1	2432.03	0.417934	0.121587	-3.43733	0.000587474	0.00214583
ENSG00000101400.6	SNTA1	121.995	0.311366	0.130514	-2.3857	0.0170468	0.0389644
ENSG00000101444.13	AHCY	3198.19	0.509219	0.0539466	-9.43931	3.75226e-21	2.58577e-19
ENSG00000101447.15	FAM83D	342.31	0.272385	0.0794034	-3.43039	0.000602704	0.00219259
ENSG00000101464.11	PIGU	418.282	0.154831	0.0584451	-2.64918	0.00806885	0.0206672
ENSG00000101493.11	ZNF516	1431.32	0.576618	0.0684757	-8.42077	3.74011e-17	1.58145e-15
ENSG00000101546.13	RBFA	376.311	0.418767	0.0601801	-6.95855	3.43785e-12	6.96637e-11
ENSG00000101665.10	SMAD7	156.123	0.395924	0.112715	-3.51262	0.000443711	0.00168091
ENSG00000101680.16	LAMA1	1359.99	1.19826	0.109366	-10.9564	6.1906e-28	9.16158e-26
ENSG00000101751.11	POLI	871.048	0.186923	0.0551991	-3.38634	0.000708316	0.00251745
ENSG00000101782.15	RIOK3	2026.36	0.231758	0.0635448	-3.64715	0.000265162	0.00106959
ENSG00000101849.18	TBL1X	1558.28	0.456084	0.138566	-3.29145	0.000996726	0.00340169
ENSG00000101850.13	GPR143	28.0555	0.969039	0.318356	-3.04389	0.00233542	0.00711903
ENSG00000101997.13	CCDC22	187.044	0.224515	0.0737545	-3.04408	0.00233391	0.00711802
ENSG00000102001.13	CACNA1F	12.5967	3.13649	0.461707	-6.79325	1.09636e-11	2.0365e-10
ENSG00000102054.18	RBBP7	3864.33	0.213705	0.0591916	-3.61041	0.000305719	0.00121454
ENSG00000102057.10	KCND1	79.9713	1.10871	0.207155	-5.3521	8.69399e-08	7.91978e-07
ENSG00000102081.16	FMR1	1651.22	0.167485	0.0423206	-3.95753	7.573e-05	0.000351312
ENSG00000102096.9	PIM2	361.399	0.513891	0.140246	-3.66422	0.000248098	0.00100933
ENSG00000102098.19	SCML2	492.997	0.206297	0.0716565	-2.87897	0.00398972	0.0113048
ENSG00000102119.12	EMD	752.475	0.679688	0.0989952	-6.86587	6.60861e-12	1.27477e-10
ENSG00000102125.16	TAFAZZIN	226.023	0.586422	0.0869363	-6.74542	1.52587e-11	2.76325e-10
ENSG00000102158.22	MAGT1	1329.05	0.176874	0.0620425	-2.85085	0.00436026	0.012194
ENSG00000102181.21	CD99L2	1809.46	0.324549	0.0808199	-4.0157	5.92689e-05	0.000282946
ENSG00000102225.17	CDK16	3345.54	0.214432	0.0608073	-3.52642	0.000421223	0.00160548
ENSG00000102226.10	USP11	5213.38	0.167682	0.0708951	-2.36521	0.0180198	0.0408626
ENSG00000102302.8	FGD1	420.666	0.353464	0.0567636	-6.22696	4.75579e-10	6.64082e-09
ENSG00000102312.24	PORCN	158.451	0.180678	0.0751953	-2.40279	0.0162705	0.0374795
ENSG00000102316.17	MAGED2	4844.57	0.186582	0.0568232	-3.28355	0.00102509	0.00348484
ENSG00000102349.18	KLF8	377.397	0.756345	0.11245	-6.72606	1.7432e-11	3.1317e-10
ENSG00000102393.14	GLA	320.699	0.170711	0.0670744	-2.5451	0.0109245	0.0267483
ENSG00000102572.15	STK24	2173.23	0.389828	0.0398219	-9.78929	1.2517e-22	1.00442e-20
ENSG00000102796.12	DHRS12	63.2278	0.509373	0.148459	-3.43108	0.000601177	0.00218792
ENSG00000102804.15	TSC22D1	4701.38	0.208871	0.048603	-4.29749	1.72744e-05	9.36604e-05
ENSG00000102878.18	HSF4	51.0926	0.659746	0.222134	-2.97004	0.0029776	0.00876292
ENSG00000102882.12	MAPK3	627.047	0.384346	0.0592607	-6.48567	8.83359e-11	1.39827e-09
ENSG00000102886.15	GDPD3	13.7772	0.908015	0.275988	-3.29005	0.00100169	0.0034143
ENSG00000102893.17	PHKB	1690.82	0.102109	0.0334906	-3.04888	0.00229697	0.0070184
ENSG00000102901.13	CENPT	581.224	0.185125	0.053289	-3.47398	0.000512797	0.00190977
ENSG00000103024.8	NME3	149.331	0.468156	0.0945376	-4.95206	7.34314e-07	5.49442e-06
ENSG00000103091.15	WDR59	920.916	0.309457	0.056896	-5.439	5.35819e-08	5.10244e-07
ENSG00000103126.15	AXIN1	610.759	0.193061	0.0728963	-2.64844	0.00808653	0.0207095
ENSG00000103145.11	HCFC1R1	211.568	0.290024	0.0746743	-3.88385	0.000102814	0.000463613
ENSG00000103154.10	NECAB2	277.101	0.758368	0.0991715	-7.64704	2.05665e-14	5.77348e-13
ENSG00000103168.17	TAF1C	507.989	0.247762	0.0591505	-4.18867	2.80598e-05	0.00014446
ENSG00000103184.12	SEC14L5	25.1568	0.507778	0.207491	-2.44722	0.0143961	0.0337592
ENSG00000103187.8	COTL1	2666.21	0.152807	0.0548339	-2.78672	0.00532448	0.0144215
ENSG00000103197.18	TSC2	1142.07	0.107795	0.0447846	-2.40697	0.0160853	0.0371276
ENSG00000103202.13	NME4	908.039	0.333126	0.113673	-2.93056	0.00338357	0.0097953
ENSG00000103222.20	ABCC1	1246.58	0.490946	0.0768786	-6.38599	1.70293e-10	2.53474e-09
ENSG00000103226.19	NOMO3	1206.07	0.294023	0.0681691	-4.31313	1.60957e-05	8.78768e-05
ENSG00000103227.19	LMF1	114.738	0.325759	0.120304	-2.7078	0.0067731	0.0177724
ENSG00000103253.19	HAGHL	118.881	0.32052	0.111693	-2.86965	0.00410925	0.011589
ENSG00000103269.14	RHBDL1	28.9754	0.80985	0.250737	-3.22988	0.00123844	0.00411484
ENSG00000103365.15	GGA2	2067.45	0.63897	0.0929485	-6.87445	6.2229e-12	1.20552e-10
ENSG00000103479.17	RBL2	1528.44	0.152409	0.0557545	-2.73358	0.00626498	0.0166027
ENSG00000103485.19	QPRT	1440.3	0.782575	0.116795	-6.70042	2.07815e-11	3.67134e-10
ENSG00000103510.20	KAT8	578.004	0.365873	0.0503127	-7.27199	3.54238e-13	8.317e-12
ENSG00000103512.16	NOMO1	2160.56	0.229178	0.047097	-4.86609	1.13829e-06	8.19126e-06
ENSG00000103534.17	TMC5	15.6548	1.01895	0.374621	-2.71995	0.00652911	0.0172117
ENSG00000103544.16	VPS35L	1065.02	0.112241	0.0489119	-2.29476	0.0217467	0.0477428
ENSG00000103710.11	RASL12	16.2321	0.924871	0.304911	-3.03325	0.00241934	0.00733892
ENSG00000103742.12	IGDCC4	537.454	0.840047	0.126962	-6.6165	3.67809e-11	6.24134e-10
ENSG00000103811.18	CTSH	89.7406	0.791977	0.166633	-4.75281	2.00606e-06	1.36163e-05
ENSG00000103852.13	TTC23	294.223	0.199145	0.070316	-2.83214	0.00462376	0.0128001
ENSG00000103855.18	CD276	1635.93	0.312202	0.0602129	-5.18497	2.16053e-07	1.80762e-06
ENSG00000103876.14	FAH	150.547	0.398316	0.101474	-3.92531	8.66176e-05	0.000396522
ENSG00000103995.14	CEP152	302.895	0.49598	0.0714668	-6.94	3.92088e-12	7.87447e-11
ENSG00000104059.5	FAM189A1	95.3601	0.711235	0.133102	-5.34353	9.11518e-08	8.26474e-07
ENSG00000104081.14	BMF	466.837	0.35966	0.146468	-2.45555	0.0140669	0.0331349
ENSG00000104140.7	RHOV	17.4345	0.592529	0.238442	-2.485	0.0129551	0.0309193
ENSG00000104177.19	MYEF2	3641.41	0.264832	0.0549242	-4.82177	1.42292e-06	9.99256e-06
ENSG00000104213.13	PDGFRL	13.7129	0.598867	0.249949	-2.39595	0.0165772	0.0380741
ENSG00000104231.11	ZFAND1	503.585	0.586452	0.0964953	-6.07752	1.22057e-09	1.5741e-08
ENSG00000104290.11	FZD3	3635.22	0.291742	0.0827836	-3.52415	0.000424847	0.00161623
ENSG00000104312.8	RIPK2	235.677	0.361138	0.0836744	-4.31599	1.58891e-05	8.68798e-05
ENSG00000104324.16	CPQ	22.258	3.22857	0.28011	-11.5261	9.74592e-31	2.02256e-28
ENSG00000104332.12	SFRP1	7201.99	0.497348	0.169345	-2.93689	0.00331527	0.00962334
ENSG00000104365.16	IKBKB	474.402	0.167833	0.0647441	-2.59226	0.0095349	0.0238538
ENSG00000104408.11	EIF3E	7380.12	0.727868	0.0617294	-11.7913	4.32971e-32	1.02859e-29
ENSG00000104419.17	NDRG1	1063.52	0.724017	0.283786	-2.55128	0.0107329	0.0263757
ENSG00000104517.13	UBR5	4273.1	0.332633	0.0466503	-7.13035	1.0011e-12	2.22598e-11
ENSG00000104529.19	EEF1D	2349.12	0.191512	0.0387205	-4.94602	7.5747e-07	5.63838e-06
ENSG00000104714.14	ERICH1	366.175	0.483935	0.0784938	-6.16527	7.03634e-10	9.48776e-09
ENSG00000104728.16	ARHGEF10	825.349	0.284695	0.101311	-2.8101	0.00495263	0.0135711
ENSG00000104756.16	KCTD9	669.608	0.154966	0.0653022	-2.37307	0.0176411	0.0401044
ENSG00000104760.17	FGL1	50.0147	0.87462	0.379012	-2.30763	0.0210197	0.0464176
ENSG00000104774.13	MAN2B1	635.618	0.927781	0.0801513	-11.5754	5.49329e-31	1.15327e-28
ENSG00000104805.16	NUCB1	1767.05	0.587731	0.0774501	-7.58851	3.23597e-14	8.77258e-13
ENSG00000104823.9	ECH1	895.38	0.227518	0.0648449	-3.50865	0.000450384	0.00170476
ENSG00000104824.18	HNRNPL	4251.3	0.177217	0.0277999	-6.37474	1.83273e-10	2.71452e-09
ENSG00000104833.12	TUBB4A	1383.9	0.333835	0.0795596	-4.19603	2.71629e-05	0.000140282
ENSG00000104859.15	CLASRP	408.183	0.237082	0.0661618	-3.58338	0.000339182	0.00132725
ENSG00000104870.13	FCGRT	161.373	0.713678	0.101371	-7.04029	1.91839e-12	4.03689e-11
ENSG00000104881.16	PPP1R13L	85.3467	1.28635	0.166836	-7.71028	1.25537e-14	3.67951e-13
ENSG00000104884.17	ERCC2	746.595	0.382999	0.0577845	-6.62805	3.4014e-11	5.82107e-10
ENSG00000104885.19	DOT1L	1454.41	0.421543	0.0571685	-7.37371	1.65946e-13	4.07641e-12
ENSG00000104888.10	SLC17A7	187.109	1.22116	0.471288	-2.59111	0.00956657	0.023923
ENSG00000104894.12	CD37	73.8518	0.935962	0.116395	-8.04127	8.89152e-16	3.09319e-14
ENSG00000104897.10	SF3A2	898.43	0.379023	0.0614862	-6.16436	7.07666e-10	9.535e-09
ENSG00000104901.7	DKKL1	12.7803	1.33297	0.283926	-4.69479	2.66881e-06	1.7573e-05
ENSG00000104936.20	DMPK	553.342	0.372233	0.063842	-5.83054	5.52481e-09	6.37383e-08
ENSG00000104946.14	TBC1D17	323.542	0.380047	0.0719366	-5.28309	1.27023e-07	1.11601e-06
ENSG00000104973.19	MED25	672.294	0.350251	0.0701181	-4.99516	5.87867e-07	4.48982e-06
ENSG00000104976.12	SNAPC2	172.343	0.448894	0.0919995	-4.8793	1.0646e-06	7.70089e-06
ENSG00000104983.8	CCDC61	68.6495	0.730646	0.157749	-4.63171	3.62666e-06	2.31049e-05
ENSG00000105048.18	TNNT1	338.77	0.601534	0.114845	-5.23778	1.62521e-07	1.40264e-06
ENSG00000105136.22	ZNF419	354.065	0.203167	0.0576054	-3.52687	0.00042051	0.00160345
ENSG00000105193.9	RPS16	5222.93	0.355791	0.0575952	-6.17744	6.51475e-10	8.8439e-09
ENSG00000105202.9	FBL	2184.31	0.28994	0.0407253	-7.1194	1.08399e-12	2.3926e-11
ENSG00000105221.18	AKT2	1424.04	0.300749	0.0433443	-6.9386	3.96002e-12	7.94423e-11
ENSG00000105223.20	PLD3	2839.08	0.221468	0.0773608	-2.8628	0.00419922	0.0118058
ENSG00000105227.16	PRX	79.0468	0.897907	0.166581	-5.39022	7.03708e-08	6.5492e-07
ENSG00000105245.9	NUMBL	404.488	0.215947	0.0607205	-3.55641	0.000375959	0.00145508
ENSG00000105255.11	FSD1	527.582	0.185445	0.0755281	-2.45531	0.0140764	0.0331528
ENSG00000105270.15	CLIP3	1861.86	0.604131	0.102481	-5.89503	3.7462e-09	4.45277e-08
ENSG00000105278.12	ZFR2	94.2238	0.523751	0.122032	-4.2919	1.77152e-05	9.57055e-05
ENSG00000105287.13	PRKD2	359.587	0.376616	0.0974546	-3.86453	0.000111303	0.000497298
ENSG00000105289.15	TJP3	40.7505	1.54215	0.307967	-5.00751	5.51382e-07	4.22906e-06
ENSG00000105321.14	CCDC9	363.793	0.376716	0.161698	-2.32975	0.0198196	0.0443149
ENSG00000105323.18	HNRNPUL1	5047.58	0.0925316	0.033304	-2.77839	0.00546286	0.014752
ENSG00000105327.18	BBC3	325.335	0.425543	0.0958068	-4.44168	8.92602e-06	5.18698e-05
ENSG00000105329.11	TGFB1	267.226	0.758446	0.18741	-4.04699	5.188e-05	0.00025052
ENSG00000105339.11	DENND3	106.921	0.794637	0.104429	-7.60938	2.75412e-14	7.58012e-13
ENSG00000105341.19	DMAC2	592.174	0.294937	0.0471001	-6.26191	3.8028e-10	5.37663e-09
ENSG00000105355.9	PLIN3	528.811	0.622498	0.0790591	-7.87382	3.43961e-15	1.10306e-13
ENSG00000105357.20	MYH14	121.976	0.6997	0.117115	-5.97446	2.30854e-09	2.8568e-08
ENSG00000105372.8	RPS19	9693.36	0.369467	0.0490349	-7.53478	4.89161e-14	1.28931e-12
ENSG00000105373.19	NOP53	2788.16	0.798635	0.09054	-8.8208	1.13647e-18	5.82927e-17
ENSG00000105397.14	TYK2	421.31	0.253688	0.0733284	-3.45962	0.000540937	0.0019989
ENSG00000105426.18	PTPRS	5137.32	0.624024	0.0733921	-8.50261	1.85376e-17	8.16335e-16
ENSG00000105427.10	CNFN	14.1527	1.24477	0.296149	-4.20319	2.63178e-05	0.000136464
ENSG00000105438.9	KDELR1	1823.03	0.486151	0.0587131	-8.28011	1.23063e-16	4.89406e-15
ENSG00000105464.4	GRIN2D	161.346	0.502891	0.179733	-2.79799	0.00514217	0.0139906
ENSG00000105514.8	RAB3D	333.08	0.40615	0.0598215	-6.78936	1.12632e-11	2.09001e-10
ENSG00000105519.18	CAPS	37.1568	0.684464	0.159164	-4.30036	1.70524e-05	9.25678e-05
ENSG00000105605.8	CACNG7	647.992	0.332527	0.120835	-2.7519	0.00592502	0.0158053
ENSG00000105612.9	DNASE2	164.579	0.680112	0.0990697	-6.86498	6.64996e-12	1.28138e-10
ENSG00000105613.10	MAST1	418.577	0.34311	0.118347	-2.89918	0.00374135	0.0106856
ENSG00000105639.20	JAK3	61.741	1.21417	0.182048	-6.66952	2.56639e-11	4.47261e-10
ENSG00000105640.13	RPL18A	7687.27	0.51119	0.0354223	-14.4313	3.28821e-47	2.69858e-44
ENSG00000105643.11	ARRDC2	107.946	1.06833	0.180194	-5.92876	3.05233e-09	3.69616e-08
ENSG00000105655.19	ISYNA1	1129.91	0.643416	0.128025	-5.0257	5.01601e-07	3.88021e-06
ENSG00000105662.16	CRTC1	550.281	0.244548	0.0650981	-3.75661	0.000172229	0.000729095
ENSG00000105696.9	TMEM59L	472.806	0.522798	0.0681402	-7.67239	1.68824e-14	4.83062e-13
ENSG00000105699.17	LSR	290.362	0.827418	0.243492	-3.39813	0.000678485	0.00242768
ENSG00000105700.11	KXD1	974.278	0.372176	0.0429716	-8.66097	4.67746e-18	2.24605e-16
ENSG00000105701.16	FKBP8	2387.37	0.469361	0.0533023	-8.80564	1.30109e-18	6.56178e-17
ENSG00000105711.14	SCN1B	57.6442	1.73834	0.200904	-8.65259	5.03429e-18	2.39195e-16
ENSG00000105717.14	PBX4	46.8705	0.33829	0.144682	-2.33816	0.0193789	0.0434911
ENSG00000105722.10	ERF	690.329	0.548114	0.0523898	-10.4622	1.28796e-25	1.40085e-23
ENSG00000105738.11	SIPA1L3	442.522	0.288401	0.0685997	-4.20411	2.62108e-05	0.000136066
ENSG00000105792.19	CFAP69	49.0594	0.774423	0.168438	-4.59767	4.27235e-06	2.68117e-05
ENSG00000105808.19	RASA4	490.115	1.10669	0.0744448	-14.866	5.48102e-50	4.94799e-47
ENSG00000105819.14	PMPCB	1523.97	0.168482	0.05492	-3.06776	0.00215669	0.00664941
ENSG00000105835.13	NAMPT	2820.11	0.290839	0.0854388	-3.40406	0.000663914	0.00238168
ENSG00000105856.14	HBP1	784.153	0.495215	0.0867263	-5.71009	1.12917e-08	1.22667e-07
ENSG00000105875.15	WDR91	310.675	0.274686	0.0665566	-4.1271	3.6737e-05	0.00018338
ENSG00000105928.16	GSDME	417.141	0.303099	0.0885856	-3.42154	0.000622686	0.00225393
ENSG00000106003.14	LFNG	771.912	0.796865	0.133158	-5.98433	2.17276e-09	2.70546e-08
ENSG00000106009.16	BRAT1	512.211	0.37467	0.0553488	-6.76926	1.29441e-11	2.37025e-10
ENSG00000106049.9	HIBADH	353.659	0.461363	0.0916804	-5.03229	4.84644e-07	3.76355e-06
ENSG00000106086.20	PLEKHA8	1776.78	0.195128	0.0568421	-3.4328	0.000597372	0.00217695
ENSG00000106100.11	NOD1	217.597	0.858576	0.142891	-6.00861	1.87122e-09	2.35599e-08
ENSG00000106113.19	CRHR2	18.2339	0.917089	0.261935	-3.50121	0.000463158	0.00174651
ENSG00000106123.12	EPHB6	94.7589	0.897427	0.14827	-6.05265	1.42484e-09	1.8271e-08
ENSG00000106133.18	NSUN5P2	175.548	0.339304	0.12852	-2.64007	0.00828878	0.0211632
ENSG00000106290.16	TAF6	990.887	0.170701	0.054305	-3.14338	0.00167007	0.00533589
ENSG00000106348.18	IMPDH1	469.797	0.485104	0.0641609	-7.56074	4.00774e-14	1.06725e-12
ENSG00000106462.12	EZH2	1531.32	0.282161	0.0622936	-4.52954	5.91135e-06	3.60207e-05
ENSG00000106484.16	MEST	2994.78	0.556169	0.0712018	-7.81117	5.6658e-15	1.74269e-13
ENSG00000106591.4	MRPL32	804.609	0.301104	0.0566018	-5.31969	1.03944e-07	9.34154e-07
ENSG00000106603.20	COA1	1034.71	0.147323	0.0409224	-3.60006	0.000318149	0.00125776
ENSG00000106610.16	STAG3L4	242.458	0.353974	0.0651258	-5.43523	5.47248e-08	5.19483e-07
ENSG00000106624.11	AEBP1	423.378	0.681246	0.125371	-5.43386	5.5147e-08	5.2294e-07
ENSG00000106665.16	CLIP2	1083.68	0.431179	0.085121	-5.06548	4.07373e-07	3.21606e-06
ENSG00000106682.16	EIF4H	6871.04	0.215039	0.0403106	-5.33455	9.578e-08	8.63358e-07
ENSG00000106714.18	CNTNAP3	264.77	0.366723	0.129871	-2.82374	0.00474669	0.0131022
ENSG00000106771.13	TMEM245	1875.27	0.12767	0.0419727	-3.04174	0.00235213	0.00716272
ENSG00000106772.19	PRUNE2	378.171	0.557754	0.0868472	-6.42224	1.3428e-10	2.04248e-09
ENSG00000106789.13	CORO2A	124.182	0.398624	0.138572	-2.87665	0.00401921	0.0113777
ENSG00000106853.20	PTGR1	849.564	0.66635	0.13246	-5.03059	4.8898e-07	3.7907e-06
ENSG00000106948.17	AKNA	697.501	0.466314	0.149829	-3.11231	0.00185629	0.00583485
ENSG00000106976.21	DNM1	1027.69	0.583015	0.110045	-5.29798	1.1709e-07	1.0363e-06
ENSG00000107147.14	KCNT1	22.4747	0.813528	0.221011	-3.68093	0.000232381	0.000949456
ENSG00000107186.17	MPDZ	1975.67	0.181926	0.0534344	-3.40466	0.000662477	0.00237699
ENSG00000107281.10	NPDC1	542.504	0.347759	0.0683747	-5.08607	3.65559e-07	2.9127e-06
ENSG00000107331.18	ABCA2	607.073	0.318848	0.105416	-3.02466	0.00248913	0.00752751
ENSG00000107341.5	UBE2R2	2508.66	0.21585	0.050461	-4.27757	1.88946e-05	0.00010144
ENSG00000107554.17	DNMBP	685.558	0.620768	0.0759858	-8.16953	3.09604e-16	1.15733e-14
ENSG00000107566.14	ERLIN1	830.463	0.279961	0.0738723	-3.7898	0.000150766	0.000647806
ENSG00000107679.15	PLEKHA1	621.846	0.610312	0.0850935	-7.17225	7.37746e-13	1.66085e-11
ENSG00000107719.9	PALD1	236.215	0.234726	0.0924657	-2.53852	0.0111324	0.0271872
ENSG00000107731.12	UNC5B	514.309	0.553478	0.229569	-2.41094	0.0159115	0.0367792
ENSG00000107736.22	CDH23	220.149	1.7907	0.0852713	-21	6.55556e-98	1.18361e-93
ENSG00000107816.17	LZTS2	814.549	0.189277	0.0600627	-3.15132	0.00162532	0.00521227
ENSG00000107829.15	FBXW4	287.638	0.399751	0.131834	-3.03224	0.00242749	0.00735991
ENSG00000107831.14	FGF8	10.2834	2.35873	0.425145	-5.54806	2.88859e-08	2.88939e-07
ENSG00000107833.10	NPM3	298.391	0.406548	0.0758472	-5.3601	8.3177e-08	7.61542e-07
ENSG00000107902.14	LHPP	128.912	0.582137	0.12139	-4.79558	1.62204e-06	1.12768e-05
ENSG00000107951.15	MTPAP	635.598	0.128992	0.0559369	-2.30603	0.021109	0.0465978
ENSG00000107954.11	NEURL1	111.677	0.620742	0.150711	-4.11876	3.80916e-05	0.000189618
ENSG00000107957.17	SH3PXD2A	614.186	0.40628	0.0588904	-6.89892	5.23985e-12	1.0272e-10
ENSG00000107960.11	STN1	361.677	0.225168	0.0830285	-2.71194	0.00668907	0.0175769
ENSG00000107968.10	MAP3K8	142.862	0.595553	0.11189	-5.32269	1.02245e-07	9.19802e-07
ENSG00000108107.15	RPL28	4697.68	0.510761	0.05728	-8.91692	4.79436e-19	2.58394e-17
ENSG00000108219.15	TSPAN14	1624.72	0.149339	0.0530078	-2.8173	0.00484287	0.0133249
ENSG00000108231.14	LGI1	153.179	1.56047	0.283019	-5.51365	3.51472e-08	3.4601e-07
ENSG00000108256.9	NUFIP2	4242.97	0.3611	0.0709138	-5.09209	3.5413e-07	2.82662e-06
ENSG00000108298.12	RPL19	9128.6	0.431673	0.0427337	-10.1015	5.44128e-24	4.8158e-22
ENSG00000108306.13	FBXL20	613.457	0.523437	0.0422923	-12.3766	3.49654e-35	1.07e-32
ENSG00000108349.17	CASC3	2543.48	0.403827	0.0543953	-7.42393	1.13694e-13	2.85897e-12
ENSG00000108352.13	RAPGEFL1	228.423	0.202335	0.0883992	-2.28888	0.0220863	0.0483707
ENSG00000108370.17	RGS9	53.3329	0.444315	0.159039	-2.79375	0.00521001	0.0141518
ENSG00000108375.13	RNF43	22.705	1.16482	0.386239	-3.01581	0.00256292	0.00770968
ENSG00000108387.16	SEPTIN4	98.0891	0.572061	0.107088	-5.34194	9.19551e-08	8.3304e-07
ENSG00000108465.15	CDK5RAP3	1984.2	0.503696	0.121124	-4.15852	3.2032e-05	0.000162318
ENSG00000108468.15	CBX1	3832.58	0.216089	0.0552872	-3.90849	9.28738e-05	0.00042323
ENSG00000108474.17	PIGL	262.86	0.714752	0.125962	-5.67432	1.39237e-08	1.49297e-07
ENSG00000108479.13	GALK1	155.394	0.26968	0.0865494	-3.1159	0.00183382	0.00577829
ENSG00000108515.18	ENO3	212.8	0.317531	0.133118	-2.38533	0.017064	0.0389938
ENSG00000108557.20	RAI1	874.569	0.203285	0.0722921	-2.812	0.00492343	0.0135115
ENSG00000108578.15	BLMH	1400.95	0.377293	0.0523565	-7.20623	5.7522e-13	1.31297e-11
ENSG00000108582.12	CPD	2671.05	0.0858563	0.0301699	-2.84576	0.00443059	0.0123505
ENSG00000108591.10	DRG2	521.709	0.22366	0.0478158	-4.67754	2.90339e-06	1.89372e-05
ENSG00000108604.17	SMARCD2	401.945	0.709713	0.114103	-6.21994	4.97355e-10	6.92881e-09
ENSG00000108639.8	SYNGR2	151.805	0.380898	0.102597	-3.71255	0.000205181	0.00084986
ENSG00000108684.15	ASIC2	59.8309	0.407167	0.143298	-2.84139	0.00449172	0.0125031
ENSG00000108773.11	KAT2A	808.292	0.389612	0.0640259	-6.08523	1.16324e-09	1.50339e-08
ENSG00000108797.12	CNTNAP1	439.795	0.779776	0.0832968	-9.36142	7.86702e-21	5.22202e-19
ENSG00000108799.13	EZH1	884.649	0.666345	0.079696	-8.36108	6.21472e-17	2.5618e-15
ENSG00000108828.16	VAT1	4832.61	0.499576	0.108157	-4.61898	3.85638e-06	2.44305e-05
ENSG00000108830.10	RND2	1774.95	0.343111	0.120774	-2.84094	0.00449812	0.0125117
ENSG00000108840.16	HDAC5	993.719	0.806065	0.0399289	-20.1875	1.26097e-90	1.13834e-86
ENSG00000108848.16	LUC7L3	4800.31	0.465643	0.0472446	-9.85601	6.45626e-23	5.32273e-21
ENSG00000108947.5	EFNB3	1472.87	0.523489	0.197793	-2.64665	0.00812946	0.0208077
ENSG00000108963.19	DPH1	368.336	0.490074	0.0825235	-5.93859	2.8748e-09	3.49761e-08
ENSG00000109046.15	WSB1	11239.5	1.24164	0.15007	-8.27377	1.29793e-16	5.15036e-15
ENSG00000109083.14	IFT20	374.272	0.181517	0.0713345	-2.54459	0.0109407	0.0267735
ENSG00000109103.12	UNC119	724.307	0.936512	0.0607317	-15.4205	1.19213e-53	1.65568e-50
ENSG00000109107.14	ALDOC	593.5	0.383994	0.113362	-3.38733	0.000705754	0.00251082
ENSG00000109113.20	RAB34	231.545	0.396537	0.0826924	-4.79532	1.62412e-06	1.1287e-05
ENSG00000109255.11	NMU	172.15	0.502161	0.132615	-3.78662	0.000152711	0.000655538
ENSG00000109323.11	MANBA	608.026	0.535504	0.114343	-4.68331	2.82273e-06	1.85123e-05
ENSG00000109445.11	ZNF330	655.569	0.204259	0.0701188	-2.91304	0.00357933	0.0102955
ENSG00000109475.17	RPL34	4428.13	0.333504	0.0575211	-5.79794	6.71357e-09	7.6187e-08
ENSG00000109606.13	DHX15	4204.5	0.133278	0.0411657	-3.23759	0.00120546	0.00401931
ENSG00000109618.13	SEPSECS	453.153	0.140311	0.0550356	-2.54947	0.0107888	0.0264946
ENSG00000109625.19	CPZ	21.5274	2.34711	0.265343	-8.84557	9.10586e-19	4.7654e-17
ENSG00000109685.19	NSD2	4831.38	0.184527	0.0672295	-2.74473	0.00605599	0.016127
ENSG00000109686.19	SH3D19	426.581	0.501851	0.106342	-4.71921	2.36768e-06	1.58386e-05
ENSG00000109736.15	MFSD10	467.334	0.572076	0.0859315	-6.65735	2.78807e-11	4.8217e-10
ENSG00000109832.14	DDX25	257.558	0.37375	0.102861	-3.63353	0.000279573	0.00112171
ENSG00000109906.15	ZBTB16	628.518	0.863465	0.137137	-6.29635	3.0474e-10	4.37716e-09
ENSG00000109920.13	FNBP4	1866.78	0.550489	0.0754986	-7.29138	3.06789e-13	7.28826e-12
ENSG00000109991.10	P2RX3	629.725	0.878978	0.151262	-5.81097	6.21136e-09	7.08888e-08
ENSG00000110002.16	VWA5A	506.385	0.339317	0.138201	-2.45524	0.0140792	0.0331551
ENSG00000110011.14	DNAJC4	214.74	0.274824	0.0706727	-3.88868	0.000100791	0.000455513
ENSG00000110057.8	UNC93B1	131.602	0.837297	0.149998	-5.58205	2.37693e-08	2.42461e-07
ENSG00000110063.10	DCPS	305.107	0.175876	0.0574607	-3.0608	0.00220748	0.0067794
ENSG00000110148.10	CCKBR	70.4122	1.06318	0.173879	-6.11446	9.68828e-10	1.26939e-08
ENSG00000110171.21	TRIM3	357.029	0.331611	0.06711	-4.94131	7.75978e-07	5.75844e-06
ENSG00000110195.14	FOLR1	11.2308	1.76691	0.574878	-3.07353	0.00211543	0.00653785
ENSG00000110237.5	ARHGEF17	805.771	0.573575	0.0790848	-7.25267	4.08644e-13	9.50782e-12
ENSG00000110318.15	CEP126	250.384	0.238089	0.0846734	-2.81185	0.00492575	0.0135138
ENSG00000110400.11	NECTIN1	1536.65	0.274633	0.0610491	-4.49855	6.84176e-06	4.09983e-05
ENSG00000110492.17	MDK	3325.16	0.628762	0.120708	-5.20897	1.89892e-07	1.61265e-06
ENSG00000110628.16	SLC22A18	85.083	1.13555	0.223911	-5.07141	3.94878e-07	3.1311e-06
ENSG00000110651.12	CD81	2308.88	0.205211	0.0444625	-4.61536	3.92407e-06	2.48245e-05
ENSG00000110675.13	ELMOD1	118.039	0.386884	0.146514	-2.6406	0.00827596	0.0211347
ENSG00000110697.13	PITPNM1	666.448	0.206049	0.0885623	-2.3266	0.0199865	0.0446272
ENSG00000110700.7	RPS13	4668.53	0.292556	0.0440039	-6.64842	2.96257e-11	5.11065e-10
ENSG00000110711.11	AIP	373.022	0.319308	0.0534247	-5.97678	2.27585e-09	2.82215e-08
ENSG00000110786.18	PTPN5	213.033	0.599012	0.122595	-4.88611	1.02846e-06	7.46934e-06
ENSG00000110841.14	PPFIBP1	762.81	0.772859	0.0456446	-16.9321	2.60916e-64	1.17771e-60
ENSG00000110844.14	PRPF40B	320.989	0.340738	0.0634967	-5.36624	8.03952e-08	7.37569e-07
ENSG00000110881.12	ASIC1	324.506	0.579005	0.108677	-5.32777	9.94265e-08	8.94888e-07
ENSG00000110888.19	CAPRIN2	1019.65	0.622771	0.101411	-6.14108	8.19647e-10	1.09135e-08
ENSG00000110906.13	KCTD10	1468.85	0.329154	0.0493719	-6.66683	2.61387e-11	4.54219e-10
ENSG00000111011.18	RSRC2	1968.53	0.325871	0.0280528	-11.6164	3.40357e-31	7.31564e-29
ENSG00000111058.8	ACSS3	335.923	0.713257	0.108251	-6.58889	4.43121e-11	7.40791e-10
ENSG00000111144.10	LTA4H	2500.59	0.654472	0.0503587	-12.9962	1.28598e-38	5.15965e-36
ENSG00000111186.13	WNT5B	80.599	0.477876	0.127381	-3.75156	0.000175738	0.000742036
ENSG00000111199.12	TRPV4	12.7222	1.14563	0.381489	-3.00305	0.00267292	0.00799265
ENSG00000111224.14	PARP11	467.879	0.178032	0.061111	-2.91326	0.00357674	0.0102897
ENSG00000111252.11	SH2B3	247.403	0.375016	0.0807581	-4.6437	3.42231e-06	2.19658e-05
ENSG00000111271.15	ACAD10	374.463	0.171768	0.0689466	-2.49132	0.012727	0.0304634
ENSG00000111300.10	NAA25	1529.67	0.293049	0.0501139	-5.84766	4.98545e-09	5.8035e-08
ENSG00000111319.13	SCNN1A	46.0275	1.23933	0.439553	-2.81951	0.00480967	0.0132477
ENSG00000111432.5	FZD10	304.742	0.652465	0.209337	-3.11682	0.0018281	0.0057633
ENSG00000111450.14	STX2	702.115	0.244397	0.0828257	-2.95074	0.0031701	0.00924955
ENSG00000111481.10	COPZ1	1985.05	0.158071	0.0398072	-3.97093	7.15937e-05	0.00033427
ENSG00000111540.16	RAB5B	2513.07	0.0953872	0.0325464	-2.93081	0.00338085	0.00979009
ENSG00000111602.12	TIMELESS	1630.81	0.274644	0.0829339	-3.3116	0.000927634	0.00319566
ENSG00000111605.18	CPSF6	3507.57	0.199667	0.0361006	-5.53085	3.1868e-08	3.15967e-07
ENSG00000111642.16	CHD4	10555.1	0.277926	0.0381665	-7.28194	3.29046e-13	7.75578e-12
ENSG00000111644.8	ACRBP	24.2113	0.927872	0.24917	-3.72385	0.000196204	0.000816423
ENSG00000111653.20	ING4	465.787	0.48139	0.0622993	-7.72705	1.10065e-14	3.24709e-13
ENSG00000111665.12	CDCA3	247.582	0.212586	0.071278	-2.98249	0.00285918	0.00845024
ENSG00000111674.9	ENO2	7243	0.528011	0.0750908	-7.03163	2.04127e-12	4.26565e-11
ENSG00000111676.15	ATN1	1531.32	0.514355	0.067908	-7.57429	3.61088e-14	9.71601e-13
ENSG00000111707.12	SUDS3	1477.02	0.101075	0.0436201	-2.31717	0.0204943	0.0454688
ENSG00000111752.11	PHC1	2281.65	0.24676	0.0356851	-6.91494	4.68061e-12	9.25612e-11
ENSG00000111788.10	ENSG00000111788	109.287	0.510222	0.102016	-5.00138	5.69207e-07	4.35837e-06
ENSG00000111790.14	FGFR1OP2	814.976	0.48664	0.0467853	-10.4016	2.43882e-25	2.53062e-23
ENSG00000111817.19	DSE	223.235	0.276678	0.0761894	-3.63146	0.000281824	0.00112973
ENSG00000111846.20	GCNT2	543.781	0.277312	0.121063	-2.29064	0.021984	0.0481993
ENSG00000111961.19	SASH1	1048.82	0.268724	0.0877123	-3.0637	0.00218617	0.00672653
ENSG00000111962.8	UST	405.577	0.218452	0.0770735	-2.83433	0.00459215	0.0127321
ENSG00000112039.6	FANCE	242.375	0.427217	0.0775407	-5.50959	3.59678e-08	3.53318e-07
ENSG00000112079.9	STK38	677.714	0.170184	0.0532947	-3.19326	0.00140677	0.00459691
ENSG00000112139.17	MDGA1	350.979	0.764982	0.198236	-3.85894	0.000113878	0.000507295
ENSG00000112183.15	RBM24	174.688	0.586958	0.154841	-3.79072	0.000150212	0.000645887
ENSG00000112200.17	ZNF451	1347.43	0.359865	0.0529255	-6.79947	1.05008e-11	1.96063e-10
ENSG00000112218.9	GPR63	267.765	0.341759	0.109695	-3.11553	0.00183613	0.00578321
ENSG00000112234.9	FBXL4	425.656	0.184141	0.0686662	-2.68168	0.00732539	0.0190549
ENSG00000112282.18	MED23	937.948	0.148374	0.0412917	-3.59331	0.000326503	0.00128482
ENSG00000112306.8	RPS12	6502.29	0.388483	0.056685	-6.85337	7.21313e-12	1.38252e-10
ENSG00000112367.12	FIG4	722.586	0.304846	0.0523474	-5.82351	5.76244e-09	6.60576e-08
ENSG00000112378.12	PERP	603.126	0.728489	0.220726	-3.30042	0.000965397	0.00331059
ENSG00000112406.5	HECA	418.501	0.522666	0.0683168	-7.65062	2.00016e-14	5.64264e-13
ENSG00000112419.15	PHACTR2	334.985	0.314578	0.11976	-2.62673	0.00862095	0.0218765
ENSG00000112511.18	PHF1	752.303	0.685904	0.0956261	-7.17277	7.34974e-13	1.65667e-11
ENSG00000112539.15	C6orf118	64.5323	0.433853	0.125137	-3.46704	0.000526232	0.00195416
ENSG00000112559.15	MDFI	334.804	0.622593	0.163674	-3.80385	0.000142466	0.000617431
ENSG00000112599.9	GUCA1B	52.8052	0.484904	0.155369	-3.12097	0.00180254	0.00569465
ENSG00000112640.16	PPP2R5D	1028.82	0.232202	0.0639764	-3.62949	0.000283983	0.00113738
ENSG00000112655.16	PTK7	1304.22	0.63481	0.0714327	-8.88683	6.28764e-19	3.34877e-17
ENSG00000112658.8	SRF	758.101	0.456506	0.0608089	-7.50722	6.03952e-14	1.5735e-12
ENSG00000112659.14	CUL9	440.084	0.274565	0.083445	-3.29037	0.00100055	0.00341104
ENSG00000112667.13	DNPH1	205.383	0.381234	0.0843084	-4.5219	6.12883e-06	3.71953e-05
ENSG00000112679.15	DUSP22	884.124	0.252918	0.0660797	-3.82747	0.000129465	0.000567347
ENSG00000112742.10	TTK	838.466	0.168757	0.0583725	-2.89104	0.00383969	0.0109191
ENSG00000112759.19	SLC29A1	862.287	0.843075	0.066071	-12.7601	2.73728e-37	1.02962e-34
ENSG00000112796.10	ENPP5	51.7823	0.620801	0.151433	-4.09952	4.1401e-05	0.000204737
ENSG00000112893.10	MAN2A1	823.264	0.217757	0.0857781	-2.53861	0.0111293	0.0271834
ENSG00000112902.12	SEMA5A	799.932	0.582127	0.171818	-3.38805	0.000703905	0.00250621
ENSG00000112941.14	TENT4A	846.798	0.159185	0.0554871	-2.86887	0.00411938	0.0116103
ENSG00000112984.12	KIF20A	851.206	0.624285	0.0695708	-8.97337	2.87583e-19	1.58302e-17
ENSG00000112996.11	MRPS30	927.926	0.132036	0.0519587	-2.54117	0.0110483	0.0270112
ENSG00000113048.18	MRPS27	1054.93	0.216164	0.0546322	-3.95672	7.59855e-05	0.000352225
ENSG00000113100.10	CDH9	165.07	0.98556	0.211597	-4.65773	3.19712e-06	2.06822e-05
ENSG00000113163.19	CERT1	1446.05	0.16871	0.0591959	-2.85002	0.0043716	0.01222
ENSG00000113240.14	CLK4	415.283	0.230427	0.0629396	-3.66108	0.000251152	0.00101877
ENSG00000113269.14	RNF130	2159.46	0.542961	0.0669477	-8.11023	5.0525e-16	1.80639e-14
ENSG00000113272.14	THG1L	272.049	0.173729	0.0617928	-2.81148	0.00493137	0.013521
ENSG00000113296.14	THBS4	155.968	0.871627	0.198841	-4.38353	1.16769e-05	6.61344e-05
ENSG00000113328.19	CCNG1	5502.66	0.583291	0.0766174	-7.61304	2.67723e-14	7.39105e-13
ENSG00000113361.13	CDH6	386.622	0.736746	0.232231	-3.17246	0.00151151	0.00489075
ENSG00000113369.9	ARRDC3	3686.28	0.537787	0.131401	-4.09272	4.26344e-05	0.000210203
ENSG00000113389.16	NPR3	27.9839	0.67186	0.214298	-3.13517	0.00171756	0.00546729
ENSG00000113504.21	SLC12A7	414.768	0.611284	0.106771	-5.72521	1.03306e-08	1.13593e-07
ENSG00000113649.13	TCERG1	3024.62	0.428734	0.0321055	-13.3539	1.12393e-40	5.34017e-38
ENSG00000113721.14	PDGFRB	196.475	1.12057	0.214578	-5.22218	1.76827e-07	1.51237e-06
ENSG00000113749.8	HRH2	38.184	1.03996	0.248766	-4.18048	2.90897e-05	0.000149082
ENSG00000113763.12	UNC5A	61.4831	0.463376	0.178646	-2.59383	0.00949144	0.0237483
ENSG00000113805.9	CNTN3	157.487	0.734529	0.213043	-3.4478	0.000565174	0.00207656
ENSG00000113851.16	CRBN	810.275	0.149069	0.04648	-3.20716	0.00134052	0.00441712
ENSG00000113916.18	BCL6	328.95	0.761481	0.111547	-6.82654	8.69881e-12	1.6463e-10
ENSG00000113971.21	NPHP3	461.922	0.748286	0.0981342	-7.62512	2.43803e-14	6.77209e-13
ENSG00000114120.14	SLC25A36	3417.3	0.575938	0.0439489	-13.1047	3.09446e-39	1.29931e-36
ENSG00000114125.14	RNF7	904.061	0.132615	0.0493034	-2.68978	0.00715001	0.0186497
ENSG00000114126.18	TFDP2	1731.47	0.417016	0.0652833	-6.38779	1.68302e-10	2.51131e-09
ENSG00000114316.13	USP4	906.096	0.175884	0.0525669	-3.3459	0.000820154	0.00287308
ENSG00000114353.17	GNAI2	3770.21	0.41979	0.0631754	-6.64484	3.03554e-11	5.22844e-10
ENSG00000114391.13	RPL24	7648.4	0.533914	0.0898374	-5.94311	2.79666e-09	3.41174e-08
ENSG00000114416.18	FXR1	4446.75	0.490197	0.0587211	-8.34789	6.94938e-17	2.84515e-15
ENSG00000114423.23	CBLB	931.894	0.227001	0.0621384	-3.65315	0.000259045	0.00104773
ENSG00000114544.17	SLC41A3	699.67	0.131436	0.0475917	-2.76175	0.00574926	0.0154193
ENSG00000114554.12	PLXNA1	2745.83	0.320297	0.0649956	-4.92798	8.3083e-07	6.1478e-06
ENSG00000114626.18	ABTB1	40.5588	1.15223	0.238228	-4.83666	1.32037e-06	9.34877e-06
ENSG00000114650.21	SCAP	1345.18	0.307012	0.046558	-6.59419	4.27575e-11	7.17461e-10
ENSG00000114698.15	PLSCR4	39.5468	0.64737	0.206771	-3.13086	0.00174298	0.00553163
ENSG00000114738.11	MAPKAPK3	913.574	0.507711	0.0524927	-9.67202	3.96464e-22	3.00763e-20
ENSG00000114739.14	ACVR2B	3296.82	0.436567	0.05476	-7.97236	1.5567e-15	5.26334e-14
ENSG00000114770.17	ABCC5	1692.17	0.325034	0.0576615	-5.63694	1.73101e-08	1.81812e-07
ENSG00000114784.4	EIF1B	1699.33	0.292612	0.0445537	-6.56762	5.11252e-11	8.46072e-10
ENSG00000114796.16	KLHL24	1593.21	0.632413	0.0588674	-10.743	6.39269e-27	8.24429e-25
ENSG00000114805.18	PLCH1	882.658	0.30847	0.0949836	-3.24762	0.00116376	0.00389973
ENSG00000114857.19	NKTR	3818.46	0.63555	0.0746052	-8.51884	1.61153e-17	7.21988e-16
ENSG00000114859.16	CLCN2	353.994	0.787572	0.0573525	-13.7321	6.51711e-43	3.92221e-40
ENSG00000114942.14	EEF1B2	3543.42	0.293413	0.0646813	-4.53629	5.7252e-06	3.50164e-05
ENSG00000115084.15	SLC35F5	1024.06	0.278297	0.059477	-4.67906	2.88186e-06	1.88249e-05
ENSG00000115109.14	EPB41L5	2345.12	0.353615	0.0624847	-5.65922	1.52059e-08	1.61496e-07
ENSG00000115155.19	OTOF	29.4502	1.22931	0.234639	-5.23913	1.61339e-07	1.3931e-06
ENSG00000115170.16	ACVR1	422.359	0.653581	0.112897	-5.78916	7.07378e-09	7.98731e-08
ENSG00000115226.10	FNDC4	303.864	0.25429	0.0847744	-2.99961	0.00270322	0.00807523
ENSG00000115239.24	ASB3	370.189	0.170853	0.0638647	-2.67523	0.00746771	0.0193497
ENSG00000115257.15	PCSK4	46.3571	0.642202	0.15349	-4.184	2.86426e-05	0.000147166
ENSG00000115268.10	RPS15	3791.8	0.303415	0.052231	-5.8091	6.28105e-09	7.15034e-08
ENSG00000115275.15	MOGS	755.267	0.22692	0.0774938	-2.92824	0.00340891	0.00986028
ENSG00000115286.21	NDUFS7	540.864	0.300936	0.084326	-3.56872	0.000358732	0.00139288
ENSG00000115318.12	LOXL3	232.572	0.36883	0.0739968	-4.98441	6.21517e-07	4.72087e-06
ENSG00000115368.10	WDR75	1413.57	0.128454	0.0486583	-2.63991	0.00829281	0.0211688
ENSG00000115380.20	EFEMP1	110.126	0.759903	0.241884	-3.1416	0.00168025	0.00536556
ENSG00000115392.13	FANCL	887.164	0.315653	0.110904	-2.84618	0.00442478	0.0123381
ENSG00000115414.21	FN1	1673.9	0.599788	0.11282	-5.31633	1.05879e-07	9.47766e-07
ENSG00000115457.10	IGFBP2	7295.03	0.325912	0.0829071	-3.93105	8.45772e-05	0.000388461
ENSG00000115484.15	CCT4	5527.33	0.0850538	0.0279941	-3.03828	0.00237934	0.00723581
ENSG00000115486.13	GGCX	680.7	0.251845	0.0764815	-3.29289	0.000991619	0.00338828
ENSG00000115507.10	OTX1	94.4473	0.628461	0.202821	-3.09859	0.00194441	0.00607069
ENSG00000115524.17	SF3B1	9191.69	0.17205	0.0210354	-8.17906	2.86064e-16	1.08279e-14
ENSG00000115548.17	KDM3A	3867.83	0.190375	0.0683638	-2.78474	0.0053571	0.0144968
ENSG00000115556.14	PLCD4	50.6026	0.825034	0.211803	-3.89528	9.80841e-05	0.000444282
ENSG00000115661.14	STK16	330.339	0.164457	0.0573165	-2.86929	0.004114	0.0115987
ENSG00000115665.9	SLC5A7	26.9989	0.723399	0.273396	-2.64598	0.00814552	0.0208399
ENSG00000115687.14	PASK	539.866	0.154972	0.063604	-2.43651	0.0148297	0.0346199
ENSG00000115839.19	RAB3GAP1	1574.64	0.0762372	0.0311513	-2.44732	0.0143922	0.0337557
ENSG00000115935.18	WIPF1	245.014	0.609225	0.0791077	-7.70121	1.34786e-14	3.93143e-13
ENSG00000115944.15	COX7A2L	1486.97	0.159517	0.0504783	-3.16011	0.00157712	0.00507845
ENSG00000116001.17	TIA1	3291.06	0.236694	0.0436596	-5.42136	5.91484e-08	5.58537e-07
ENSG00000116017.11	ARID3A	741.124	0.815056	0.175504	-4.64409	3.41573e-06	2.19314e-05
ENSG00000116032.5	GRIN3B	8.85361	1.38923	0.386215	-3.59703	0.000321868	0.00127033
ENSG00000116039.13	ATP6V1B1	20.9737	1.39754	0.387837	-3.60343	0.00031404	0.00124369
ENSG00000116062.18	MSH6	3140.66	0.183355	0.0435432	-4.21087	2.54388e-05	0.000132553
ENSG00000116106.12	EPHA4	1986.25	0.376311	0.0968466	-3.88564	0.000102061	0.000460448
ENSG00000116128.12	BCL9	1807.37	0.282391	0.0682753	-4.13606	3.53323e-05	0.000176858
ENSG00000116157.6	GPX7	153.448	0.368926	0.102671	-3.59329	0.000326532	0.00128482
ENSG00000116183.11	PAPPA2	94.6504	0.520846	0.223806	-2.32722	0.0199536	0.0445704
ENSG00000116205.14	TCEANC2	505.865	0.219675	0.0514637	-4.26855	1.96752e-05	0.000105068
ENSG00000116212.15	LRRC42	521.119	0.238483	0.062632	-3.80768	0.000140276	0.000610137
ENSG00000116251.11	RPL22	7665.99	0.3481	0.0412191	-8.4451	3.03798e-17	1.30287e-15
ENSG00000116254.18	CHD5	292.167	0.567934	0.241393	-2.35273	0.0186361	0.042054
ENSG00000116260.17	QSOX1	547.143	0.227704	0.0782136	-2.91131	0.00359918	0.0103443
ENSG00000116273.6	PHF13	617.285	0.385713	0.0764348	-5.0463	4.50451e-07	3.52073e-06
ENSG00000116299.17	ELAPOR1	221.775	0.284889	0.0682025	-4.17711	2.95241e-05	0.000150922
ENSG00000116329.12	OPRD1	16.0527	1.24442	0.251816	-4.94181	7.74022e-07	5.74629e-06
ENSG00000116350.18	SRSF4	1658.15	0.178071	0.0327727	-5.43351	5.52552e-08	5.23692e-07
ENSG00000116396.15	KCNC4	195.65	0.893335	0.12952	-6.89728	5.30084e-12	1.03803e-10
ENSG00000116478.12	HDAC1	1441.67	0.675416	0.108297	-6.23671	4.46862e-10	6.25434e-09
ENSG00000116497.18	S100PBP	850.76	0.121712	0.0474946	-2.56265	0.0103877	0.0256425
ENSG00000116580.20	GON4L	1769.64	0.4781	0.0838847	-5.69949	1.20168e-08	1.29996e-07
ENSG00000116604.19	MEF2D	427.907	0.19579	0.0716517	-2.73253	0.00628501	0.0166484
ENSG00000116661.11	FBXO2	67.0119	0.430685	0.154513	-2.78736	0.00531391	0.0143985
ENSG00000116667.15	C1orf21	1138.54	0.215671	0.0803482	-2.68421	0.00727014	0.0189395
ENSG00000116670.15	MAD2L2	794.75	0.665175	0.0912516	-7.28947	3.11187e-13	7.38303e-12
ENSG00000116678.20	LEPR	289.346	0.706335	0.173472	-4.07176	4.66602e-05	0.000228244
ENSG00000116691.11	MIIP	340.099	0.319327	0.0848145	-3.76501	0.000166544	0.000708351
ENSG00000116729.14	WLS	1843.1	0.691778	0.125384	-5.51728	3.44281e-08	3.39487e-07
ENSG00000116754.14	SRSF11	4416.91	0.247558	0.0392204	-6.31197	2.75511e-10	3.98905e-09
ENSG00000116793.16	PHTF1	688.758	0.250822	0.0848231	-2.957	0.00310644	0.00909025
ENSG00000116819.9	TFAP2E	31.0497	1.21731	0.201485	-6.04167	1.52527e-09	1.94753e-08
ENSG00000116857.17	TMEM9	1129.34	0.324576	0.055552	-5.84273	5.13509e-09	5.96231e-08
ENSG00000116962.15	NID1	412.097	0.552571	0.106862	-5.17088	2.3299e-07	1.93498e-06
ENSG00000116984.15	MTR	1919.67	0.287148	0.0569475	-5.04232	4.59921e-07	3.59164e-06
ENSG00000116985.12	BMP8B	48.7804	0.586352	0.198853	-2.94867	0.00319141	0.00930719
ENSG00000116990.11	MYCL	508.406	0.416615	0.161513	-2.57946	0.00989551	0.0246263
ENSG00000117016.10	RIMS3	1128.52	0.696024	0.0529805	-13.1374	2.01111e-39	8.64537e-37
ENSG00000117115.13	PADI2	20.1562	1.17511	0.236321	-4.97252	6.60878e-07	4.99462e-06
ENSG00000117122.14	MFAP2	188.575	0.971473	0.201704	-4.81633	1.46221e-06	1.02485e-05
ENSG00000117139.18	KDM5B	5222.89	0.373908	0.0363011	-10.3002	7.03234e-25	6.90049e-23
ENSG00000117151.13	CTBS	124.429	0.4823	0.111732	-4.31657	1.58471e-05	8.66768e-05
ENSG00000117154.12	IGSF21	69.0374	0.742657	0.219141	-3.38894	0.000701636	0.00249863
ENSG00000117245.13	KIF17	119.161	1.07816	0.153929	-7.00423	2.48348e-12	5.13035e-11
ENSG00000117266.16	CDK18	148.603	0.959097	0.137336	-6.98358	2.87758e-12	5.89725e-11
ENSG00000117298.16	ECE1	629.178	0.482992	0.0620897	-7.77894	7.31365e-15	2.20447e-13
ENSG00000117318.9	ID3	179.82	1.30146	0.27604	-4.71475	2.42003e-06	1.61172e-05
ENSG00000117335.21	CD46	2433.75	0.554974	0.0628698	-8.82735	1.07183e-18	5.51335e-17
ENSG00000117362.13	APH1A	1626.34	0.100633	0.0328775	-3.06084	0.00220718	0.0067794
ENSG00000117385.16	P3H1	675.537	0.534087	0.0874259	-6.10902	1.00243e-09	1.30772e-08
ENSG00000117394.24	SLC2A1	7990.42	0.355369	0.107578	-3.30336	0.000955322	0.00328055
ENSG00000117399.14	CDC20	863.659	0.58125	0.053553	-10.8537	1.9148e-27	2.65936e-25
ENSG00000117448.14	AKR1A1	1322.5	0.225315	0.0599748	-3.75683	0.000172082	0.000728643
ENSG00000117523.18	PRRC2C	5927.81	0.129667	0.043984	-2.94805	0.00319784	0.00931691
ENSG00000117543.22	DPH5	684.869	0.309801	0.05611	-5.52132	3.36461e-08	3.32502e-07
ENSG00000117592.9	PRDX6	2961.8	0.365535	0.0590983	-6.18521	6.20215e-10	8.4769e-09
ENSG00000117614.10	SYF2	702.888	0.38042	0.0754102	-5.04467	4.543e-07	3.54928e-06
ENSG00000117616.18	RSRP1	778.179	0.440603	0.0834444	-5.28019	1.29047e-07	1.13269e-06
ENSG00000117650.13	NEK2	370.462	0.658599	0.071371	-9.22781	2.76211e-20	1.71374e-18
ENSG00000117862.13	TXNDC12	972.251	0.179524	0.0715328	-2.50967	0.0120843	0.0291612
ENSG00000117906.14	RCN2	3034.44	0.109473	0.042084	-2.60131	0.00928688	0.02334
ENSG00000118046.17	STK11	770.153	0.307525	0.0725698	-4.23765	2.25873e-05	0.000118654
ENSG00000118160.14	SLC8A2	249.354	0.673219	0.158535	-4.24651	2.1713e-05	0.000114763
ENSG00000118181.11	RPS25	5647.74	0.51147	0.0524583	-9.75004	1.84396e-22	1.44751e-20
ENSG00000118193.12	KIF14	536.482	0.233565	0.102335	-2.28235	0.0224686	0.0491127
ENSG00000118257.17	NRP2	1922.92	0.424479	0.136222	-3.11608	0.00183271	0.00577579
ENSG00000118292.9	C1orf54	96.0419	0.865188	0.175633	-4.92612	8.38776e-07	6.19644e-06
ENSG00000118298.12	CA14	491.388	0.57321	0.0584698	-9.80351	1.08742e-22	8.84388e-21
ENSG00000118369.13	USP35	243.382	0.344214	0.0810078	-4.24914	2.14593e-05	0.000113455
ENSG00000118407.15	FILIP1	1384.13	0.475439	0.142382	-3.33919	0.000840242	0.00293094
ENSG00000118420.17	UBE3D	147.731	0.476333	0.118105	-4.03314	5.50368e-05	0.00026442
ENSG00000118495.21	PLAGL1	339.599	0.477425	0.13562	-3.52032	0.000431034	0.00163804
ENSG00000118496.5	FBXO30	1134.85	0.156192	0.0594758	-2.62615	0.00863571	0.0219047
ENSG00000118518.17	RNF146	1044.62	0.238032	0.0411222	-5.7884	7.10621e-09	8.01892e-08
ENSG00000118579.13	MED28	2605.02	0.511553	0.0434289	-11.7791	5.00233e-32	1.15791e-29
ENSG00000118689.15	FOXO3	1153.14	0.218847	0.0737393	-2.96785	0.00299887	0.00881547
ENSG00000118707.11	TGIF2	743.137	0.443834	0.080671	-5.50178	3.75973e-08	3.67725e-07
ENSG00000118762.8	PKD2	584.304	0.216337	0.0643106	-3.36395	0.000768368	0.00270585
ENSG00000118898.16	PPL	81.6321	1.12011	0.184494	-6.07123	1.26934e-09	1.63465e-08
ENSG00000119041.11	GTF3C3	1212.5	0.180679	0.0777727	-2.32317	0.0201699	0.0449146
ENSG00000119042.17	SATB2	182.628	0.368962	0.0932074	-3.9585	7.54208e-05	0.000350147
ENSG00000119125.17	GDA	12.5137	1.1386	0.380233	-2.99448	0.0027491	0.00817305
ENSG00000119139.21	TJP2	468.92	0.640425	0.121928	-5.25248	1.50068e-07	1.30263e-06
ENSG00000119227.8	PIGZ	135.584	0.924836	0.159452	-5.80011	6.62722e-09	7.52544e-08
ENSG00000119231.11	SENP5	1135.7	0.17894	0.0588838	-3.03886	0.00237479	0.00722561
ENSG00000119314.16	PTBP3	1898.57	0.29144	0.0477011	-6.10972	9.98085e-10	1.30394e-08
ENSG00000119397.19	CNTRL	714.468	0.258793	0.0686183	-3.77149	0.000162278	0.000692654
ENSG00000119514.7	GALNT12	104.331	0.953862	0.173529	-5.49684	3.86655e-08	3.76743e-07
ENSG00000119547.6	ONECUT2	1399.05	0.432701	0.106724	-4.05439	5.02659e-05	0.000243902
ENSG00000119632.4	IFI27L2	185.198	0.643176	0.0822654	-7.81831	5.3538e-15	1.66087e-13
ENSG00000119638.14	NEK9	2228.46	0.178772	0.0636127	-2.81032	0.00494928	0.013564
ENSG00000119655.11	NPC2	1454.14	0.939839	0.132363	-7.10048	1.24325e-12	2.72413e-11
ENSG00000119681.12	LTBP2	245.247	0.673772	0.131541	-5.12213	3.0211e-07	2.44491e-06
ENSG00000119688.21	ABCD4	888.029	0.740971	0.0911162	-8.13216	4.21711e-16	1.52891e-14
ENSG00000119689.15	DLST	1673.67	0.259671	0.0429624	-6.04414	1.50206e-09	1.92137e-08
ENSG00000119698.12	PPP4R4	182.431	0.650064	0.101106	-6.4295	1.2802e-10	1.96048e-09
ENSG00000119707.14	RBM25	5638.52	0.518152	0.0361631	-14.3282	1.45846e-46	1.01279e-43
ENSG00000119729.12	RHOQ	1380.85	0.14308	0.0399944	-3.5775	0.000346892	0.00135273
ENSG00000119772.19	DNMT3A	1597.46	0.135365	0.0419623	-3.22588	0.00125586	0.00416966
ENSG00000119782.14	FKBP1B	278.566	0.51099	0.072709	-7.02788	2.0969e-12	4.37683e-11
ENSG00000119938.9	PPP1R3C	423.96	0.375837	0.120492	-3.11918	0.00181355	0.00572643
ENSG00000119943.13	PYROXD2	52.526	0.529324	0.149993	-3.52899	0.000417144	0.00159296
ENSG00000120071.15	KANSL1	1190.01	0.15884	0.0482028	-3.29524	0.000983379	0.00336395
ENSG00000120088.15	CRHR1	11.0437	1.02837	0.370482	-2.77577	0.00550716	0.0148627
ENSG00000120149.9	MSX2	31.9759	2.26484	0.46495	-4.87114	1.10955e-06	8.0004e-06
ENSG00000120156.22	TEK	92.8623	1.01204	0.276362	-3.66202	0.000250235	0.00101619
ENSG00000120457.12	KCNJ5	18.3834	0.752033	0.243048	-3.09417	0.00197363	0.00615226
ENSG00000120549.19	KIAA1217	657.023	0.510097	0.198036	-2.57578	0.0100013	0.0248552
ENSG00000120647.10	CCDC77	354.209	0.17673	0.0567494	-3.11422	0.00184432	0.00580328
ENSG00000120669.16	SOHLH2	220.195	0.717513	0.141992	-5.05318	4.34517e-07	3.40947e-06
ENSG00000120708.17	TGFBI	24.8565	1.44703	0.364793	-3.96672	7.28697e-05	0.000339613
ENSG00000120709.11	FAM53C	1630.25	0.194671	0.0516381	-3.76991	0.000163309	0.00069623
ENSG00000120733.14	KDM3B	2991.74	0.327497	0.0289892	-11.2972	1.35436e-29	2.44529e-27
ENSG00000120798.17	NR2C1	881.54	0.506902	0.0765288	-6.62367	3.50386e-11	5.98508e-10
ENSG00000120832.10	MTERF2	337.447	0.201174	0.0627893	-3.20396	0.00135552	0.00445466
ENSG00000120868.14	APAF1	829.943	0.270574	0.0459634	-5.88673	3.93913e-09	4.67593e-08
ENSG00000120885.22	CLU	6449.87	0.368104	0.0786736	-4.67888	2.88453e-06	1.88355e-05
ENSG00000120896.14	SORBS3	362.936	0.629086	0.0644796	-9.75636	1.73258e-22	1.36602e-20
ENSG00000120913.24	PDLIM2	137.14	0.643536	0.10786	-5.96638	2.42568e-09	2.98743e-08
ENSG00000120915.14	EPHX2	341.236	0.713833	0.139891	-5.10279	3.34679e-07	2.68445e-06
ENSG00000120963.12	ZNF706	1253.98	0.227321	0.0378991	-5.99805	1.99702e-09	2.50043e-08
ENSG00000121064.13	SCPEP1	406.79	0.468298	0.101855	-4.59771	4.27158e-06	2.68117e-05
ENSG00000121104.8	FAM117A	213.861	0.69083	0.124719	-5.53908	3.04073e-08	3.03149e-07
ENSG00000121211.8	MND1	172.998	0.374882	0.0864226	-4.33778	1.4393e-05	7.94453e-05
ENSG00000121316.11	PLBD1	32.7806	0.720804	0.249312	-2.89117	0.00383809	0.0109163
ENSG00000121413.13	ZSCAN18	1319.77	0.686442	0.0844314	-8.13017	4.28676e-16	1.55105e-14
ENSG00000121417.14	ZNF211	444.328	0.20836	0.0525761	-3.96302	7.40085e-05	0.000344387
ENSG00000121577.14	POPDC2	12.1088	0.794921	0.293042	-2.71265	0.00667478	0.017547
ENSG00000121578.13	B4GALT4	656.526	0.391082	0.102913	-3.80011	0.00014463	0.000624711
ENSG00000121671.12	CRY2	789.109	0.51019	0.0872755	-5.84575	5.04302e-09	5.85918e-08
ENSG00000121741.17	ZMYM2	4622.85	0.305732	0.0528086	-5.78943	7.0626e-09	7.97968e-08
ENSG00000121749.16	TBC1D15	1013.99	0.32259	0.0642398	-5.02166	5.12277e-07	3.95602e-06
ENSG00000121897.15	LIAS	301.871	0.265695	0.0806118	-3.29598	0.000980789	0.00335673
ENSG00000121898.13	CPXM2	54.7722	0.728479	0.272263	-2.67564	0.00745861	0.0193308
ENSG00000121900.19	TMEM54	52.4156	1.40258	0.187742	-7.47077	7.97281e-14	2.04473e-12
ENSG00000121904.19	CSMD2	134.609	0.818674	0.255961	-3.19843	0.00138177	0.00453267
ENSG00000122026.11	RPL21	5881.01	0.488248	0.0414421	-11.7815	4.86477e-32	1.14069e-29
ENSG00000122085.17	MTERF4	727.41	0.222671	0.0455213	-4.89157	1.00037e-06	7.28295e-06
ENSG00000122257.20	RBBP6	1861.62	0.170007	0.0374388	-4.54094	5.6004e-06	3.43462e-05
ENSG00000122359.18	ANXA11	192.773	0.404002	0.156844	-2.57582	0.0100002	0.0248552
ENSG00000122406.14	RPL5	13799	0.582544	0.0622769	-9.3541	8.43159e-21	5.57628e-19
ENSG00000122678.17	POLM	198.087	0.32343	0.1082	-2.98919	0.00279714	0.00829131
ENSG00000122707.12	RECK	160.923	0.533746	0.0816856	-6.53415	6.39712e-11	1.04054e-09
ENSG00000122735.16	DNAI1	23.8745	0.601133	0.204875	-2.93415	0.00334461	0.00969914
ENSG00000122756.15	CNTFR	1242.68	0.576089	0.0522456	-11.0265	2.8458e-28	4.50709e-26
ENSG00000122884.13	P4HA1	3393.81	0.589117	0.100343	-5.87106	4.33025e-09	5.08671e-08
ENSG00000122966.17	CIT	941.951	0.612526	0.0730996	-8.37933	5.32296e-17	2.21442e-15
ENSG00000122986.14	HVCN1	27.8795	0.844909	0.223833	-3.77473	0.000160181	0.000684511
ENSG00000123066.9	MED13L	2156.78	0.629725	0.0577287	-10.9084	1.05131e-27	1.50647e-25
ENSG00000123143.13	PKN1	1363.73	0.228585	0.0438199	-5.21646	1.82372e-07	1.55464e-06
ENSG00000123146.20	ADGRE5	53.9641	0.330429	0.140696	-2.34854	0.018847	0.0424717
ENSG00000123179.14	EBPL	337.487	0.342693	0.0891881	-3.84236	0.000121857	0.00053714
ENSG00000123191.16	ATP7B	324.208	0.232438	0.0968904	-2.39898	0.0164408	0.0378186
ENSG00000123240.17	OPTN	994.642	0.345616	0.0375949	-9.19317	3.81435e-20	2.31101e-18
ENSG00000123307.4	NEUROD4	233.642	0.464344	0.199455	-2.32806	0.019909	0.0444915
ENSG00000123349.15	PFDN5	1437.89	0.36864	0.0595828	-6.18702	6.13116e-10	8.38622e-09
ENSG00000123358.20	NR4A1	241.339	1.66576	0.141082	-11.807	3.5901e-32	8.64258e-30
ENSG00000123384.14	LRP1	2738.42	0.787378	0.0963557	-8.17158	3.04384e-16	1.14018e-14
ENSG00000123427.17	EEF1AKMT3	64.4224	0.376269	0.139645	-2.69447	0.00705017	0.0184239
ENSG00000123453.19	SARDH	94.7826	1.24966	0.161589	-7.73356	1.04579e-14	3.0903e-13
ENSG00000123485.12	HJURP	611.793	0.302168	0.0836557	-3.61205	0.000303791	0.00120734
ENSG00000123552.18	USP45	318.653	0.718056	0.0862098	-8.32918	8.1405e-17	3.31776e-15
ENSG00000123607.16	TTC21B	709.792	0.203719	0.0733864	-2.77598	0.00550357	0.0148553
ENSG00000123815.13	COQ8B	413.508	0.169637	0.0579325	-2.92818	0.00340951	0.00986044
ENSG00000123870.10	ZNF137P	47.5705	0.403643	0.141014	-2.86243	0.0042041	0.0118159
ENSG00000123892.12	RAB38	62.0938	0.641047	0.141187	-4.5404	5.61478e-06	3.43994e-05
ENSG00000123975.5	CKS2	824.111	0.161042	0.0437264	-3.68295	0.000230553	0.000942627
ENSG00000124067.17	SLC12A4	382.759	0.689789	0.115356	-5.97963	2.23642e-09	2.77707e-08
ENSG00000124104.19	SNX21	197.943	0.340328	0.0862512	-3.94577	7.95428e-05	0.000367113
ENSG00000124126.14	PREX1	1626.6	0.4445	0.0869528	-5.11197	3.18823e-07	2.56522e-06
ENSG00000124145.6	SDC4	304.002	1.0658	0.222197	-4.79666	1.61329e-06	1.12203e-05
ENSG00000124155.19	PIGT	848.904	0.199232	0.0507052	-3.92922	8.52235e-05	0.000391131
ENSG00000124171.9	PARD6B	177.914	0.634443	0.0826748	-7.67395	1.66778e-14	4.77965e-13
ENSG00000124177.16	CHD6	1978.6	0.227123	0.0419978	-5.40798	6.37385e-08	5.98128e-07
ENSG00000124181.15	PLCG1	3282.54	0.336023	0.0333193	-10.0849	6.44098e-24	5.67278e-22
ENSG00000124212.6	PTGIS	216.14	1.35592	0.0872664	-15.5377	1.92705e-54	3.163e-51
ENSG00000124216.4	SNAI1	50.975	1.32466	0.214534	-6.17461	6.63276e-10	8.99057e-09
ENSG00000124222.22	STX16	1964.77	0.477344	0.0929427	-5.13589	2.80809e-07	2.28174e-06
ENSG00000124224.18	PPP4R1L	209.19	0.694747	0.121514	-5.71741	1.08159e-08	1.18218e-07
ENSG00000124243.19	BCAS4	163.871	0.994787	0.0982426	-10.1258	4.24409e-24	3.83136e-22
ENSG00000124302.13	CHST8	42.0799	0.41294	0.180489	-2.2879	0.0221433	0.0484779
ENSG00000124374.9	PAIP2B	618.685	0.474277	0.0686896	-6.90464	5.03292e-12	9.8771e-11
ENSG00000124440.16	HIF3A	208.642	0.715294	0.123577	-5.78826	7.11181e-09	8.02022e-08
ENSG00000124466.9	LYPD3	16.259	0.879073	0.233764	-3.76051	0.000169566	0.000719004
ENSG00000124486.14	USP9X	11264.8	0.42844	0.104174	-4.11274	3.90999e-05	0.000194316
ENSG00000124493.14	GRM4	107.57	0.590198	0.186647	-3.16211	0.00156633	0.00505111
ENSG00000124496.13	TRERF1	646.86	0.264158	0.0621252	-4.25203	2.11846e-05	0.000112134
ENSG00000124508.17	BTN2A2	330.593	0.208343	0.0598716	-3.47983	0.00050174	0.00187478
ENSG00000124587.14	PEX6	227.179	0.200558	0.0772474	-2.59631	0.00942307	0.0236075
ENSG00000124588.22	NQO2	207.221	0.489928	0.106642	-4.59414	4.34528e-06	2.72221e-05
ENSG00000124602.10	UNC5CL	30.8664	0.834567	0.1867	-4.47009	7.81879e-06	4.6224e-05
ENSG00000124614.16	RPS10	8949.85	0.427583	0.0628912	-6.79877	1.05519e-11	1.96609e-10
ENSG00000124615.20	MOCS1	157.715	0.373407	0.124106	-3.00878	0.00262303	0.00786559
ENSG00000124767.7	GLO1	3515.94	0.0901766	0.0376554	-2.39479	0.0166301	0.038167
ENSG00000124772.12	CPNE5	96.5632	0.477429	0.195267	-2.445	0.0144853	0.0339387
ENSG00000124782.21	RREB1	352.605	0.244061	0.0936105	-2.60719	0.00912876	0.0230002
ENSG00000124785.9	NRN1	327.987	0.636992	0.165633	-3.84582	0.000120152	0.000531052
ENSG00000124813.23	RUNX2	22.4921	0.570543	0.22664	-2.5174	0.0118224	0.0286016
ENSG00000124942.14	AHNAK	4328.54	1.35683	0.17662	-7.68222	1.56349e-14	4.51662e-13
ENSG00000125046.16	SSUH2	18.9216	1.35828	0.466416	-2.91216	0.00358938	0.0103211
ENSG00000125084.13	WNT1	131.863	4.29957	0.470402	-9.14019	6.23421e-20	3.67838e-18
ENSG00000125124.14	BBS2	1122.31	0.275147	0.0361695	-7.60717	2.80159e-14	7.68735e-13
ENSG00000125246.16	CLYBL	197.197	0.78117	0.166004	-4.70574	2.52946e-06	1.67711e-05
ENSG00000125337.21	KIF25	12.8837	1.0613	0.375965	-2.82286	0.00475967	0.013126
ENSG00000125378.16	BMP4	26.8755	1.83526	0.593661	-3.09144	0.0019919	0.0062028
ENSG00000125447.18	GGA3	761.402	0.138336	0.0535239	-2.58457	0.00975001	0.0243178
ENSG00000125492.10	BARHL1	28.7214	4.38964	0.446102	-9.84	7.57128e-23	6.21361e-21
ENSG00000125520.14	SLC2A4RG	310.925	0.432128	0.0994527	-4.34506	1.39239e-05	7.73289e-05
ENSG00000125534.10	PPDPF	1379.31	0.594126	0.0354146	-16.7763	3.63779e-63	1.31361e-59
ENSG00000125652.8	ALKBH7	346.038	0.401121	0.0887904	-4.51761	6.25404e-06	3.78661e-05
ENSG00000125691.14	RPL23	7519.54	0.420986	0.0494798	-8.50824	1.7659e-17	7.84514e-16
ENSG00000125733.18	TRIP10	317.46	1.11356	0.126946	-8.77188	1.757e-18	8.71503e-17
ENSG00000125734.16	GPR108	389.172	0.280729	0.0585811	-4.79214	1.6501e-06	1.14498e-05
ENSG00000125743.11	SNRPD2	1891.25	0.227887	0.0407873	-5.58721	2.30749e-08	2.35777e-07
ENSG00000125746.18	EML2	255.029	0.734403	0.131615	-5.57994	2.40598e-08	2.45008e-07
ENSG00000125755.19	SYMPK	1131.96	0.30183	0.0538369	-5.60637	2.06618e-08	2.13415e-07
ENSG00000125772.14	GPCPD1	1600.5	0.733259	0.112741	-6.50394	7.82427e-11	1.24684e-09
ENSG00000125826.21	RBCK1	472.762	0.443246	0.0651304	-6.80552	1.00687e-11	1.8858e-10
ENSG00000125834.13	STK35	797.031	0.40024	0.0714562	-5.60119	2.12889e-08	2.19525e-07
ENSG00000125845.7	BMP2	62.4208	1.29787	0.217778	-5.95959	2.52868e-09	3.10158e-08
ENSG00000125846.16	ZNF133	282.423	0.20268	0.0744268	-2.72321	0.00646502	0.0170727
ENSG00000125848.10	FLRT3	680.739	0.593854	0.148109	-4.00956	6.08322e-05	0.000289414
ENSG00000125851.10	PCSK2	134.454	0.34693	0.138462	-2.50559	0.0122246	0.0294391
ENSG00000125875.15	TBC1D20	868.412	0.114272	0.042112	-2.71353	0.0066571	0.0175057
ENSG00000125895.6	TMEM74B	67.4836	0.32158	0.129827	-2.47699	0.0132496	0.0315098
ENSG00000125962.16	ARMCX5	395.477	0.135288	0.0563748	-2.39979	0.0164045	0.0377399
ENSG00000125966.10	MMP24	628.856	0.289653	0.0939889	-3.08178	0.00205767	0.00638336
ENSG00000125967.17	NECAB3	206.169	0.37894	0.104256	-3.63471	0.000278289	0.00111739
ENSG00000125968.9	ID1	119.862	1.8213	0.261462	-6.96585	3.26437e-12	6.64466e-11
ENSG00000125991.21	ERGIC3	2052.88	0.45549	0.0685942	-6.64036	3.12913e-11	5.37039e-10
ENSG00000126012.13	KDM5C	2678.18	0.19007	0.075653	-2.51239	0.0119916	0.0289604
ENSG00000126259.20	KIRREL2	71.1648	1.5682	0.140773	-11.1399	8.02049e-29	1.36613e-26
ENSG00000126368.6	NR1D1	127.328	0.430308	0.128306	-3.35377	0.000797197	0.00279755
ENSG00000126453.10	BCL2L12	203.238	0.664111	0.1232	-5.39051	7.02567e-08	6.54533e-07
ENSG00000126456.16	IRF3	421.569	0.273557	0.0780736	-3.50384	0.000458607	0.00173189
ENSG00000126457.22	PRMT1	2714.26	0.204644	0.0416649	-4.91167	9.03055e-07	6.62522e-06
ENSG00000126458.4	RRAS	102.012	1.57605	0.103981	-15.1571	6.79773e-52	8.1822e-49
ENSG00000126464.15	PRR12	623.212	0.185954	0.0677028	-2.74662	0.00602127	0.016044
ENSG00000126561.18	STAT5A	56.2355	1.33829	0.320808	-4.17163	3.02423e-05	0.000154201
ENSG00000126583.12	PRKCG	220.354	1.54923	0.147854	-10.4782	1.08837e-25	1.19094e-23
ENSG00000126602.11	TRAP1	1801.55	0.307469	0.0435513	-7.05992	1.66594e-12	3.5512e-11
ENSG00000126705.15	AHDC1	562.758	0.457231	0.0922609	-4.95585	7.20161e-07	5.39747e-06
ENSG00000126746.18	ZNF384	714.818	0.161977	0.0639644	-2.5323	0.0113317	0.0275882
ENSG00000126756.12	UXT	332.18	0.177045	0.0605815	-2.92243	0.00347313	0.0100195
ENSG00000126775.9	ATG14	559.273	0.262247	0.0859543	-3.05101	0.00228075	0.00697476
ENSG00000126787.13	DLGAP5	1297.59	0.290304	0.0668851	-4.34034	1.4226e-05	7.86439e-05
ENSG00000126822.18	PLEKHG3	427.467	0.657075	0.0960966	-6.83765	8.05014e-12	1.53318e-10
ENSG00000126870.16	DYNC2I1	781.117	0.181397	0.059622	-3.04245	0.00234661	0.00714833
ENSG00000126878.13	AIF1L	1324.22	0.314245	0.0889803	-3.53162	0.000413017	0.00157988
ENSG00000126934.15	MAP2K2	1371.85	0.29265	0.0413263	-7.08145	1.42653e-12	3.09567e-11
ENSG00000126970.16	ZC4H2	606.71	0.216558	0.0764255	-2.83358	0.004603	0.0127554
ENSG00000127054.22	INTS11	992.614	0.194535	0.0476012	-4.08676	4.37434e-05	0.00021485
ENSG00000127081.14	ZNF484	328.154	0.150003	0.0587031	-2.55528	0.0106101	0.0261167
ENSG00000127184.13	COX7C	2515.61	0.2232	0.04621	-4.83011	1.36454e-06	9.63036e-06
ENSG00000127241.18	MASP1	281.887	0.366749	0.159777	-2.29538	0.0217116	0.0476773
ENSG00000127249.15	ATP13A4	24.0009	0.540388	0.206866	-2.61227	0.00899443	0.0227125
ENSG00000127311.10	HELB	34.5303	0.94957	0.182637	-5.19921	2.00137e-07	1.68539e-06
ENSG00000127364.4	TAS2R4	45.8217	0.464378	0.185914	-2.49781	0.0124965	0.0300047
ENSG00000127366.5	TAS2R5	17.7442	0.974896	0.248283	-3.92655	8.61719e-05	0.000394681
ENSG00000127415.13	IDUA	62.4838	0.764996	0.115465	-6.62535	3.46433e-11	5.92315e-10
ENSG00000127418.15	FGFRL1	371.801	0.47103	0.107145	-4.3962	1.10163e-05	6.28236e-05
ENSG00000127452.9	FBXL12	280.219	0.208071	0.0886999	-2.34579	0.0189868	0.0427333
ENSG00000127481.15	UBR4	4805.93	0.31398	0.0455804	-6.88849	5.63879e-12	1.09944e-10
ENSG00000127511.10	SIN3B	1193.31	0.230804	0.04969	-4.64488	3.40275e-06	2.18636e-05
ENSG00000127586.17	CHTF18	384.103	0.615397	0.0937738	-6.56257	5.28885e-11	8.72057e-10
ENSG00000127663.15	KDM4B	1866.07	0.291228	0.0591772	-4.92129	8.59737e-07	6.3435e-06
ENSG00000127838.15	PNKD	332.274	0.316282	0.0749733	-4.2186	2.45824e-05	0.000128537
ENSG00000127863.16	TNFRSF19	470.595	0.29082	0.0712481	-4.08179	4.46895e-05	0.00021896
ENSG00000127922.10	SEM1	829.541	0.122132	0.0439089	-2.78149	0.00541096	0.014625
ENSG00000127946.17	HIP1	1802.68	0.316354	0.0723952	-4.36982	1.24349e-05	6.98874e-05
ENSG00000127948.16	POR	854.429	0.18065	0.0657187	-2.74884	0.00598061	0.0159427
ENSG00000127955.17	GNAI1	788.232	0.172083	0.0609781	-2.82205	0.00477174	0.0131532
ENSG00000127990.19	SGCE	1002.65	0.250972	0.0455476	-5.51011	3.58615e-08	3.52465e-07
ENSG00000128016.7	ZFP36	69.801	0.918897	0.18825	-4.88126	1.05409e-06	7.63708e-06
ENSG00000128159.12	TUBGCP6	650.731	0.384224	0.0598365	-6.42124	1.35168e-10	2.05253e-09
ENSG00000128274.17	A4GALT	96.5881	0.6479	0.272747	-2.37546	0.017527	0.0399004
ENSG00000128283.7	CDC42EP1	113.887	0.599709	0.194664	-3.08074	0.00206485	0.00640093
ENSG00000128298.18	BAIAP2L2	50.2727	0.995188	0.174942	-5.68866	1.28041e-08	1.38016e-07
ENSG00000128309.17	MPST	534.613	0.370232	0.0713028	-5.19239	2.07614e-07	1.74185e-06
ENSG00000128567.17	PODXL	8217.12	0.691583	0.158383	-4.36652	1.2624e-05	7.07846e-05
ENSG00000128596.17	CCDC136	552.959	0.289008	0.093002	-3.10755	0.00188648	0.00591223
ENSG00000128602.11	SMO	685.937	0.245125	0.0820995	-2.98571	0.00282922	0.00837539
ENSG00000128833.13	MYO5C	113.554	0.707292	0.115637	-6.11647	9.56702e-10	1.25532e-08
ENSG00000128849.11	CGNL1	63.5978	0.45668	0.126176	-3.61939	0.0002953	0.00117748
ENSG00000128881.18	TTBK2	1127.92	0.299563	0.0871847	-3.43596	0.000590462	0.002155
ENSG00000128917.8	DLL4	23.059	0.645157	0.226496	-2.84843	0.00439353	0.012268
ENSG00000129009.13	ISLR	11.2723	0.66028	0.285361	-2.31384	0.0206764	0.045794
ENSG00000129048.7	ACKR4	11.7348	1.34825	0.287899	-4.68305	2.82639e-06	1.85296e-05
ENSG00000129103.19	SUMF2	758.074	0.706206	0.0532792	-13.2548	4.23113e-40	1.86324e-37
ENSG00000129158.11	SERGEF	146.066	0.31418	0.115242	-2.72627	0.00640547	0.0169278
ENSG00000129187.15	DCTD	1141.95	0.281031	0.0516889	-5.43697	5.41957e-08	5.15002e-07
ENSG00000129195.16	PIMREG	519.074	0.159877	0.0627525	-2.54774	0.0108422	0.0265973
ENSG00000129197.15	RPAIN	1212.62	0.202653	0.0363679	-5.57231	2.51388e-08	2.55133e-07
ENSG00000129219.14	PLD2	249.518	0.90796	0.138419	-6.5595	5.39894e-11	8.89396e-10
ENSG00000129244.9	ATP1B2	968.217	0.493047	0.103825	-4.74885	2.04573e-06	1.387e-05
ENSG00000129353.15	SLC44A2	3303.17	1.42289	0.161161	-8.82899	1.05621e-18	5.44853e-17
ENSG00000129355.7	CDKN2D	303.685	0.249855	0.103578	-2.41223	0.0158552	0.0366679
ENSG00000129484.14	PARP2	945.569	0.30371	0.0555237	-5.46991	4.50264e-08	4.33344e-07
ENSG00000129534.14	MIS18BP1	856.673	0.18886	0.077384	-2.44056	0.0146644	0.0342873
ENSG00000129566.13	TEP1	316.234	0.461151	0.0815997	-5.65138	1.5916e-08	1.68345e-07
ENSG00000129657.16	SEC14L1	1701.3	0.388989	0.0556759	-6.98666	2.81498e-12	5.78865e-11
ENSG00000129757.15	CDKN1C	624.243	0.613985	0.12149	-5.05378	4.33146e-07	3.40168e-06
ENSG00000129911.9	KLF16	156.246	0.232693	0.0899128	-2.58799	0.00965386	0.0241128
ENSG00000129933.21	MAU2	836.025	0.107905	0.0452315	-2.38561	0.0170506	0.0389682
ENSG00000129946.11	SHC2	570.039	0.376505	0.0909135	-4.14136	3.45252e-05	0.000173346
ENSG00000129968.17	ABHD17A	719.492	0.118304	0.0487164	-2.42842	0.0151649	0.0352748
ENSG00000129991.13	TNNI3	55.4259	0.845009	0.168429	-5.01701	5.24829e-07	4.04085e-06
ENSG00000130032.17	PRRG3	163.16	0.948142	0.138758	-6.83308	8.31102e-12	1.57787e-10
ENSG00000130052.14	STARD8	23.1194	1.33889	0.217107	-6.16694	6.96246e-10	9.40218e-09
ENSG00000130158.14	DOCK6	585.865	1.75904	0.20582	-8.54647	1.26905e-17	5.76703e-16
ENSG00000130164.14	LDLR	472.98	0.417029	0.0679849	-6.13414	8.56212e-10	1.13668e-08
ENSG00000130175.10	PRKCSH	3263.86	0.667286	0.0481341	-13.8631	1.06043e-43	6.83786e-41
ENSG00000130176.8	CNN1	112.381	1.22609	0.257633	-4.75907	1.94491e-06	1.32511e-05
ENSG00000130202.10	NECTIN2	1065.87	0.552572	0.0966958	-5.71454	1.10001e-08	1.20004e-07
ENSG00000130203.10	APOE	1319.63	0.601463	0.218777	-2.7492	0.00597401	0.0159298
ENSG00000130226.17	DPP6	762.349	0.748666	0.161408	-4.63835	3.51208e-06	2.24542e-05
ENSG00000130254.12	SAFB2	1562.13	0.141069	0.0580809	-2.42884	0.0151474	0.0352521
ENSG00000130255.13	RPL36	3902.67	0.349747	0.0517142	-6.76307	1.35099e-11	2.46136e-10
ENSG00000130270.16	ATP8B3	14.7445	0.833845	0.255069	-3.26909	0.00107894	0.00364661
ENSG00000130299.17	GTPBP3	300.856	0.281032	0.0698075	-4.02581	5.67789e-05	0.000271921
ENSG00000130303.14	BST2	809.99	0.855044	0.241268	-3.54396	0.000394163	0.00151688
ENSG00000130304.17	SLC27A1	314.439	0.648698	0.104701	-6.19574	5.80111e-10	7.95285e-09
ENSG00000130309.12	COLGALT1	1260.16	0.357958	0.0598551	-5.9804	2.22595e-09	2.76596e-08
ENSG00000130313.7	PGLS	423.69	0.186301	0.0616088	-3.02394	0.00249507	0.00754203
ENSG00000130383.7	FUT5	8.96618	2.66164	0.519562	-5.12285	3.00955e-07	2.43665e-06
ENSG00000130396.21	AFDN	5087.97	0.358376	0.0438256	-8.17733	2.90201e-16	1.09615e-14
ENSG00000130402.13	ACTN4	2326.27	0.0917159	0.0336768	-2.72342	0.00646101	0.0170646
ENSG00000130414.13	NDUFA10	1881.02	0.10166	0.0363488	-2.79678	0.00516146	0.0140328
ENSG00000130429.16	ARPC1B	195.57	0.439036	0.130313	-3.3691	0.000754138	0.00266117
ENSG00000130433.8	CACNG6	13.7592	1.87476	0.353348	-5.30571	1.12236e-07	9.98875e-07
ENSG00000130449.6	ZSWIM6	1093.72	0.22109	0.0509437	-4.33988	1.42558e-05	7.87361e-05
ENSG00000130475.15	FCHO1	212.866	0.365363	0.0972437	-3.75719	0.000171833	0.000727763
ENSG00000130479.11	MAP1S	558.897	0.281381	0.0672927	-4.18145	2.89658e-05	0.000148665
ENSG00000130508.11	PXDN	2864.69	0.34497	0.092112	-3.74511	0.000180315	0.000757995
ENSG00000130511.16	SSBP4	409.53	0.301677	0.0802193	-3.76066	0.000169468	0.000718844
ENSG00000130522.6	JUND	1146.83	0.395224	0.0428646	-9.22027	2.96345e-20	1.83236e-18
ENSG00000130529.16	TRPM4	272.48	2.27148	0.187066	-12.1427	6.27417e-34	1.74277e-31
ENSG00000130540.14	SULT4A1	460.654	0.778353	0.0682778	-11.3998	4.19109e-30	8.13657e-28
ENSG00000130584.12	ZBTB46	252.814	0.38272	0.127155	-3.00988	0.00261354	0.00783845
ENSG00000130635.16	COL5A1	701.391	0.615615	0.24877	-2.47463	0.0133373	0.0316766
ENSG00000130640.15	TUBGCP2	1040.46	0.183204	0.0420863	-4.35306	1.34253e-05	7.48129e-05
ENSG00000130669.17	PAK4	492.409	0.424218	0.083949	-5.05329	4.34267e-07	3.409e-06
ENSG00000130695.16	CEP85	658.703	0.26301	0.0510854	-5.14844	2.62664e-07	2.1488e-06
ENSG00000130702.15	LAMA5	803.646	0.862449	0.0822415	-10.4868	9.9354e-26	1.0938e-23
ENSG00000130714.19	POMT1	793.853	0.565818	0.0550792	-10.2728	9.34531e-25	9.07149e-23
ENSG00000130720.13	FIBCD1	13.2421	1.1002	0.273755	-4.01894	5.84605e-05	0.000279308
ENSG00000130726.12	TRIM28	5243.05	0.273831	0.0521994	-5.24587	1.5555e-07	1.34569e-06
ENSG00000130821.17	SLC6A8	3180.46	0.449094	0.115328	-3.89406	9.85784e-05	0.000446409
ENSG00000130822.16	PNCK	471.663	1.29718	0.157671	-8.22714	1.91742e-16	7.47709e-15
ENSG00000130827.6	PLXNA3	645.749	0.35402	0.0846713	-4.18111	2.90085e-05	0.000148792
ENSG00000130829.18	DUSP9	22.0713	0.826292	0.217891	-3.79222	0.000149308	0.000643071
ENSG00000130940.15	CASZ1	118.397	0.805146	0.193613	-4.15854	3.20288e-05	0.000162318
ENSG00000130956.14	HABP4	671.991	0.132834	0.047325	-2.80684	0.00500306	0.0136823
ENSG00000130958.13	SLC35D2	288.619	0.665313	0.177353	-3.75135	0.000175887	0.000742491
ENSG00000130985.17	UBA1	10856.8	0.179969	0.0552171	-3.2593	0.00111688	0.00376429
ENSG00000131051.24	RBM39	4586.93	0.278715	0.0474874	-5.86923	4.37815e-09	5.13963e-08
ENSG00000131067.17	GGT7	512.676	0.724769	0.0760702	-9.52763	1.60909e-21	1.14831e-19
ENSG00000131069.20	ACSS2	326.936	0.292143	0.0580664	-5.03119	4.87433e-07	3.78195e-06
ENSG00000131094.4	C1QL1	47.9351	1.31075	0.318594	-4.11416	3.88588e-05	0.000193171
ENSG00000131095.14	GFAP	54.8479	2.22497	0.513389	-4.33389	1.46498e-05	8.0567e-05
ENSG00000131115.16	ZNF227	414.524	0.154482	0.067144	-2.30076	0.0214054	0.0471254
ENSG00000131127.14	ZNF141	835.856	0.271985	0.0586772	-4.63527	3.56466e-06	2.27581e-05
ENSG00000131143.10	COX4I1	3083.53	0.141007	0.0447366	-3.15194	0.00162191	0.00520444
ENSG00000131196.18	NFATC1	86.3815	0.777041	0.224177	-3.46619	0.000527887	0.0019591
ENSG00000131242.18	RAB11FIP4	1002.53	0.357626	0.0664036	-5.38564	7.21869e-08	6.69063e-07
ENSG00000131263.13	RLIM	2779.85	0.325764	0.0663389	-4.9106	9.07996e-07	6.65606e-06
ENSG00000131269.19	ABCB7	628.252	0.707569	0.0639383	-11.0664	1.82515e-28	3.02322e-26
ENSG00000131368.9	MRPS25	2510.19	0.207294	0.0613785	-3.3773	0.000732019	0.00259149
ENSG00000131386.20	GALNT15	41.1809	0.93693	0.22675	-4.132	3.5962e-05	0.00017976
ENSG00000131398.15	KCNC3	211.1	0.874876	0.101362	-8.63121	6.07042e-18	2.86166e-16
ENSG00000131400.8	NAPSA	12.5194	0.921272	0.305437	-3.01624	0.00255932	0.00770141
ENSG00000131459.13	GFPT2	566.131	0.354204	0.128481	-2.75686	0.005836	0.0156125
ENSG00000131469.15	RPL27	5542.81	0.184641	0.0717287	-2.57416	0.0100484	0.0249621
ENSG00000131471.7	AOC3	47.0038	0.741271	0.152311	-4.86683	1.13403e-06	8.16382e-06
ENSG00000131480.9	AOC2	86.8726	0.430831	0.136171	-3.16389	0.00155678	0.00502372
ENSG00000131558.15	EXOC4	1671.71	0.370841	0.0364661	-10.1695	2.71371e-24	2.52557e-22
ENSG00000131653.13	TRAF7	990.967	0.162074	0.0595382	-2.72218	0.00648525	0.0171186
ENSG00000131668.14	BARX1	27.4796	0.678595	0.268273	-2.52949	0.0114227	0.0277686
ENSG00000131748.16	STARD3	566.131	0.16398	0.0672369	-2.43884	0.0147345	0.03442
ENSG00000131778.20	CHD1L	1204.74	0.163499	0.06226	-2.62606	0.00863785	0.0219071
ENSG00000131788.16	PIAS3	552.622	0.174892	0.065157	-2.68416	0.00727119	0.0189395
ENSG00000131791.8	PRKAB2	1966.4	0.388869	0.0654478	-5.94166	2.82152e-09	3.43974e-08
ENSG00000131876.18	SNRPA1	945.21	0.125172	0.0395281	-3.16665	0.00154204	0.00497971
ENSG00000131914.11	LIN28A	7202.37	1.39729	0.173999	-8.03047	9.71026e-16	3.36504e-14
ENSG00000131941.8	RHPN2	402.91	0.218509	0.0907831	-2.40694	0.0160869	0.0371276
ENSG00000132003.10	ZSWIM4	246.91	0.300541	0.0735946	-4.08373	4.43184e-05	0.000217457
ENSG00000132017.11	DCAF15	456.071	0.213248	0.06792	-3.13969	0.00169128	0.00539507
ENSG00000132182.13	NUP210	1220.97	0.65194	0.0773097	-8.43283	3.37418e-17	1.43343e-15
ENSG00000132196.16	HSD17B7	174.366	0.219575	0.0743845	-2.9519	0.00315826	0.00922096
ENSG00000132205.11	EMILIN2	42.0454	0.771186	0.31374	-2.45804	0.0139698	0.0329447
ENSG00000132294.15	EFR3A	636.379	0.165554	0.0550725	-3.00611	0.00264615	0.00792308
ENSG00000132383.12	RPA1	2188.86	0.196711	0.0439638	-4.47439	7.66281e-06	4.5406e-05
ENSG00000132386.11	SERPINF1	222.266	0.615945	0.120708	-5.10279	3.34682e-07	2.68445e-06
ENSG00000132406.12	TMEM128	385.876	0.219173	0.0558873	-3.9217	8.79264e-05	0.000402003
ENSG00000132424.17	PNISR	4928.95	0.900883	0.0701941	-12.8342	1.05521e-37	4.05359e-35
ENSG00000132470.14	ITGB4	53.9858	1.00287	0.257232	-3.89869	9.67134e-05	0.000438844
ENSG00000132471.12	WBP2	1030.92	0.185428	0.0675198	-2.74627	0.00602766	0.0160586
ENSG00000132475.10	H3-3B	8626.51	0.44462	0.0546191	-8.14036	3.9409e-16	1.44327e-14
ENSG00000132535.22	DLG4	1258.55	0.627325	0.0697119	-8.99883	2.2814e-19	1.2674e-17
ENSG00000132561.14	MATN2	101.347	0.539064	0.188186	-2.86453	0.00417632	0.0117506
ENSG00000132589.16	FLOT2	1623.56	0.305778	0.0405686	-7.53731	4.79767e-14	1.2664e-12
ENSG00000132635.17	PCED1A	424.044	0.208727	0.0892958	-2.33748	0.019414	0.0435537
ENSG00000132640.15	BTBD3	2279.16	0.246103	0.0731534	-3.3642	0.000767662	0.00270389
ENSG00000132680.11	KHDC4	1349.84	0.362209	0.0767362	-4.72019	2.35624e-06	1.57679e-05
ENSG00000132694.19	ARHGEF11	947.939	0.180469	0.0621121	-2.90554	0.00366623	0.0105069
ENSG00000132698.15	RAB25	15.3029	1.07666	0.397623	-2.70775	0.00677406	0.0177724
ENSG00000132716.19	DCAF8	2081.26	0.320375	0.0637375	-5.02647	4.99582e-07	3.86625e-06
ENSG00000132740.10	IGHMBP2	322.125	0.277744	0.0615902	-4.50955	6.4966e-06	3.91771e-05
ENSG00000132749.11	TESMIN	42.6897	0.795428	0.224919	-3.53651	0.000405447	0.00155455
ENSG00000132780.17	NASP	6735.38	0.157909	0.0661445	-2.38733	0.0169715	0.0388168
ENSG00000132781.20	MUTYH	272.376	0.283707	0.092716	-3.05996	0.00221366	0.00679722
ENSG00000132793.12	LPIN3	72.7284	0.703507	0.205204	-3.42833	0.000607304	0.00220799
ENSG00000132819.17	RBM38	506.728	0.281836	0.0674338	-4.17944	2.92222e-05	0.000149633
ENSG00000132821.12	VSTM2L	310.431	0.456597	0.184037	-2.48101	0.0131011	0.0312333
ENSG00000132823.11	OSER1	655.517	0.386202	0.0503523	-7.66999	1.7201e-14	4.90622e-13
ENSG00000132837.15	DMGDH	30.5112	1.11408	0.267534	-4.16426	3.12365e-05	0.000158822
ENSG00000132842.15	AP3B1	1378.18	0.301285	0.053537	-5.6276	1.82732e-08	1.90927e-07
ENSG00000132879.14	FBXO44	276.498	0.515573	0.0759704	-6.7865	1.14886e-11	2.12964e-10
ENSG00000133026.14	MYH10	8722.81	0.339313	0.061565	-5.51145	3.55882e-08	3.4997e-07
ENSG00000133027.18	PEMT	237.566	0.227944	0.0636239	-3.58268	0.000340091	0.00132994
ENSG00000133030.22	MPRIP	3633.38	0.212241	0.0705657	-3.00771	0.00263228	0.00788811
ENSG00000133056.14	PIK3C2B	1900.65	0.626957	0.0891497	-7.03263	2.02671e-12	4.24011e-11
ENSG00000133067.18	LGR6	21.5603	0.927621	0.245422	-3.77969	0.000157024	0.000672773
ENSG00000133112.17	TPT1	18213.2	0.194685	0.0808404	-2.40826	0.0160286	0.0370167
ENSG00000133114.18	GPALPP1	692.412	0.137059	0.0520178	-2.63485	0.00841748	0.0214415
ENSG00000133124.12	IRS4	122.426	1.0624	0.165261	-6.4286	1.28785e-10	1.97053e-09
ENSG00000133226.18	SRRM1	3309.33	0.501008	0.0555722	-9.01545	1.96062e-19	1.10277e-17
ENSG00000133243.10	BTBD2	1455.5	0.66919	0.052807	-12.6724	8.41441e-37	2.97887e-34
ENSG00000133247.14	KMT5C	334.04	0.663616	0.0821856	-8.07459	6.77012e-16	2.38274e-14
ENSG00000133275.16	CSNK1G2	918.955	0.174196	0.0704734	-2.4718	0.0134434	0.0318696
ENSG00000133315.12	MACROD1	121.342	0.577546	0.0933919	-6.18411	6.24532e-10	8.51657e-09
ENSG00000133401.16	PDZD2	141.586	0.788455	0.181652	-4.34046	1.42185e-05	7.86379e-05
ENSG00000133466.14	C1QTNF6	294.324	0.293548	0.111124	-2.64162	0.00825116	0.0210774
ENSG00000133519.13	ZDHHC8P1	36.8007	0.607592	0.215763	-2.81601	0.00486235	0.0133765
ENSG00000133606.11	MKRN1	3335.18	0.180711	0.0645405	-2.79997	0.0051107	0.0139218
ENSG00000133612.19	AGAP3	788.291	0.221322	0.0551193	-4.01532	5.9366e-05	0.000283259
ENSG00000133619.18	KRBA1	169.457	0.252585	0.0734453	-3.43909	0.000583664	0.00213451
ENSG00000133789.15	SWAP70	817.449	0.497875	0.125813	-3.95727	7.58107e-05	0.000351596
ENSG00000133835.18	HSD17B4	2164.33	0.249249	0.0403036	-6.18429	6.23822e-10	8.5133e-09
ENSG00000133858.17	ZFC3H1	1408.42	0.197058	0.0668422	-2.9481	0.00319731	0.00931691
ENSG00000133874.2	RNF122	268.441	0.370797	0.068567	-5.40781	6.38005e-08	5.98399e-07
ENSG00000133884.10	DPF2	1207.22	0.0906399	0.0351252	-2.58048	0.00986633	0.0245638
ENSG00000133961.21	NUMB	857.984	0.292162	0.052586	-5.55588	2.76212e-08	2.77673e-07
ENSG00000133980.5	VRTN	14.1924	1.72268	0.636951	-2.70457	0.00683931	0.0179274
ENSG00000134013.16	LOXL2	447.596	1.0208	0.124972	-8.16824	3.12914e-16	1.16728e-14
ENSG00000134030.14	CTIF	1056.9	0.241901	0.0727696	-3.3242	0.000886719	0.00307288
ENSG00000134057.15	CCNB1	1520.37	0.234631	0.0792669	-2.96002	0.00307624	0.00901355
ENSG00000134152.11	KATNBL1	620.68	0.340502	0.0554464	-6.1411	8.19516e-10	1.09135e-08
ENSG00000134198.10	TSPAN2	181.119	0.370146	0.101222	-3.65677	0.000255412	0.00103419
ENSG00000134207.17	SYT6	1104.1	0.342315	0.128877	-2.65613	0.00790427	0.0203264
ENSG00000134245.18	WNT2B	131.545	0.703907	0.16606	-4.23887	2.24647e-05	0.000118141
ENSG00000134255.15	CEPT1	494.235	0.255154	0.0467995	-5.45206	4.97909e-08	4.7691e-07
ENSG00000134285.11	FKBP11	199.846	0.254253	0.10031	-2.53468	0.011255	0.0274311
ENSG00000134323.12	MYCN	448.539	0.442592	0.105126	-4.21011	2.55244e-05	0.000132923
ENSG00000134363.12	FST	1080.16	0.725076	0.186041	-3.89741	9.72286e-05	0.000440739
ENSG00000134419.15	RPS15A	5903.11	0.514493	0.0568174	-9.0552	1.3632e-19	7.76421e-18
ENSG00000134539.17	KLRD1	8.46905	2.28436	0.360057	-6.34444	2.23242e-10	3.27427e-09
ENSG00000134569.10	LRP4	908.307	0.310937	0.0868771	-3.57904	0.000344856	0.00134602
ENSG00000134574.12	DDB2	382.935	0.181593	0.0716827	-2.5333	0.0112996	0.0275211
ENSG00000134597.17	RBMX2	337.108	0.186461	0.068522	-2.72119	0.00650472	0.0171549
ENSG00000134690.11	CDCA8	603.618	0.222713	0.0525534	-4.23783	2.25688e-05	0.000118591
ENSG00000134698.11	AGO4	842.499	0.270634	0.0722632	-3.74511	0.000180313	0.000757995
ENSG00000134744.14	TUT4	2087.53	0.433734	0.0551803	-7.8603	3.83212e-15	1.22242e-13
ENSG00000134759.14	ELP2	1773.28	0.163703	0.0536185	-3.0531	0.00226493	0.00693694
ENSG00000134775.16	FHOD3	999.712	0.527923	0.0985773	-5.35543	8.53551e-08	7.79113e-07
ENSG00000134825.16	TMEM258	645.605	0.281897	0.0597026	-4.72169	2.33897e-06	1.56582e-05
ENSG00000134871.19	COL4A2	2053.07	0.590306	0.129616	-4.55428	5.25643e-06	3.236e-05
ENSG00000134874.18	DZIP1	950.233	0.270842	0.0753468	-3.59461	0.000324883	0.00127934
ENSG00000134882.16	UBAC2	716.101	0.174089	0.042644	-4.08239	4.45756e-05	0.000218461
ENSG00000134884.15	ARGLU1	5917.18	0.663924	0.0840403	-7.90006	2.7876e-15	9.11776e-14
ENSG00000134909.19	ARHGAP32	1441.46	0.32447	0.0627853	-5.16792	2.36711e-07	1.96226e-06
ENSG00000135049.16	AGTPBP1	2763.33	0.310074	0.0422327	-7.34205	2.10354e-13	5.11162e-12
ENSG00000135074.16	ADAM19	196.141	0.30137	0.100198	-3.00775	0.00263187	0.00788811
ENSG00000135097.7	MSI1	1294.36	0.313559	0.0701537	-4.46961	7.83634e-06	4.63126e-05
ENSG00000135124.16	P2RX4	126.11	0.471359	0.107275	-4.39393	1.11321e-05	6.3444e-05
ENSG00000135164.19	DMTF1	2002.06	0.21928	0.0309797	-7.07818	1.46058e-12	3.16577e-11
ENSG00000135333.15	EPHA7	928.15	0.639873	0.200746	-3.18748	0.00143517	0.00467474
ENSG00000135365.17	PHF21A	1197.71	0.177869	0.0416329	-4.27231	1.93457e-05	0.000103523
ENSG00000135390.21	ATP5MC2	2376.19	0.51595	0.052325	-9.86048	6.17528e-23	5.11444e-21
ENSG00000135406.14	PRPH	180.885	0.851546	0.101972	-8.35082	6.77902e-17	2.78171e-15
ENSG00000135424.19	ITGA7	427.752	0.707054	0.0671289	-10.5328	6.10083e-26	6.92771e-24
ENSG00000135439.12	AGAP2	349.813	0.40216	0.161236	-2.49423	0.0126232	0.030251
ENSG00000135451.13	TROAP	274.014	0.551131	0.0925507	-5.95491	2.60212e-09	3.18733e-08
ENSG00000135473.16	PAN2	905.067	0.342561	0.0667639	-5.13093	2.88307e-07	2.33907e-06
ENSG00000135486.19	HNRNPA1	44055.6	0.416199	0.0431653	-9.64198	5.3152e-22	3.94922e-20
ENSG00000135503.13	ACVR1B	1211.17	0.548761	0.049876	-11.0025	3.71649e-28	5.78458e-26
ENSG00000135506.16	OS9	2214.56	0.216271	0.045799	-4.72217	2.33346e-06	1.56329e-05
ENSG00000135519.8	KCNH3	39.3656	0.71871	0.152553	-4.7112	2.46258e-06	1.63644e-05
ENSG00000135535.17	CD164	1367.16	0.234509	0.061174	-3.83347	0.00012635	0.000554778
ENSG00000135541.22	AHI1	851.092	0.263974	0.0896265	-2.94527	0.00322675	0.00939055
ENSG00000135596.18	MICAL1	801.928	0.79423	0.0781882	-10.1579	3.05486e-24	2.81406e-22
ENSG00000135631.17	RAB11FIP5	305.974	0.395076	0.103761	-3.80755	0.000140348	0.000610228
ENSG00000135686.13	KLHL36	666.352	0.348422	0.0541805	-6.43076	1.26967e-10	1.94874e-09
ENSG00000135723.14	FHOD1	145.979	0.525639	0.101452	-5.18115	2.20525e-07	1.84076e-06
ENSG00000135740.17	SLC9A5	84.2384	0.465527	0.116111	-4.00934	6.08896e-05	0.000289611
ENSG00000135749.19	PCNX2	495.969	0.121215	0.0516172	-2.34835	0.0188567	0.0424828
ENSG00000135821.19	GLUL	5672.68	0.378908	0.0766971	-4.94031	7.79973e-07	5.78571e-06
ENSG00000135828.11	RNASEL	95.2579	0.315066	0.108442	-2.90538	0.00366812	0.0105107
ENSG00000135862.6	LAMC1	2431.7	0.329411	0.0882313	-3.7335	0.000188839	0.000789965
ENSG00000135903.20	PAX3	183.59	1.25995	0.484141	-2.60244	0.00925635	0.023273
ENSG00000135912.11	TTLL4	724.452	0.168213	0.0506714	-3.31969	0.00090119	0.00311765
ENSG00000135916.16	ITM2C	3043.74	0.728251	0.1115	-6.53142	6.51478e-11	1.05873e-09
ENSG00000135974.10	C2orf49	661.366	0.199655	0.0617937	-3.23099	0.00123361	0.00410181
ENSG00000135976.21	ANKRD36	382.669	0.577823	0.097122	-5.94946	2.69036e-09	3.2865e-08
ENSG00000136002.20	ARHGEF4	497.62	0.702526	0.0783317	-8.96861	3.00289e-19	1.64794e-17
ENSG00000136026.14	CKAP4	1622.11	0.183799	0.0537984	-3.41644	0.000634467	0.00228786
ENSG00000136040.9	PLXNC1	755.904	0.325318	0.0785844	-4.13973	3.47719e-05	0.000174402
ENSG00000136068.16	FLNB	1753.73	0.495428	0.0835237	-5.93159	3.00018e-09	3.63789e-08
ENSG00000136098.17	NEK3	342.387	0.357606	0.125748	-2.84383	0.0044575	0.0124159
ENSG00000136099.13	PCDH8	341.852	0.587381	0.164358	-3.57379	0.000351853	0.00136912
ENSG00000136161.13	RCBTB2	538.858	0.205178	0.0709597	-2.89147	0.00383445	0.0109111
ENSG00000136205.17	TNS3	888.014	0.258089	0.106	-2.43481	0.0148996	0.0347427
ENSG00000136231.14	IGF2BP3	3551.1	0.317782	0.0808257	-3.93169	8.43505e-05	0.000387617
ENSG00000136378.15	ADAMTS7	475.871	0.536105	0.110825	-4.83742	1.31537e-06	9.32065e-06
ENSG00000136425.14	CIB2	188.236	0.407464	0.0954656	-4.26818	1.97078e-05	0.00010518
ENSG00000136436.15	CALCOCO2	656.975	0.196388	0.0495267	-3.96529	7.33063e-05	0.000341472
ENSG00000136448.13	NMT1	1845.04	0.227609	0.0547725	-4.15553	3.24536e-05	0.000164132
ENSG00000136504.13	KAT7	2722.75	0.322917	0.0752378	-4.29195	1.77111e-05	9.57055e-05
ENSG00000136536.15	MARCHF7	1927.12	0.226031	0.0376894	-5.99721	2.00737e-09	2.51165e-08
ENSG00000136717.15	BIN1	1038.13	0.418349	0.0598828	-6.98613	2.82567e-12	5.80404e-11
ENSG00000136840.19	ST6GALNAC4	78.5939	0.67617	0.120507	-5.61105	2.01106e-08	2.0801e-07
ENSG00000136848.18	DAB2IP	1211.09	0.203918	0.0667977	-3.05277	0.00226739	0.00694096
ENSG00000136861.19	CDK5RAP2	1898.14	0.226268	0.0355382	-6.36688	1.92908e-10	2.85254e-09
ENSG00000136938.9	ANP32B	2661.37	0.382712	0.0542931	-7.04901	1.80199e-12	3.80971e-11
ENSG00000136942.15	RPL35	4724.5	0.253723	0.0515589	-4.92103	8.60915e-07	6.3496e-06
ENSG00000136943.12	CTSV	465.011	0.669317	0.223202	-2.9987	0.00271134	0.00808853
ENSG00000136960.13	ENPP2	1644.74	0.576674	0.150467	-3.83255	0.000126821	0.000556711
ENSG00000137070.19	IL11RA	117.641	0.788496	0.120444	-6.54659	5.88639e-11	9.65293e-10
ENSG00000137101.14	CD72	15.7399	0.855949	0.252248	-3.39329	0.000690584	0.00246559
ENSG00000137103.20	TMEM8B	693.01	0.512135	0.0963129	-5.31741	1.05255e-07	9.44521e-07
ENSG00000137106.18	GRHPR	1022.94	0.222148	0.0480568	-4.62261	3.78933e-06	2.40649e-05
ENSG00000137142.5	IGFBPL1	2550.72	0.521978	0.129614	-4.02717	5.64526e-05	0.000270718
ENSG00000137145.21	DENND4C	1149.43	0.162242	0.0606195	-2.67639	0.00744191	0.0192913
ENSG00000137154.13	RPS6	14470.3	0.483227	0.0464019	-10.4139	2.14172e-25	2.26133e-23
ENSG00000137161.18	CNPY3	521.315	0.464045	0.0720757	-6.4383	1.20818e-10	1.85964e-09
ENSG00000137166.17	FOXP4	927.443	0.418666	0.121776	-3.43799	0.000586057	0.00214239
ENSG00000137171.15	KLC4	400.207	0.250429	0.0736455	-3.40047	0.000672702	0.00240985
ENSG00000137193.14	PIM1	339.622	1.3366	0.126753	-10.5449	5.36356e-26	6.16809e-24
ENSG00000137203.15	TFAP2A	58.4495	2.73927	0.390059	-7.02271	2.17609e-12	4.52238e-11
ENSG00000137216.19	TMEM63B	636.504	0.324831	0.0717153	-4.52946	5.91349e-06	3.60216e-05
ENSG00000137221.14	TJAP1	370.615	0.320785	0.0942445	-3.40376	0.000664658	0.00238387
ENSG00000137267.7	TUBB2A	5391.89	0.351312	0.0625442	-5.61703	1.94269e-08	2.01582e-07
ENSG00000137285.11	TUBB2B	15622.6	0.493363	0.0811921	-6.0765	1.22837e-09	1.58303e-08
ENSG00000137309.20	HMGA1	6819.86	0.720052	0.095864	-7.51118	5.85958e-14	1.52883e-12
ENSG00000137404.15	NRM	327.132	0.540675	0.0694449	-7.78567	6.93427e-15	2.09712e-13
ENSG00000137409.21	MTCH1	3446.26	0.318384	0.051277	-6.20909	5.32923e-10	7.37312e-09
ENSG00000137411.19	VARS2	612.518	0.279927	0.0618483	-4.52602	6.0104e-06	3.6538e-05
ENSG00000137413.17	TAF8	284.961	0.520796	0.074971	-6.94663	3.74116e-12	7.54711e-11
ENSG00000137460.10	FHDC1	148.866	0.588395	0.118018	-4.98563	6.17601e-07	4.69309e-06
ENSG00000137496.18	IL18BP	128.952	0.45052	0.10262	-4.39019	1.13251e-05	6.44219e-05
ENSG00000137497.19	NUMA1	4096.5	0.47129	0.0401693	-11.7326	8.67665e-32	1.95821e-29
ENSG00000137504.15	CREBZF	1827.51	0.391079	0.0361816	-10.8088	3.12841e-27	4.18396e-25
ENSG00000137509.12	PRCP	1110.36	0.28037	0.065898	-4.25461	2.09415e-05	0.000111042
ENSG00000137563.13	GGH	616.558	0.258946	0.0920969	-2.81167	0.00492856	0.0135174
ENSG00000137573.14	SULF1	724.951	0.920789	0.190801	-4.82592	1.39357e-06	9.81697e-06
ENSG00000137693.14	YAP1	2341.92	0.363906	0.0679629	-5.35448	8.58013e-08	7.8279e-07
ENSG00000137700.18	SLC37A4	527.65	0.194355	0.0627485	-3.09737	0.00195246	0.00609258
ENSG00000137720.8	C11orf1	289.684	0.173891	0.0742724	-2.34126	0.0192187	0.0431637
ENSG00000137764.20	MAP2K5	393.038	0.439345	0.0684023	-6.42296	1.33651e-10	2.03635e-09
ENSG00000137802.14	MAPKBP1	373.921	0.222134	0.0801464	-2.7716	0.0055782	0.0150241
ENSG00000137804.14	NUSAP1	1614.08	0.243864	0.072395	-3.36852	0.000755738	0.00266553
ENSG00000137818.12	RPLP1	7139.48	0.376264	0.0472401	-7.96492	1.65325e-15	5.56892e-14
ENSG00000137831.15	UACA	863.094	0.398947	0.159356	-2.50351	0.012297	0.0295832
ENSG00000137845.15	ADAM10	2609.02	0.190839	0.0454383	-4.19996	2.66966e-05	0.000138071
ENSG00000137857.18	DUOX1	15.8769	0.998043	0.251199	-3.97311	7.09393e-05	0.00033173
ENSG00000137944.18	KYAT3	631.671	0.346054	0.0476608	-7.26077	3.84904e-13	8.99022e-12
ENSG00000137970.7	RPL7P9	350.706	0.530325	0.0689493	-7.69153	1.45391e-14	4.23393e-13
ENSG00000138031.15	ADCY3	292.509	0.27851	0.0605639	-4.59861	4.25309e-06	2.67466e-05
ENSG00000138079.14	SLC3A1	11.7623	1.77955	0.295952	-6.01297	1.82157e-09	2.29989e-08
ENSG00000138085.18	ATRAID	967.016	0.204362	0.0578002	-3.53566	0.000406765	0.00155894
ENSG00000138101.20	DTNB	313.176	0.738019	0.0836715	-8.82044	1.14011e-18	5.83137e-17
ENSG00000138316.11	ADAMTS14	21.1755	1.86366	0.348557	-5.34679	8.95255e-08	8.13479e-07
ENSG00000138326.21	RPS24	9949.84	0.251015	0.0546776	-4.59082	4.41518e-06	2.76025e-05
ENSG00000138336.9	TET1	2099.09	0.342783	0.0618216	-5.54471	2.94437e-08	2.94355e-07
ENSG00000138380.18	CARF	382.372	0.319437	0.0819162	-3.89956	9.6368e-05	0.000437607
ENSG00000138433.16	CIR1	565.549	0.279148	0.0621876	-4.48881	7.16232e-06	4.27631e-05
ENSG00000138443.17	ABI2	5207.03	0.306044	0.0496864	-6.15951	7.29706e-10	9.81001e-09
ENSG00000138468.16	SENP7	972.915	0.194892	0.0467951	-4.16479	3.11637e-05	0.000158496
ENSG00000138594.14	TMOD3	966.868	0.138283	0.0420621	-3.28758	0.00101051	0.00344111
ENSG00000138606.20	SHF	270.093	0.37977	0.0966672	-3.92863	8.54306e-05	0.000391982
ENSG00000138617.16	PARP16	229.836	0.282653	0.0723528	-3.9066	9.3605e-05	0.000426132
ENSG00000138623.10	SEMA7A	174.713	0.541066	0.0851901	-6.35128	2.13537e-10	3.1447e-09
ENSG00000138658.16	ZGRF1	442.938	0.445628	0.0609323	-7.3135	2.60268e-13	6.22403e-12
ENSG00000138668.19	HNRNPD	6180.34	0.0975477	0.0367044	-2.65766	0.00786861	0.0202491
ENSG00000138669.10	PRKG2	44.6502	0.566824	0.190472	-2.97589	0.00292144	0.00861873
ENSG00000138685.17	FGF2	776.581	0.212138	0.0783855	-2.70635	0.00680281	0.0178369
ENSG00000138738.11	PRDM5	267.96	0.288102	0.0649157	-4.43809	9.07586e-06	5.26896e-05
ENSG00000138750.16	NUP54	1035.62	0.2759	0.0528016	-5.22523	1.73937e-07	1.49118e-06
ENSG00000138759.20	FRAS1	1254.5	1.04284	0.125824	-8.28807	1.15101e-16	4.59766e-15
ENSG00000138764.15	CCNG2	1601.14	0.325944	0.105254	-3.09673	0.0019567	0.00610474
ENSG00000138771.16	SHROOM3	1223.52	0.306674	0.0987396	-3.10588	0.00189713	0.00594149
ENSG00000138772.13	ANXA3	38.2581	1.06209	0.351706	-3.01982	0.00252923	0.00763234
ENSG00000138780.15	GSTCD	514.907	0.267645	0.0700925	-3.81846	0.000134289	0.000586542
ENSG00000138795.10	LEF1	183.263	0.946179	0.233984	-4.04378	5.25964e-05	0.00025364
ENSG00000138802.11	SEC24B	1214.5	0.148081	0.0496135	-2.9847	0.0028386	0.00839627
ENSG00000138821.14	SLC39A8	286.181	0.307347	0.126163	-2.4361	0.0148465	0.0346457
ENSG00000138829.12	FBN2	1583.79	0.352312	0.127361	-2.76624	0.00567065	0.0152402
ENSG00000138834.15	MAPK8IP3	2045.32	0.181096	0.0583138	-3.10553	0.00189936	0.00594536
ENSG00000139044.12	B4GALNT3	115.176	0.833598	0.198449	-4.20056	2.66259e-05	0.000137785
ENSG00000139112.11	GABARAPL1	1591.49	0.617302	0.0828187	-7.45365	9.0793e-14	2.30558e-12
ENSG00000139146.14	SINHCAF	5401.75	0.298515	0.0570686	-5.23082	1.68758e-07	1.4516e-06
ENSG00000139182.15	CLSTN3	1020.41	0.555234	0.108934	-5.09699	3.45099e-07	2.76064e-06
ENSG00000139190.17	VAMP1	218.332	0.454209	0.0953722	-4.76249	1.91216e-06	1.30625e-05
ENSG00000139197.11	PEX5	1055.09	0.233373	0.054334	-4.29515	1.74573e-05	9.45668e-05
ENSG00000139209.16	SLC38A4	16.3591	0.680693	0.276593	-2.46099	0.0138556	0.0327266
ENSG00000139219.19	COL2A1	586.309	2.14053	0.192655	-11.1107	1.11316e-28	1.87832e-26
ENSG00000139239.7	RPL14P1	48.1887	0.510533	0.166488	-3.06649	0.00216586	0.00667429
ENSG00000139263.12	LRIG3	247.969	0.501757	0.1021	-4.91439	8.9059e-07	6.53642e-06
ENSG00000139323.14	POC1B	246.151	0.323911	0.0728437	-4.44665	8.72182e-06	5.08632e-05
ENSG00000139364.11	TMEM132B	707.904	0.384349	0.102035	-3.76683	0.000165331	0.000704023
ENSG00000139445.18	FOXN4	29.6763	0.638356	0.190881	-3.34426	0.000825013	0.00288674
ENSG00000139547.8	RDH16	19.7082	1.33237	0.207623	-6.41729	1.38723e-10	2.10297e-09
ENSG00000139597.18	N4BP2L1	56.9651	0.892609	0.123375	-7.23494	4.65744e-13	1.0767e-11
ENSG00000139620.13	KANSL2	639.629	0.141139	0.0514625	-2.74256	0.00609619	0.0162244
ENSG00000139631.20	CSAD	246.12	0.81786	0.0727248	-11.246	2.42458e-29	4.25007e-27
ENSG00000139636.16	LMBR1L	518.69	0.643686	0.0603656	-10.6631	1.51408e-26	1.89838e-24
ENSG00000139641.13	ESYT1	1313.1	0.394665	0.111693	-3.53348	0.000410127	0.00157016
ENSG00000139651.11	ZNF740	975.045	0.174954	0.0527197	-3.31857	0.000904786	0.00312769
ENSG00000139668.9	WDFY2	1358.23	0.433276	0.0527417	-8.21505	2.12068e-16	8.21648e-15
ENSG00000139684.15	ESD	1433.91	0.256125	0.0449101	-5.70306	1.17679e-08	1.27456e-07
ENSG00000139718.12	SETD1B	484.159	0.164522	0.060077	-2.73852	0.00617166	0.0163939
ENSG00000139800.9	ZIC5	440.309	0.677604	0.157021	-4.31539	1.59324e-05	8.70526e-05
ENSG00000139880.21	CDH24	201.468	0.372979	0.0914149	-4.08007	4.50227e-05	0.000220473
ENSG00000139926.16	FRMD6	187.037	0.294199	0.0759401	-3.87409	0.000107024	0.000480041
ENSG00000139998.16	RAB15	890.301	0.307247	0.0759374	-4.04606	5.20869e-05	0.000251441
ENSG00000140022.14	STON2	664.048	0.313294	0.0945662	-3.31296	0.000923143	0.00318261
ENSG00000140090.18	SLC24A4	7.91957	1.62799	0.355849	-4.57494	4.76354e-06	2.95552e-05
ENSG00000140092.15	FBLN5	131.936	0.485356	0.209226	-2.31977	0.0203531	0.0452388
ENSG00000140199.13	SLC12A6	665.529	0.43615	0.0641495	-6.79897	1.05372e-11	1.96539e-10
ENSG00000140264.21	SERF2	2637.37	0.218368	0.0692216	-3.15462	0.00160705	0.00516286
ENSG00000140320.12	BAHD1	779.27	0.133276	0.0576538	-2.31167	0.0207961	0.045997
ENSG00000140332.18	TLE3	1162.51	0.413412	0.0375835	-10.9998	3.82813e-28	5.90742e-26
ENSG00000140350.15	ANP32A	4887.39	0.148683	0.0465153	-3.19643	0.00139138	0.00455841
ENSG00000140398.14	NEIL1	133.07	0.283371	0.111741	-2.53597	0.0112138	0.0273527
ENSG00000140400.18	MAN2C1	800.603	0.836957	0.0871267	-9.60621	7.52697e-22	5.52437e-20
ENSG00000140416.23	TPM1	1622.12	0.673828	0.127001	-5.30568	1.12252e-07	9.98875e-07
ENSG00000140443.15	IGF1R	2062.18	0.514557	0.0470183	-10.9438	7.11877e-28	1.03653e-25
ENSG00000140451.13	PIF1	116.726	1.08939	0.141129	-7.71913	1.17129e-14	3.44425e-13
ENSG00000140464.20	PML	379.863	0.2828	0.0934421	-3.02648	0.00247422	0.00749029
ENSG00000140465.15	CYP1A1	18.7765	1.08219	0.36667	-2.9514	0.00316333	0.00923425
ENSG00000140479.18	PCSK6	274.737	0.884533	0.126768	-6.97757	3.00338e-12	6.13416e-11
ENSG00000140481.15	CCDC33	35.2015	0.922462	0.348907	-2.64386	0.00819665	0.0209492
ENSG00000140511.12	HAPLN3	69.8293	1.62509	0.165805	-9.80122	1.11233e-22	8.96766e-21
ENSG00000140521.17	POLG	757.396	0.183618	0.0594785	-3.08713	0.00202102	0.00628154
ENSG00000140534.14	TICRR	475.501	0.193549	0.0570264	-3.39403	0.000688731	0.00246085
ENSG00000140545.16	MFGE8	1033.96	1.04845	0.0869701	-12.0554	1.81747e-33	4.82566e-31
ENSG00000140548.10	ZNF710	685.039	0.269377	0.0936874	-2.87527	0.00403676	0.011413
ENSG00000140553.18	UNC45A	846.457	0.475781	0.0685251	-6.94316	3.83415e-12	7.70885e-11
ENSG00000140564.13	FURIN	413.444	0.202218	0.0829308	-2.4384	0.0147526	0.0344532
ENSG00000140612.14	SEC11A	2045.22	0.456052	0.0467243	-9.76049	1.66352e-22	1.32312e-20
ENSG00000140740.11	UQCRC2	3151.59	0.192415	0.0529635	-3.63297	0.000280178	0.00112389
ENSG00000140750.17	ARHGAP17	750.035	0.187189	0.0565737	-3.30876	0.000937113	0.00322571
ENSG00000140807.7	NKD1	246.676	0.633821	0.179187	-3.53721	0.000404385	0.00155179
ENSG00000140839.13	CLEC18B	80.2546	1.61584	0.158126	-10.2187	1.63509e-24	1.55377e-22
ENSG00000140876.11	NUDT7	86.412	0.780419	0.151634	-5.14673	2.65065e-07	2.16647e-06
ENSG00000140943.18	MBTPS1	1521.56	0.129621	0.0553279	-2.34277	0.019141	0.0430321
ENSG00000140945.17	CDH13	34.0641	0.946251	0.263225	-3.59484	0.000324587	0.00127929
ENSG00000140983.14	RHOT2	829.597	0.154928	0.0668576	-2.31729	0.020488	0.0454603
ENSG00000140988.16	RPS2	24667.7	0.377424	0.0576645	-6.54517	5.94273e-11	9.73647e-10
ENSG00000141002.20	TCF25	1550.59	0.0903509	0.0322986	-2.79736	0.00515219	0.0140116
ENSG00000141068.15	KSR1	767.004	0.311208	0.0724434	-4.29588	1.73999e-05	9.42844e-05
ENSG00000141084.12	RANBP10	533.763	0.249638	0.0581395	-4.29378	1.7566e-05	9.50131e-05
ENSG00000141101.13	NOB1	737.432	0.506506	0.0526559	-9.61917	6.6363e-22	4.91059e-20
ENSG00000141198.16	TOM1L1	236.684	0.648439	0.0877619	-7.38861	1.48374e-13	3.66468e-12
ENSG00000141258.13	SGSM2	1100.95	0.394107	0.069476	-5.67256	1.40683e-08	1.50565e-07
ENSG00000141279.17	NPEPPS	2974.19	0.105726	0.045498	-2.32376	0.0201384	0.0448666
ENSG00000141295.14	SCRN2	257.564	0.69451	0.118508	-5.86047	4.61551e-09	5.39722e-08
ENSG00000141337.13	ARSG	219.633	0.960565	0.155428	-6.18012	6.40519e-10	8.71482e-09
ENSG00000141376.23	BCAS3	498.063	0.280178	0.0803843	-3.48548	0.000491252	0.00184124
ENSG00000141384.13	TAF4B	140.451	0.354192	0.125669	-2.81845	0.00482557	0.0132813
ENSG00000141401.12	IMPA2	269.482	0.548309	0.116019	-4.72602	2.28961e-06	1.53733e-05
ENSG00000141433.13	ADCYAP1	45.3632	1.10173	0.247993	-4.4426	8.88798e-06	5.17153e-05
ENSG00000141449.16	GREB1L	3387.68	0.340328	0.145141	-2.34481	0.019037	0.0428303
ENSG00000141456.16	PELP1	1125.57	0.311162	0.0719509	-4.32464	1.52782e-05	8.36916e-05
ENSG00000141458.13	NPC1	702.502	0.284949	0.0752326	-3.78758	0.000152124	0.000653329
ENSG00000141499.17	WRAP53	321.818	0.200632	0.0730997	-2.74464	0.00605774	0.0161293
ENSG00000141503.17	MINK1	742.118	0.36956	0.0538548	-6.86216	6.7825e-12	1.30552e-10
ENSG00000141510.18	TP53	1255.56	0.281687	0.0394331	-7.14342	9.10382e-13	2.03427e-11
ENSG00000141524.18	TMC6	58.1749	2.4804	0.286495	-8.65773	4.81267e-18	2.29269e-16
ENSG00000141540.11	TTYH2	456.68	0.962772	0.0930613	-10.3456	4.38306e-25	4.47097e-23
ENSG00000141556.22	TBCD	1991.69	0.373153	0.087556	-4.26188	2.02714e-05	0.000107901
ENSG00000141569.12	TRIM65	300.13	0.193511	0.0700637	-2.76193	0.0057461	0.0154154
ENSG00000141580.16	WDR45B	2214.84	0.137871	0.0439118	-3.13973	0.00169105	0.00539507
ENSG00000141622.14	RNF165	847.72	0.377042	0.074675	-5.04911	4.43867e-07	3.47379e-06
ENSG00000141627.14	DYM	1332.31	0.207142	0.0499843	-4.14415	3.41083e-05	0.000171635
ENSG00000141699.11	RETREG3	626.096	0.144166	0.0450132	-3.20275	0.00136123	0.00447262
ENSG00000141736.14	ERBB2	1145.44	0.636333	0.0919911	-6.91734	4.60213e-12	9.12091e-11
ENSG00000141756.19	FKBP10	1813.78	0.399567	0.0680833	-5.8688	4.38972e-09	5.14986e-08
ENSG00000141837.22	CACNA1A	179.689	0.783043	0.181747	-4.30843	1.64414e-05	8.96286e-05
ENSG00000141867.19	BRD4	1351.04	0.239494	0.0623082	-3.84371	0.00012119	0.000534986
ENSG00000141959.17	PFKL	1774.52	0.350773	0.0430329	-8.15127	3.60111e-16	1.3242e-14
ENSG00000141971.13	MVB12A	217.899	0.195487	0.0722029	-2.70748	0.0067797	0.017784
ENSG00000142046.15	TMEM91	72.264	0.832407	0.158185	-5.26225	1.42302e-07	1.24059e-06
ENSG00000142065.14	ZFP14	473.002	0.224006	0.0536255	-4.17724	2.95073e-05	0.000150879
ENSG00000142102.16	PGGHG	172.082	1.10115	0.139264	-7.90688	2.63924e-15	8.64819e-14
ENSG00000142156.16	COL6A1	2962.65	0.471941	0.105245	-4.48422	7.3181e-06	4.3552e-05
ENSG00000142173.16	COL6A2	904.009	0.717825	0.183872	-3.90393	9.46417e-05	0.000430526
ENSG00000142178.9	SIK1	264.465	0.442089	0.163552	-2.70305	0.00687073	0.0179955
ENSG00000142192.21	APP	10410.4	0.258739	0.0366068	-7.06805	1.57121e-12	3.37717e-11
ENSG00000142230.13	SAE1	3010	0.178462	0.0587118	-3.03963	0.00236871	0.00720834
ENSG00000142279.13	WTIP	118.689	0.796804	0.168998	-4.71488	2.41852e-06	1.61131e-05
ENSG00000142303.14	ADAMTS10	178.693	0.474933	0.152925	-3.10566	0.00189853	0.00594483
ENSG00000142449.13	FBN3	267.812	1.5193	0.175944	-8.63514	5.86567e-18	2.77237e-16
ENSG00000142453.12	CARM1	1359.72	0.445719	0.0654163	-6.81359	9.51952e-12	1.79036e-10
ENSG00000142512.15	SIGLEC10	12.0882	0.748752	0.306937	-2.43944	0.0147102	0.0343764
ENSG00000142534.7	RPS11	12055.7	0.44293	0.0429776	-10.3061	6.61591e-25	6.5632e-23
ENSG00000142541.18	RPL13A	25188.3	0.403678	0.0500693	-8.06239	7.4818e-16	2.62809e-14
ENSG00000142549.10	IGLON5	336.441	0.43515	0.163874	-2.65539	0.00792175	0.0203568
ENSG00000142655.13	PEX14	242.587	0.203606	0.0725032	-2.80823	0.00498148	0.0136336
ENSG00000142661.19	MYOM3	10.7314	1.13683	0.369688	-3.07511	0.00210424	0.0065133
ENSG00000142676.14	RPL11	9185.46	0.448559	0.0662831	-6.76731	1.31199e-11	2.39758e-10
ENSG00000142687.18	KIAA0319L	1378.85	0.319019	0.071776	-4.44464	8.80396e-06	5.12925e-05
ENSG00000142694.7	EVA1B	72.4216	0.598847	0.190418	-3.1449	0.00166143	0.00531204
ENSG00000142733.17	MAP3K6	90.7817	0.527771	0.119998	-4.39815	1.09179e-05	6.23411e-05
ENSG00000142765.18	SYTL1	82.6513	0.80373	0.251604	-3.19443	0.00140108	0.00458436
ENSG00000142784.16	WDTC1	1044.07	0.415741	0.0529689	-7.84879	4.20078e-15	1.32365e-13
ENSG00000142798.20	HSPG2	761.158	1.4736	0.145363	-10.1374	3.7711e-24	3.42147e-22
ENSG00000142920.17	AZIN2	86.078	0.320429	0.120721	-2.65429	0.00794757	0.0204058
ENSG00000142937.12	RPS8	14698.5	0.37046	0.0566096	-6.54411	5.985e-11	9.77912e-10
ENSG00000142945.13	KIF2C	874.104	0.606147	0.0589445	-10.2833	8.37731e-25	8.1758e-23
ENSG00000142949.17	PTPRF	4536.42	0.855531	0.0620007	-13.7987	2.59374e-43	1.61482e-40
ENSG00000143032.8	BARHL2	19.8575	1.70807	0.432695	-3.94752	7.89649e-05	0.000364632
ENSG00000143033.18	MTF2	1670.28	0.540748	0.0698834	-7.73785	1.01112e-14	3.00479e-13
ENSG00000143061.18	IGSF3	1428.6	0.479853	0.0961709	-4.98958	6.05102e-07	4.60781e-06
ENSG00000143093.15	STRIP1	913.13	0.23546	0.0555155	-4.24133	2.22198e-05	0.000117098
ENSG00000143110.12	C1orf162	18.5259	0.592148	0.241349	-2.45349	0.0141476	0.0332989
ENSG00000143126.8	CELSR2	3768.3	0.265457	0.0938833	-2.82752	0.00469105	0.0129704
ENSG00000143178.13	TBX19	24.8157	0.778162	0.207205	-3.75553	0.000172978	0.000731751
ENSG00000143190.23	POU2F1	1370.05	0.26785	0.067433	-3.97209	7.12447e-05	0.000332813
ENSG00000143195.13	ILDR2	408.245	0.611111	0.165647	-3.68923	0.00022493	0.000921303
ENSG00000143222.12	UFC1	623.116	0.266256	0.0579038	-4.59825	4.26048e-06	2.67651e-05
ENSG00000143228.13	NUF2	455.343	0.257478	0.0910285	-2.82855	0.00467595	0.0129307
ENSG00000143303.12	METTL25B	202.447	0.279972	0.0872534	-3.20872	0.00133326	0.00439591
ENSG00000143320.9	CRABP2	2854.23	1.01074	0.126978	-7.9599	1.72179e-15	5.77824e-14
ENSG00000143321.19	HDGF	3668.85	0.402664	0.0682875	-5.89659	3.71086e-09	4.41659e-08
ENSG00000143322.21	ABL2	991.339	0.178716	0.0571328	-3.12808	0.00175951	0.00557527
ENSG00000143341.12	HMCN1	82.2359	0.939079	0.12009	-7.8198	5.29069e-15	1.64412e-13
ENSG00000143367.17	TUFT1	284.612	0.59028	0.0756408	-7.80373	6.01038e-15	1.8424e-13
ENSG00000143373.18	ZNF687	668.01	0.330181	0.0880777	-3.74875	0.000177718	0.000748823
ENSG00000143375.15	CGN	115.368	0.683921	0.123994	-5.51575	3.47286e-08	3.42076e-07
ENSG00000143379.13	SETDB1	1046.34	0.295291	0.0484704	-6.09219	1.11378e-09	1.4436e-08
ENSG00000143382.16	ADAMTSL4	31.3007	1.04081	0.266445	-3.90628	9.37293e-05	0.00042659
ENSG00000143387.14	CTSK	104.449	0.815096	0.122265	-6.66663	2.61745e-11	4.54404e-10
ENSG00000143390.18	RFX5	1039.31	0.176839	0.0522079	-3.3872	0.000706087	0.00251141
ENSG00000143398.20	PIP5K1A	1311.71	0.188806	0.0425532	-4.43695	9.12438e-06	5.29373e-05
ENSG00000143416.21	SELENBP1	285.176	0.436478	0.092414	-4.72307	2.32309e-06	1.5575e-05
ENSG00000143418.20	CERS2	1161.15	0.548025	0.0688224	-7.96289	1.68073e-15	5.65093e-14
ENSG00000143434.17	SEMA6C	489.951	0.439001	0.0797884	-5.50207	3.75355e-08	3.6745e-07
ENSG00000143437.21	ARNT	908.052	0.499342	0.0486323	-10.2677	9.85341e-25	9.51355e-23
ENSG00000143442.22	POGZ	2418.73	0.220348	0.0606392	-3.63375	0.00027933	0.00112098
ENSG00000143457.11	GOLPH3L	478.828	0.20359	0.0637351	-3.19432	0.0014016	0.00458522
ENSG00000143473.13	KCNH1	44.354	0.859859	0.166296	-5.17065	2.33279e-07	1.93648e-06
ENSG00000143486.16	EIF2D	688.023	0.346608	0.0674704	-5.13718	2.78889e-07	2.26817e-06
ENSG00000143514.17	TP53BP2	1560.03	0.251092	0.0349705	-7.1801	6.96587e-13	1.57408e-11
ENSG00000143515.20	ATP8B2	927.709	0.297483	0.0869381	-3.42178	0.000622115	0.00225231
ENSG00000143545.10	RAB13	633.27	0.26112	0.0451645	-5.78152	7.403e-09	8.3278e-08
ENSG00000143554.14	SLC27A3	284.817	0.653556	0.148333	-4.40602	1.05288e-05	6.03099e-05
ENSG00000143578.16	CREB3L4	224.016	0.424158	0.123192	-3.44308	0.000575132	0.00210672
ENSG00000143590.14	EFNA3	312.94	0.664239	0.0817676	-8.1235	4.52911e-16	1.62895e-14
ENSG00000143614.10	GATAD2B	1114.1	0.522093	0.0881675	-5.9216	3.1882e-09	3.84779e-08
ENSG00000143624.14	INTS3	1957.15	0.335225	0.0515514	-6.50274	7.88699e-11	1.25573e-09
ENSG00000143630.10	HCN3	271.438	0.46141	0.0897178	-5.1429	2.70533e-07	2.20717e-06
ENSG00000143632.15	ACTA1	10.9814	1.19212	0.34613	-3.44416	0.000572845	0.00209973
ENSG00000143641.10	GALNT2	1960.62	0.210145	0.0682127	-3.08073	0.00206495	0.00640093
ENSG00000143761.16	ARF1	5053.67	0.114469	0.0472532	-2.42246	0.0154159	0.035794
ENSG00000143772.11	ITPKB	422.24	0.366353	0.0946686	-3.86984	0.000108905	0.000487788
ENSG00000143774.17	GUK1	1552.26	0.190067	0.0689339	-2.75723	0.0058293	0.0156015
ENSG00000143842.15	SOX13	897.042	1.12658	0.162395	-6.9373	3.99664e-12	8.00481e-11
ENSG00000143845.15	ETNK2	257.204	0.402689	0.0981996	-4.10072	4.11875e-05	0.000203737
ENSG00000143847.16	PPFIA4	742.749	0.530678	0.120304	-4.41112	1.02835e-05	5.91788e-05
ENSG00000143869.7	GDF7	119.867	3.37169	0.51739	-6.51673	7.18552e-11	1.15422e-09
ENSG00000143870.13	PDIA6	5171.36	0.138905	0.0348154	-3.98977	6.61379e-05	0.000311618
ENSG00000143882.12	ATP6V1C2	36.2706	0.524627	0.191644	-2.73751	0.00619064	0.0164371
ENSG00000143924.19	EML4	1890.75	0.0938275	0.0362352	-2.5894	0.00961437	0.0240326
ENSG00000143947.15	RPS27A	7932.66	0.338829	0.0448049	-7.56232	3.95932e-14	1.05592e-12
ENSG00000143952.20	VPS54	746.96	0.214799	0.0473635	-4.53511	5.75745e-06	3.51779e-05
ENSG00000143971.9	ETAA1	496.921	0.143503	0.0587946	-2.44075	0.0146568	0.0342738
ENSG00000143995.20	MEIS1	575.884	0.330859	0.143224	-2.31008	0.0208839	0.0461574
ENSG00000144026.13	ZNF514	831.431	0.381671	0.0806498	-4.73244	2.21833e-06	1.49559e-05
ENSG00000144028.15	SNRNP200	6881.91	0.119937	0.0300832	-3.98684	6.69591e-05	0.00031483
ENSG00000144029.13	MRPS5	41.5387	0.636012	0.25174	-2.52647	0.0115217	0.0279639
ENSG00000144152.13	FBLN7	75.5285	0.737462	0.131662	-5.60118	2.12899e-08	2.19525e-07
ENSG00000144199.12	FAHD2B	211.752	0.481286	0.102325	-4.70349	2.55746e-06	1.69325e-05
ENSG00000144228.9	SPOPL	499.663	0.242722	0.0694461	-3.49511	0.000473869	0.0017817
ENSG00000144233.11	AMMECR1L	744.192	0.124675	0.0395695	-3.15078	0.00162835	0.00522109
ENSG00000144283.23	PKP4	1043.19	0.161684	0.0447558	-3.61257	0.000303172	0.00120514
ENSG00000144366.16	GULP1	649.387	0.39131	0.0755483	-5.1796	2.22366e-07	1.85442e-06
ENSG00000144395.18	CCDC150	173.734	0.420058	0.14068	-2.98591	0.00282737	0.00837137
ENSG00000144445.17	KANSL1L	350.529	0.288103	0.0557139	-5.1711	2.32716e-07	1.93358e-06
ENSG00000144504.16	ANKMY1	109.192	0.238438	0.0916149	-2.60261	0.00925166	0.0232645
ENSG00000144524.18	COPS7B	836.585	0.140118	0.0382018	-3.66784	0.000244612	0.000996269
ENSG00000144668.12	ITGA9	82.3529	0.505948	0.177735	-2.84664	0.0044183	0.0123258
ENSG00000144677.15	CTDSPL	517.455	0.501448	0.101938	-4.91913	8.69311e-07	6.40228e-06
ENSG00000144711.16	IQSEC1	1233.49	0.181189	0.07906	-2.29179	0.0219181	0.048078
ENSG00000144713.13	RPL32	7146.2	0.470832	0.0615716	-7.64689	2.05895e-14	5.77348e-13
ENSG00000144741.19	SLC25A26	352.52	0.235538	0.0618119	-3.81056	0.000138654	0.000603518
ENSG00000144824.21	PHLDB2	634.716	0.481246	0.145442	-3.30885	0.000936796	0.00322537
ENSG00000144857.15	BOC	920.975	0.637034	0.16479	-3.86572	0.000110762	0.000495246
ENSG00000144935.16	TRPC1	323.399	0.210674	0.0865657	-2.43369	0.0149459	0.0348372
ENSG00000145012.14	LPP	879.929	0.790004	0.0904241	-8.73665	2.40117e-18	1.18128e-16
ENSG00000145014.18	TMEM44	146.293	0.310125	0.107962	-2.87254	0.00407191	0.0114998
ENSG00000145020.16	AMT	486.98	0.331883	0.10235	-3.24263	0.00118432	0.00395833
ENSG00000145029.14	NICN1	330.416	0.345708	0.0748564	-4.61828	3.86939e-06	2.45044e-05
ENSG00000145214.14	DGKQ	184.136	0.282844	0.0937571	-3.01677	0.00255483	0.00768918
ENSG00000145241.11	CENPC	532.385	0.483399	0.0694254	-6.96285	3.33458e-12	6.7647e-11
ENSG00000145284.12	SCD5	1014.05	0.472416	0.167771	-2.81584	0.00486491	0.0133794
ENSG00000145386.11	CCNA2	1399.05	0.160411	0.0497847	-3.2221	0.00127253	0.00421724
ENSG00000145423.5	SFRP2	2163.14	0.301495	0.130352	-2.31293	0.0207266	0.045877
ENSG00000145425.10	RPS3A	19416.5	0.378599	0.0670779	-5.64417	1.65985e-08	1.74845e-07
ENSG00000145495.16	MARCHF6	5137.95	0.456154	0.0548655	-8.31405	9.24877e-17	3.74409e-15
ENSG00000145506.14	NKD2	40.1653	0.659461	0.203415	-3.24195	0.00118714	0.00396554
ENSG00000145569.6	OTULINL	92.5017	0.282291	0.101852	-2.77157	0.0055786	0.0150241
ENSG00000145592.14	RPL37	7421.02	0.488387	0.0614835	-7.94338	1.96748e-15	6.5305e-14
ENSG00000145681.11	HAPLN1	53.0796	3.48796	0.968506	-3.60139	0.000316526	0.00125216
ENSG00000145687.17	SSBP2	1798.11	0.467558	0.0624449	-7.48753	7.01816e-14	1.82583e-12
ENSG00000145715.15	RASA1	1125.96	0.211642	0.0318543	-6.64407	3.05135e-11	5.24688e-10
ENSG00000145741.17	BTF3	5186.39	0.314083	0.0416974	-7.53243	4.98061e-14	1.31086e-12
ENSG00000145779.8	TNFAIP8	180.237	0.322219	0.110749	-2.90945	0.00362064	0.0103961
ENSG00000145780.8	FEM1C	1326.25	0.335237	0.0902981	-3.71256	0.000205175	0.00084986
ENSG00000145782.13	ATG12	1359.74	0.0869423	0.038223	-2.27461	0.0229295	0.0499689
ENSG00000145808.10	ADAMTS19	68.4298	2.2612	0.367241	-6.15726	7.40153e-10	9.92828e-09
ENSG00000145882.11	PCYOX1L	430.327	0.277485	0.0624312	-4.44465	8.80342e-06	5.12925e-05
ENSG00000145911.6	N4BP3	355.5	0.475183	0.137339	-3.45992	0.000540341	0.00199792
ENSG00000145919.11	BOD1	1637.83	0.270022	0.0517432	-5.21851	1.80372e-07	1.53977e-06
ENSG00000146001.5	PCDHB18P	13.9906	0.893576	0.345293	-2.58788	0.0096569	0.0241155
ENSG00000146005.4	PSD2	322.531	0.299022	0.126084	-2.37162	0.0177103	0.0402365
ENSG00000146021.15	KLHL3	380.942	0.310841	0.0904062	-3.43827	0.00058545	0.0021406
ENSG00000146063.20	TRIM41	598.518	0.211128	0.060807	-3.4721	0.000516408	0.00192111
ENSG00000146066.3	HIGD2A	788.777	0.289597	0.0594091	-4.87463	1.09015e-06	7.87304e-06
ENSG00000146067.16	FAM193B	741.085	0.738654	0.0753636	-9.8012	1.11258e-22	8.96766e-21
ENSG00000146072.6	TNFRSF21	746.169	0.347491	0.0798684	-4.35079	1.35646e-05	7.5496e-05
ENSG00000146083.12	RNF44	954.212	0.414827	0.0382056	-10.8578	1.83191e-27	2.56396e-25
ENSG00000146090.16	RASGEF1C	44.0422	0.583768	0.162204	-3.59897	0.000319478	0.00126191
ENSG00000146112.12	PPP1R18	994.092	0.365803	0.0468003	-7.81626	5.44172e-15	1.67949e-13
ENSG00000146122.17	DAAM2	127.469	0.643642	0.146768	-4.38544	1.15749e-05	6.56359e-05
ENSG00000146215.14	CRIP3	12.1152	2.34059	0.391765	-5.97447	2.30841e-09	2.8568e-08
ENSG00000146242.9	TPBG	716.087	2.15664	0.252569	-8.53879	1.35633e-17	6.13748e-16
ENSG00000146350.14	TBC1D32	311.553	0.294586	0.0925066	-3.18449	0.0014501	0.004714
ENSG00000146373.17	RNF217	263.622	0.222157	0.0779734	-2.84914	0.00438373	0.0122482
ENSG00000146374.14	RSPO3	40.1289	0.831168	0.352779	-2.35606	0.0184701	0.0417315
ENSG00000146530.15	VWDE	36.7731	0.929439	0.366561	-2.53556	0.0112267	0.0273768
ENSG00000146555.20	SDK1	600.756	0.447753	0.150918	-2.96687	0.00300853	0.00883954
ENSG00000146676.10	PURB	1350.86	0.4795	0.0729626	-6.57186	4.96903e-11	8.24594e-10
ENSG00000146700.9	SSC4D	36.5317	1.44875	0.237943	-6.08865	1.13867e-09	1.47374e-08
ENSG00000146802.13	TMEM168	497.439	0.197413	0.0589541	-3.34859	0.000812239	0.00284812
ENSG00000146830.11	GIGYF1	1046.68	0.343144	0.0544719	-6.29947	2.98656e-10	4.30003e-09
ENSG00000146842.17	TMEM209	663.441	0.218131	0.0765633	-2.84903	0.00438524	0.0122487
ENSG00000146872.19	TLK2	1413.01	0.146167	0.0472831	-3.09131	0.00199276	0.00620333
ENSG00000146966.13	DENND2A	725.24	0.801186	0.123725	-6.47555	9.44669e-11	1.48056e-09
ENSG00000147050.17	KDM6A	921.758	0.507262	0.0886452	-5.72239	1.05038e-08	1.15216e-07
ENSG00000147099.21	HDAC8	446.588	0.225347	0.0724813	-3.10904	0.00187696	0.00588751
ENSG00000147118.12	ZNF182	277.139	0.241678	0.078642	-3.07314	0.00211816	0.00654476
ENSG00000147123.12	NDUFB11	847.303	0.26761	0.0667245	-4.01067	6.0547e-05	0.000288361
ENSG00000147130.14	ZMYM3	2073.44	0.483657	0.0670854	-7.20957	5.61297e-13	1.28444e-11
ENSG00000147133.17	TAF1	1394.77	0.198118	0.0461889	-4.28929	1.79241e-05	9.66896e-05
ENSG00000147140.17	NONO	11210.7	0.324048	0.0418788	-7.73776	1.01186e-14	3.00479e-13
ENSG00000147145.14	LPAR4	538.867	0.350061	0.0922568	-3.79442	0.000147987	0.000637989
ENSG00000147162.14	OGT	6101.61	0.756268	0.0753517	-10.0365	1.05334e-23	9.14329e-22
ENSG00000147164.12	SNX12	1405.87	0.15865	0.0288626	-5.49672	3.86912e-08	3.7679e-07
ENSG00000147255.19	IGSF1	208.218	0.812921	0.127064	-6.39771	1.57723e-10	2.36518e-09
ENSG00000147257.16	GPC3	1062.93	1.42232	0.200967	-7.07737	1.46915e-12	3.17836e-11
ENSG00000147274.14	RBMX	7724.34	0.167809	0.0583032	-2.87822	0.00399928	0.0113267
ENSG00000147394.20	ZNF185	142.196	1.00676	0.131742	-7.64187	2.14094e-14	5.99299e-13
ENSG00000147403.18	RPL10	13709	0.502112	0.0399784	-12.5596	3.52143e-36	1.13535e-33
ENSG00000147421.18	HMBOX1	242.569	0.326743	0.085369	-3.82742	0.000129495	0.000567347
ENSG00000147454.14	SLC25A37	919.56	0.711941	0.0928177	-7.67031	1.71578e-14	4.90165e-13
ENSG00000147459.18	DOCK5	341.949	0.278168	0.109981	-2.52923	0.0114314	0.0277823
ENSG00000147535.17	PLPP5	403.388	0.345384	0.117709	-2.93421	0.00334401	0.00969914
ENSG00000147548.17	NSD3	3671.66	0.21017	0.0780507	-2.69274	0.00708668	0.0185012
ENSG00000147576.17	ADHFE1	52.8624	0.731201	0.187705	-3.89548	9.80051e-05	0.000444036
ENSG00000147601.15	TERF1	1230.84	0.123956	0.0348607	-3.55575	0.000376904	0.00145811
ENSG00000147604.14	RPL7	16828.2	0.481424	0.0585162	-8.22719	1.91654e-16	7.47709e-15
ENSG00000147606.9	SLC26A7	18.9901	0.567444	0.224264	-2.53025	0.0113982	0.0277201
ENSG00000147677.12	EIF3H	4554.48	0.272075	0.0483935	-5.62214	1.8861e-08	1.96274e-07
ENSG00000147687.19	TATDN1	438.232	0.183248	0.0712774	-2.57092	0.0101429	0.0251622
ENSG00000147854.17	UHRF2	1133.56	0.390605	0.040096	-9.74174	2.00091e-22	1.55717e-20
ENSG00000147894.17	C9orf72	1060.08	0.27249	0.0873042	-3.12116	0.0018014	0.00569304
ENSG00000147912.13	FBXO10	666.819	0.207216	0.0703162	-2.94692	0.00320957	0.00934507
ENSG00000148090.12	AUH	175.844	0.583787	0.0791981	-7.37123	1.69059e-13	4.1416e-12
ENSG00000148158.17	SNX30	1625.1	0.206411	0.0530701	-3.88941	0.000100489	0.000454265
ENSG00000148180.21	GSN	1147.59	0.800778	0.0841419	-9.51699	1.78274e-21	1.26722e-19
ENSG00000148187.18	MRRF	526.692	0.162592	0.0583158	-2.78813	0.00530134	0.0143717
ENSG00000148200.17	NR6A1	1728.72	0.618527	0.152381	-4.05909	4.92651e-05	0.000239494
ENSG00000148204.12	CRB2	1586.56	0.389161	0.121327	-3.20754	0.00133873	0.00441315
ENSG00000148218.16	ALAD	495.824	0.198553	0.0480895	-4.12883	3.6461e-05	0.000182103
ENSG00000148219.18	ASTN2	183.252	0.410444	0.148613	-2.76183	0.00574791	0.015418
ENSG00000148303.17	RPL7A	18400.7	0.575679	0.0554676	-10.3786	3.10168e-25	3.20005e-23
ENSG00000148341.18	SH3GLB2	572.4	0.25942	0.101322	-2.56035	0.0104568	0.0257708
ENSG00000148343.19	MIGA2	304.15	0.188422	0.0673289	-2.79852	0.0051337	0.0139718
ENSG00000148384.14	INPP5E	272.452	0.204678	0.0775966	-2.63771	0.00834673	0.0212823
ENSG00000148426.13	PROSER2	75.2721	0.338501	0.145474	-2.32688	0.0199718	0.0446045
ENSG00000148488.17	ST8SIA6	12.8736	0.733268	0.297048	-2.46852	0.0135675	0.0321386
ENSG00000148634.16	HERC4	1064.83	0.29891	0.0610078	-4.89953	9.60653e-07	7.01074e-06
ENSG00000148660.21	CAMK2G	658.348	0.279625	0.0874448	-3.19773	0.00138516	0.00454131
ENSG00000148672.10	GLUD1	3576.43	0.342904	0.0428319	-8.0058	1.18696e-15	4.08979e-14
ENSG00000148690.12	FRA10AC1	485.106	0.266034	0.0806727	-3.2977	0.000974812	0.00333907
ENSG00000148700.15	ADD3	1388.18	0.256467	0.0495125	-5.17985	2.22063e-07	1.85275e-06
ENSG00000148737.17	TCF7L2	609.303	0.317961	0.0966302	-3.2905	0.0010001	0.00341018
ENSG00000148842.18	CNNM2	504.202	0.610488	0.0598258	-10.2044	1.89427e-24	1.79063e-22
ENSG00000148908.15	RGS10	89.0681	1.33079	0.12852	-10.3547	3.98261e-25	4.08557e-23
ENSG00000148942.15	SLC5A12	116.806	0.683374	0.209382	-3.26376	0.00109943	0.00370933
ENSG00000148985.20	PGAP2	284.11	0.42582	0.0664479	-6.40832	1.47127e-10	2.2155e-09
ENSG00000149016.16	TUT1	453.82	0.255254	0.0800011	-3.19063	0.00141964	0.00463083
ENSG00000149090.13	PAMR1	77.3191	2.29173	0.23518	-9.7446	1.94541e-22	1.52054e-20
ENSG00000149115.14	TNKS1BP1	1823.2	0.314392	0.0910482	-3.45303	0.000554321	0.00204208
ENSG00000149131.17	SERPING1	463.674	0.525522	0.149813	-3.50785	0.00045175	0.00170921
ENSG00000149177.14	PTPRJ	600.784	0.32479	0.049054	-6.62107	3.56605e-11	6.07407e-10
ENSG00000149187.19	CELF1	4485.65	0.622957	0.0516691	-12.0567	1.78856e-33	4.81976e-31
ENSG00000149231.16	CCDC82	1555.47	0.272217	0.0476001	-5.71882	1.07263e-08	1.17429e-07
ENSG00000149256.16	TENM4	962.046	0.862097	0.115448	-7.46743	8.17779e-14	2.09432e-12
ENSG00000149257.16	SERPINH1	3565.87	0.548885	0.155231	-3.53592	0.000406365	0.00155773
ENSG00000149260.18	CAPN5	551.267	0.913109	0.0612422	-14.9098	2.84618e-50	2.70462e-47
ENSG00000149269.10	PAK1	2113.29	0.150641	0.064849	-2.32295	0.0201816	0.044924
ENSG00000149273.15	RPS3	13752.6	0.64119	0.0798745	-8.02746	9.95091e-16	3.44183e-14
ENSG00000149295.14	DRD2	101.528	0.385813	0.164202	-2.34962	0.0187926	0.0423702
ENSG00000149451.19	ADAM33	20.502	2.3938	0.301208	-7.94735	1.90551e-15	6.35226e-14
ENSG00000149476.16	TKFC	438.773	0.160756	0.0582278	-2.76082	0.00576569	0.0154565
ENSG00000149499.12	EML3	155.361	0.474275	0.11846	-4.00368	6.23637e-05	0.00029561
ENSG00000149503.13	INCENP	683.332	0.264014	0.0666451	-3.9615	7.44817e-05	0.000346239
ENSG00000149577.16	SIDT2	459.48	0.439111	0.094605	-4.64152	3.45856e-06	2.21434e-05
ENSG00000149591.17	TAGLN	127.896	0.380051	0.156737	-2.42476	0.0153184	0.0355905
ENSG00000149596.7	JPH2	9.34295	1.64081	0.422938	-3.87956	0.000104644	0.000470574
ENSG00000149599.16	DUSP15	89.5467	0.395637	0.159347	-2.48286	0.0130331	0.0310849
ENSG00000149633.12	KIAA1755	10.3551	1.04226	0.352556	-2.9563	0.00311359	0.0091082
ENSG00000149823.9	VPS51	801.489	0.331488	0.0471126	-7.03608	1.97725e-12	4.14625e-11
ENSG00000149922.12	TBX6	9.56504	0.880188	0.315279	-2.79177	0.00524201	0.014228
ENSG00000149932.17	TMEM219	495.036	0.349926	0.0568679	-6.1533	7.58852e-10	1.01489e-08
ENSG00000149948.14	HMGA2	2153.85	0.749435	0.0981067	-7.63898	2.1895e-14	6.11942e-13
ENSG00000150394.14	CDH8	469.882	0.306738	0.10102	-3.0364	0.0023942	0.00727673
ENSG00000150457.9	LATS2	245.882	0.568052	0.112667	-5.04185	4.61043e-07	3.59885e-06
ENSG00000150687.12	PRSS23	1043.86	0.533489	0.122918	-4.34019	1.42359e-05	7.86741e-05
ENSG00000150760.13	DOCK1	1328.85	0.461261	0.0611643	-7.54134	4.65175e-14	1.22968e-12
ENSG00000150764.14	DIXDC1	1057.95	0.217735	0.0712376	-3.05647	0.00223962	0.00686774
ENSG00000150991.16	UBC	20849.1	0.302711	0.0463698	-6.52818	6.65739e-11	1.07802e-09
ENSG00000151006.7	PRSS53	86.5883	1.07747	0.129398	-8.32683	8.30359e-17	3.37661e-15
ENSG00000151062.15	CACNA2D4	18.2803	2.72485	0.413307	-6.5928	4.31614e-11	7.22224e-10
ENSG00000151176.8	PLBD2	649.312	0.229697	0.0669054	-3.43315	0.000596606	0.00217567
ENSG00000151376.18	ME3	169.484	0.427017	0.171341	-2.49221	0.0126951	0.0303952
ENSG00000151414.15	NEK7	577.35	0.199371	0.0706288	-2.8228	0.00476057	0.0131265
ENSG00000151445.16	VIPAS39	482.47	0.378491	0.0651387	-5.81054	6.2271e-09	7.10236e-08
ENSG00000151458.12	ANKRD50	1127.79	0.249687	0.0682259	-3.65971	0.000252496	0.00102376
ENSG00000151468.11	CCDC3	44.9722	1.73187	0.29754	-5.82064	5.86236e-09	6.71605e-08
ENSG00000151553.15	FHIP2A	778.452	0.139373	0.0500163	-2.78656	0.00532708	0.0144263
ENSG00000151651.16	ADAM8	38.4234	0.510138	0.162036	-3.14829	0.00164226	0.00525727
ENSG00000151692.15	RNF144A	946.567	0.264492	0.107854	-2.45231	0.0141942	0.0333799
ENSG00000151748.15	SAV1	518.628	0.143285	0.0613858	-2.33417	0.0195868	0.043876
ENSG00000151779.13	NBAS	1751.01	0.334981	0.0359975	-9.30567	1.33156e-20	8.49513e-19
ENSG00000151923.18	TIAL1	1930.42	0.304743	0.0537058	-5.67431	1.3925e-08	1.49297e-07
ENSG00000151948.12	GLT1D1	109.637	0.273093	0.107761	-2.53425	0.0112688	0.02745
ENSG00000152076.19	CCDC74B	99.468	0.484976	0.128227	-3.78217	0.000155465	0.000666568
ENSG00000152082.15	MZT2B	743.842	0.262986	0.0637852	-4.12299	3.73983e-05	0.000186372
ENSG00000152104.12	PTPN14	189.148	0.54922	0.0959845	-5.72197	1.05295e-08	1.15358e-07
ENSG00000152117.18	SMPD4BP	259.362	0.474662	0.0899663	-5.276	1.32037e-07	1.15781e-06
ENSG00000152154.11	TMEM178A	133.896	0.431967	0.13354	-3.23474	0.00121755	0.00405587
ENSG00000152192.8	POU4F1	82.3251	1.08875	0.387125	-2.81241	0.00491722	0.0135007
ENSG00000152214.14	RIT2	13.4797	0.763046	0.285639	-2.67137	0.00755434	0.0195462
ENSG00000152223.16	EPG5	937.695	0.183653	0.0524861	-3.49909	0.000466857	0.00175826
ENSG00000152234.16	ATP5F1A	9864.64	0.189245	0.0450964	-4.19645	2.71129e-05	0.000140064
ENSG00000152291.15	TGOLN2	1864.48	0.285331	0.0370447	-7.70235	1.33586e-14	3.90274e-13
ENSG00000152332.16	UHMK1	1642.88	0.56406	0.0793111	-7.11199	1.14378e-12	2.51535e-11
ENSG00000152404.16	CWF19L2	432.629	0.211535	0.0560595	-3.7734	0.000161035	0.000687837
ENSG00000152454.4	ZNF256	159.406	0.426199	0.124382	-3.42653	0.000611356	0.00222004
ENSG00000152503.10	TRIM36	509.566	0.502222	0.0848406	-5.91959	3.22742e-09	3.88992e-08
ENSG00000152518.8	ZFP36L2	811.824	0.3536	0.0628894	-5.62257	1.8814e-08	1.96011e-07
ENSG00000152520.14	PAN3	783.166	0.260722	0.0480385	-5.42736	5.71933e-08	5.40641e-07
ENSG00000152527.14	PLEKHH2	101.202	0.701061	0.224277	-3.12587	0.00177279	0.00561245
ENSG00000152556.17	PFKM	2727.9	0.269352	0.0497286	-5.41644	6.07978e-08	5.72616e-07
ENSG00000152784.16	PRDM8	72.3249	0.713691	0.309308	-2.30738	0.0210338	0.0464432
ENSG00000152894.15	PTPRK	708.011	0.265272	0.0699368	-3.79302	0.000148827	0.000641304
ENSG00000152926.16	ZNF117	1311.87	0.35805	0.0534323	-6.70101	2.0698e-11	3.66016e-10
ENSG00000152939.17	MARVELD2	203.338	0.610078	0.191322	-3.18875	0.00142888	0.00465676
ENSG00000152954.12	NRSN1	100.601	0.535659	0.154307	-3.47139	0.000517768	0.0019255
ENSG00000153044.10	CENPH	673.542	0.363561	0.0758941	-4.79038	1.66469e-06	1.15289e-05
ENSG00000153046.18	CDYL	1197.03	0.316471	0.0984593	-3.21423	0.00130793	0.00432107
ENSG00000153048.11	CARHSP1	1277.4	0.739164	0.0855919	-8.63591	5.82622e-18	2.76096e-16
ENSG00000153071.15	DAB2	77.119	0.459335	0.153336	-2.99561	0.00273893	0.00814954
ENSG00000153157.13	SYCP2L	17.9622	0.871637	0.270745	-3.2194	0.0012846	0.00425333
ENSG00000153214.11	TMEM87B	359.625	0.414989	0.0911424	-4.5532	5.28368e-06	3.25032e-05
ENSG00000153234.15	NR4A2	90.7277	1.04984	0.226401	-4.6371	3.53338e-06	2.25744e-05
ENSG00000153250.21	RBMS1	1126.64	0.713947	0.118548	-6.02243	1.71814e-09	2.17844e-08
ENSG00000153291.16	SLC25A27	120.838	0.328241	0.119894	-2.73775	0.00618605	0.0164273
ENSG00000153395.10	LPCAT1	2564.35	0.235794	0.0404693	-5.8265	5.66023e-09	6.51341e-08
ENSG00000153404.15	PLEKHG4B	690.204	0.782204	0.149643	-5.22713	1.72164e-07	1.47738e-06
ENSG00000153443.13	UBALD1	130.846	0.606491	0.0935131	-6.48562	8.83649e-11	1.39827e-09
ENSG00000153551.14	CMTM7	329.092	0.650892	0.135909	-4.78917	1.67477e-06	1.15854e-05
ENSG00000153558.16	FBXL2	360.106	0.398005	0.0734287	-5.42029	5.95017e-08	5.61287e-07
ENSG00000153560.12	UBP1	1750.31	0.173881	0.0343104	-5.06789	4.02246e-07	3.18393e-06
ENSG00000153707.19	PTPRD	1984.51	0.225633	0.0651453	-3.46354	0.000533119	0.00197445
ENSG00000153774.9	CFDP1	1294.54	0.244046	0.0349638	-6.97996	2.95271e-12	6.0375e-11
ENSG00000153786.13	ZDHHC7	897.607	0.141891	0.040841	-3.47423	0.00051232	0.00190902
ENSG00000153902.14	LGI4	120.889	1.13077	0.227078	-4.97965	6.36995e-07	4.82422e-06
ENSG00000153914.16	SREK1	2236.09	0.23251	0.0322752	-7.20399	5.84759e-13	1.33138e-11
ENSG00000153922.11	CHD1	2174.45	0.173204	0.0460571	-3.76063	0.000169489	0.000718844
ENSG00000153976.3	HS3ST3A1	112.542	0.524348	0.123161	-4.25742	2.06799e-05	0.000109946
ENSG00000154079.6	SDHAF4	245.443	0.204529	0.0805921	-2.53782	0.0111544	0.0272337
ENSG00000154118.13	JPH3	323.879	0.30743	0.0730919	-4.20608	2.59844e-05	0.000135123
ENSG00000154134.15	ROBO3	228.334	0.568492	0.195724	-2.90456	0.00367765	0.010533
ENSG00000154175.18	ABI3BP	11.5931	0.711649	0.281256	-2.53025	0.0113981	0.0277201
ENSG00000154309.9	DISP1	215.678	0.347127	0.10545	-3.29186	0.000995289	0.00339825
ENSG00000154319.16	FAM167A	179.444	0.518605	0.117071	-4.42985	9.43002e-06	5.45352e-05
ENSG00000154330.13	PGM5	21.0186	1.13495	0.466854	-2.43106	0.0150547	0.035068
ENSG00000154358.23	OBSCN	515.965	0.981867	0.110897	-8.85389	8.45236e-19	4.43626e-17
ENSG00000154370.16	TRIM11	346.422	0.206912	0.0724965	-2.85409	0.004316	0.0120871
ENSG00000154529.15	CNTNAP3B	252.063	0.448899	0.111289	-4.03363	5.49222e-05	0.00026394
ENSG00000154639.19	CXADR	2675.92	0.170622	0.0677735	-2.51753	0.0118181	0.0285949
ENSG00000154781.17	CCDC174	429.227	0.272746	0.06552	-4.16279	3.14377e-05	0.000159799
ENSG00000154783.12	FGD5	67.645	0.693674	0.271245	-2.55737	0.0105466	0.0259744
ENSG00000154803.13	FLCN	906.689	0.225151	0.06244	-3.60588	0.000311092	0.00123418
ENSG00000154856.13	APCDD1	278.235	0.712221	0.23758	-2.99781	0.00271923	0.00810428
ENSG00000154920.15	EME1	234.021	0.579416	0.0941054	-6.15709	7.40921e-10	9.9312e-09
ENSG00000154975.14	CA10	43.6178	0.82149	0.268165	-3.06338	0.00218853	0.0067315
ENSG00000155008.16	APOOL	725.52	0.178267	0.071197	-2.50386	0.0122847	0.0295615
ENSG00000155066.16	PROM2	40.3126	0.488833	0.164449	-2.97255	0.0029534	0.0086988
ENSG00000155229.21	MMS19	1284.57	0.489846	0.0453469	-10.8022	3.36052e-27	4.46134e-25
ENSG00000155363.19	MOV10	409.662	0.758182	0.104453	-7.25858	3.91162e-13	9.11281e-12
ENSG00000155367.16	PPM1J	37.6043	0.875394	0.208011	-4.2084	2.57185e-05	0.000133779
ENSG00000155463.14	OXA1L	1528.93	0.39554	0.0704266	-5.61635	1.95038e-08	2.02264e-07
ENSG00000155760.3	FZD7	3430.89	0.544545	0.14692	-3.7064	0.000210224	0.000868159
ENSG00000155792.10	DEPTOR	114.219	0.477003	0.155187	-3.07373	0.00211403	0.00653462
ENSG00000155846.17	PPARGC1B	296.906	0.34576	0.103451	-3.34226	0.000830986	0.00290483
ENSG00000155858.6	LSM11	655.85	0.305469	0.0866626	-3.52481	0.000423781	0.00161319
ENSG00000155903.14	RASA2	591.382	0.292764	0.049436	-5.92209	3.17874e-09	3.84151e-08
ENSG00000155906.20	RMND1	895.3	0.255461	0.090583	-2.82019	0.00479952	0.0132217
ENSG00000156026.15	MCU	563.096	0.325343	0.0524502	-6.2029	5.54306e-10	7.64553e-09
ENSG00000156171.15	DRAM2	497.567	0.678324	0.0761061	-8.91288	4.97244e-19	2.67195e-17
ENSG00000156218.13	ADAMTSL3	17.6986	1.20807	0.319793	-3.77765	0.000158317	0.000677187
ENSG00000156239.12	N6AMT1	445.665	0.28427	0.0762146	-3.72986	0.000191587	0.000799976
ENSG00000156299.14	TIAM1	1208.95	0.184654	0.0781844	-2.36177	0.0181878	0.0411969
ENSG00000156304.15	SCAF4	1327.57	0.566449	0.0699284	-8.10041	5.47753e-16	1.94679e-14
ENSG00000156381.9	ANKRD9	384.346	0.505961	0.0687737	-7.3569	1.88229e-13	4.59876e-12
[truncated: 2,172 more rows]

## Sheet: 4114_PCCB-G2_DEGs down
GeneID	Symble	baseMean	log2FoldChange	lfcSE	stat	pvalue	padj
ENSG00000000457.14	SCYL3	225.111	-0.29742	0.0743014	4.00288	6.25751e-05	0.000296369
ENSG00000000460.17	C1orf112	290.39	-0.375067	0.076852	4.88037	1.05885e-06	7.66848e-06
ENSG00000001084.13	GCLC	531.261	-0.220972	0.0681225	3.24374	0.0011797	0.0039458
ENSG00000001167.15	NFYA	1061.81	-0.209088	0.0740134	2.82501	0.00472796	0.0130605
ENSG00000001629.10	ANKIB1	1705.92	-0.273872	0.0643351	4.25697	2.07221e-05	0.000110057
ENSG00000002330.14	BAD	268.956	-0.39525	0.0898044	4.40123	1.07639e-05	6.15589e-05
ENSG00000002549.13	LAP3	1197.59	-0.265348	0.0728232	3.64374	0.00026871	0.00108342
ENSG00000002745.13	WNT16	11.1621	-1.53863	0.389639	3.94886	7.85239e-05	0.000363153
ENSG00000003137.9	CYP26B1	42.5453	-0.475632	0.185596	2.56274	0.0103851	0.0256397
ENSG00000003987.14	MTMR7	359.965	-0.337436	0.115876	2.91203	0.00359088	0.0103226
ENSG00000004139.14	SARM1	839.825	-0.517704	0.138781	3.73036	0.00019121	0.000798956
ENSG00000004142.12	POLDIP2	1478.4	-0.345861	0.0451199	7.66537	1.78319e-14	5.07817e-13
ENSG00000004766.17	VPS50	522.247	-0.420615	0.09036	4.65489	3.2416e-06	2.09474e-05
ENSG00000004776.13	HSPB6	20.5266	-1.0819	0.378288	2.85999	0.00423659	0.0118961
ENSG00000004779.10	NDUFAB1	987.169	-0.121964	0.0455182	2.67944	0.00737445	0.0191439
ENSG00000004848.8	ARX	371.464	-1.05568	0.379499	2.78178	0.00540619	0.0146143
ENSG00000004897.12	CDC27	1671.21	-0.221208	0.0575699	3.84243	0.000121824	0.000537124
ENSG00000004961.15	HCCS	405.683	-0.428096	0.0844102	5.07162	3.94445e-07	3.12905e-06
ENSG00000005020.13	SKAP2	121.64	-0.408369	0.144164	2.83268	0.00461601	0.0127845
ENSG00000005075.16	POLR2J	442.071	-0.156235	0.053853	2.90114	0.0037181	0.010635
ENSG00000005100.13	DHX33	1062.1	-0.266614	0.0628155	4.2444	2.19175e-05	0.000115708
ENSG00000005108.17	THSD7A	693.328	-0.373195	0.11933	3.12741	0.00176356	0.00558712
ENSG00000005175.10	RPAP3	840.543	-0.205286	0.0519648	3.95049	7.79911e-05	0.000360874
ENSG00000005243.10	COPZ2	18.3445	-0.787101	0.287718	2.73567	0.00622537	0.0165171
ENSG00000005469.12	CROT	396.477	-0.717128	0.164249	4.36609	1.26489e-05	7.08799e-05
ENSG00000005700.15	IBTK	1380.19	-0.332335	0.067614	4.91517	8.87043e-07	6.51569e-06
ENSG00000005801.18	ZNF195	1087.11	-0.223286	0.0536934	4.15853	3.20298e-05	0.000162318
ENSG00000005810.20	MYCBP2	2536.11	-0.35855	0.127931	2.80269	0.00506781	0.01383
ENSG00000005889.16	ZFX	878.265	-0.278142	0.0838902	3.31555	0.000914638	0.00315691
ENSG00000006007.12	GDE1	1230.7	-0.171967	0.0583334	2.948	0.00319835	0.00931691
ENSG00000006377.11	DLX6	109.406	-0.887482	0.270572	3.28002	0.00103799	0.00352332
ENSG00000006530.18	AGK	772.216	-0.24607	0.0411522	5.97951	2.23809e-09	2.77724e-08
ENSG00000006534.17	ALDH3B1	79.2053	-0.45071	0.126265	3.56955	0.000357591	0.00138935
ENSG00000006625.18	GGCT	946.117	-0.163562	0.04414	3.70553	0.000210945	0.000870741
ENSG00000006712.15	PAF1	741.461	-0.425495	0.0529043	8.04273	8.7862e-16	3.06245e-14
ENSG00000006744.19	ELAC2	1267.86	-0.143555	0.0435203	3.29857	0.0009718	0.00333001
ENSG00000006756.16	ARSD	247.856	-0.280528	0.096914	2.8946	0.00379637	0.0108164
ENSG00000007174.18	DNAH9	34.5785	-0.929647	0.242665	3.831	0.000127625	0.000559696
ENSG00000007341.19	ST7L	286.146	-0.285282	0.070107	4.06925	4.71656e-05	0.000230342
ENSG00000007350.17	TKTL1	371.56	-1.94719	0.794244	2.45163	0.0142211	0.0334238
ENSG00000007376.8	RPUSD1	219.181	-0.611988	0.0854019	7.16598	7.72301e-13	1.73648e-11
ENSG00000007520.4	TSR3	472.957	-0.246093	0.0787687	3.12425	0.00178259	0.0056395
ENSG00000007923.17	DNAJC11	1320.04	-0.275458	0.0359957	7.65252	1.97077e-14	5.56842e-13
ENSG00000007968.7	E2F2	170.516	-0.579124	0.176782	3.27592	0.00105318	0.00356959
ENSG00000008256.16	CYTH3	590.651	-0.118457	0.047032	2.51864	0.0117808	0.0285163
ENSG00000008283.16	CYB561	186.081	-0.452516	0.131036	3.45339	0.000553593	0.00203982
ENSG00000008441.19	NFIX	203.175	-1.88008	0.69064	2.72223	0.00648429	0.0171186
ENSG00000008735.14	MAPK8IP2	729.211	-0.300072	0.110927	2.70514	0.00682758	0.0178992
ENSG00000008853.18	RHOBTB2	664.41	-0.385103	0.107514	3.58188	0.000341136	0.00133345
ENSG00000008952.17	SEC62	2543.75	-0.16301	0.0607728	2.68228	0.00731219	0.0190233
ENSG00000009335.18	UBE3C	1551.8	-0.335172	0.0590204	5.67892	1.35551e-08	1.45591e-07
ENSG00000009830.13	POMT2	638.208	-0.383676	0.0606373	6.32738	2.49352e-10	3.63068e-09
ENSG00000009844.16	VTA1	1688.13	-0.346686	0.0606783	5.7135	1.10673e-08	1.20592e-07
ENSG00000010072.16	SPRTN	294.048	-0.240411	0.0768787	3.12715	0.00176512	0.0055901
ENSG00000010165.20	METTL13	636.992	-0.184535	0.0507393	3.63693	0.000275908	0.00110884
ENSG00000010539.12	ZNF200	307.135	-0.495193	0.0652114	7.59367	3.10975e-14	8.44309e-13
ENSG00000010810.17	FYN	2629.83	-0.13362	0.0448077	2.98207	0.00286302	0.00846021
ENSG00000010818.10	HIVEP2	678.571	-0.317413	0.122216	2.59713	0.00940052	0.023572
ENSG00000011198.10	ABHD5	459.363	-0.438353	0.0701637	6.24758	4.16867e-10	5.86385e-09
ENSG00000011275.19	RNF216	1085.85	-0.166991	0.0487258	3.42717	0.00060991	0.00221612
ENSG00000011376.12	LARS2	721.511	-0.165915	0.052938	3.13413	0.00172363	0.00547909
ENSG00000011451.21	WIZ	1202.46	-0.263534	0.0833534	3.16164	0.00156882	0.00505623
ENSG00000011465.18	DCN	11.6112	-3.08129	0.902579	3.41388	0.000640452	0.00230622
ENSG00000012061.16	ERCC1	887.77	-0.144883	0.0517474	2.79981	0.0051133	0.0139268
ENSG00000012174.12	MBTPS2	936.896	-0.520237	0.0957741	5.43192	5.57519e-08	5.27569e-07
ENSG00000012963.15	UBR7	1054.45	-0.271462	0.0565724	4.79849	1.59863e-06	1.11312e-05
ENSG00000013275.8	PSMC4	1422.78	-0.429822	0.0826025	5.2035	1.95569e-07	1.65232e-06
ENSG00000013293.6	SLC7A14	157.965	-0.296981	0.114486	2.59404	0.00948567	0.0237372
ENSG00000013306.16	SLC25A39	961.018	-0.289743	0.0538096	5.38461	7.26036e-08	6.72235e-07
ENSG00000013375.16	PGM3	1757.27	-0.188536	0.070988	2.65588	0.0079101	0.0203356
ENSG00000013392.8	RWDD2A	251.229	-0.153274	0.0668676	2.2922	0.0218939	0.048031
ENSG00000013503.10	POLR3B	519.63	-0.503147	0.0748827	6.71913	1.82813e-11	3.28099e-10
ENSG00000013561.18	RNF14	940.74	-0.248751	0.0572991	4.34127	1.41662e-05	7.84094e-05
ENSG00000013619.15	MAMLD1	165.981	-0.357441	0.156689	2.28122	0.0225354	0.0492527
ENSG00000014138.9	POLA2	442.928	-0.30815	0.0703784	4.37848	1.19511e-05	6.73882e-05
ENSG00000014641.21	MDH1	2743.69	-0.260363	0.0610835	4.2624	2.02239e-05	0.00010768
ENSG00000014824.14	SLC30A9	2422.5	-0.317179	0.0437944	7.24245	4.40637e-13	1.02127e-11
ENSG00000015171.20	ZMYND11	1644.66	-0.326564	0.0990804	3.29595	0.000980899	0.00335673
ENSG00000015479.20	MATR3	12325.9	-0.292861	0.0521205	5.61891	1.92166e-08	1.99744e-07
ENSG00000016082.15	ISL1	65.7647	-0.639899	0.213589	2.99594	0.002736	0.00814351
ENSG00000016864.19	GLT8D1	685.533	-0.124385	0.0402779	3.08816	0.00201403	0.00626306
ENSG00000017427.17	IGF1	13.9847	-1.07298	0.432482	2.48098	0.0131023	0.0312333
ENSG00000017483.16	SLC38A5	40.9676	-1.82211	0.413361	4.40804	1.04308e-05	5.98439e-05
ENSG00000018189.13	RUFY3	4301.07	-0.172038	0.0710727	2.42059	0.0154952	0.0359459
ENSG00000018510.18	AGPS	1727.51	-0.193742	0.0514014	3.76919	0.000163777	0.000698063
ENSG00000018699.13	TTC27	463.926	-0.246701	0.0787802	3.13151	0.00173911	0.00552423
ENSG00000020426.11	MNAT1	328.366	-0.184527	0.0724643	2.54645	0.0108824	0.0266706
ENSG00000021574.13	SPAST	1219.25	-0.373848	0.0889315	4.20377	2.625e-05	0.00013623
ENSG00000021776.11	AQR	1685.55	-0.218367	0.0429653	5.08239	3.72712e-07	2.96707e-06
ENSG00000022277.13	RTF2	1439.13	-0.162219	0.0468026	3.46603	0.000528203	0.00195986
ENSG00000022355.18	GABRA1	75.9562	-0.811567	0.246025	3.29872	0.000971274	0.00332884
ENSG00000023041.12	ZDHHC6	751.537	-0.156037	0.0513066	3.04126	0.00235594	0.00717309
ENSG00000023191.17	RNH1	877.077	-0.296398	0.0810272	3.658	0.000254189	0.00102993
ENSG00000023228.14	NDUFS1	2404.95	-0.268425	0.0515565	5.20642	1.92515e-07	1.63075e-06
ENSG00000023330.15	ALAS1	828.23	-0.157871	0.0444549	3.55126	0.000383391	0.00148004
ENSG00000023516.9	AKAP11	2607.49	-0.292701	0.0864995	3.38385	0.000714771	0.0025364
ENSG00000023572.10	GLRX2	556.773	-0.517694	0.097767	5.29518	1.18902e-07	1.05028e-06
ENSG00000023734.11	STRAP	3688.05	-0.100269	0.0432027	2.3209	0.0202925	0.0451207
ENSG00000023839.12	ABCC2	20.8384	-0.829223	0.288648	2.87278	0.00406873	0.0114944
ENSG00000023902.14	PLEKHO1	817.694	-0.322362	0.0794104	4.05944	4.91905e-05	0.000239196
ENSG00000023909.10	GCLM	244.983	-0.499686	0.0862701	5.79211	6.95091e-09	7.86332e-08
ENSG00000025770.19	NCAPH2	820.527	-0.293768	0.0585328	5.01887	5.19773e-07	4.00534e-06
ENSG00000027001.10	MIPEP	261.91	-0.388475	0.0665035	5.84141	5.17605e-09	5.99446e-08
ENSG00000027847.14	B4GALT7	255.127	-0.3998	0.0810063	4.93542	7.99797e-07	5.92789e-06
ENSG00000028528.15	SNX1	1496.07	-0.100289	0.039972	2.50899	0.0121077	0.0292056
ENSG00000028839.10	TBPL1	522.563	-0.316199	0.0544933	5.80253	6.5321e-09	7.42209e-08
ENSG00000029363.17	BCLAF1	5809.3	-0.358351	0.0755267	4.7447	2.08819e-06	1.41366e-05
ENSG00000029364.12	SLC39A9	1300.01	-0.242809	0.0537536	4.51707	6.27011e-06	3.79379e-05
ENSG00000029725.17	RABEP1	2736.45	-0.364985	0.087111	4.18988	2.791e-05	0.00014377
ENSG00000030066.14	NUP160	1821.19	-0.136892	0.0427583	3.20152	0.00136706	0.00448932
ENSG00000031003.11	FAM13B	928.757	-0.252482	0.0868235	2.90799	0.00363763	0.0104366
ENSG00000031081.11	ARHGAP31	150.268	-0.361766	0.112908	3.20409	0.00135491	0.00445466
ENSG00000031823.14	RANBP3	934.43	-0.175228	0.0437515	4.00508	6.19975e-05	0.000294105
ENSG00000032389.13	EIPR1	498.705	-0.206473	0.0775052	2.66399	0.007722	0.0199343
ENSG00000032742.18	IFT88	286.031	-0.308181	0.0622898	4.94753	7.51592e-07	5.60712e-06
ENSG00000033011.14	ALG1	276.57	-0.345819	0.0730896	4.73144	2.22935e-06	1.5019e-05
ENSG00000033050.9	ABCF2	704.021	-0.544305	0.0522796	10.4114	2.19912e-25	2.30843e-23
ENSG00000034533.12	ASTE1	137.731	-0.316345	0.111759	2.83061	0.00464596	0.0128556
ENSG00000034693.15	PEX3	288.211	-0.330126	0.0692317	4.76843	1.85672e-06	1.27126e-05
ENSG00000035141.8	FAM136A	1268.32	-0.114438	0.0480518	2.38156	0.0172394	0.039335
ENSG00000036257.14	CUL3	2223.45	-0.170871	0.0720453	2.37172	0.0177055	0.0402306
ENSG00000036672.16	USP2	78.805	-0.556198	0.182751	3.04348	0.00233858	0.00712579
ENSG00000037241.7	RPL26L1	338.284	-0.243008	0.0610463	3.98072	6.8706e-05	0.000322372
ENSG00000037474.15	NSUN2	1331.75	-0.13167	0.0387274	3.39993	0.000674033	0.00241366
ENSG00000037637.11	FBXO42	874.682	-0.207113	0.0623298	3.32286	0.000890995	0.00308652
ENSG00000037749.13	MFAP3	1337.3	-0.441333	0.0664185	6.64473	3.03774e-11	5.22844e-10
ENSG00000037897.17	METTL1	156.719	-0.715334	0.097739	7.31883	2.50149e-13	6.00591e-12
ENSG00000038002.9	AGA	207.327	-0.184159	0.0760151	2.42267	0.0154069	0.0357823
ENSG00000038210.14	PI4K2B	394.164	-0.270813	0.0551514	4.91036	9.09098e-07	6.65873e-06
ENSG00000038532.16	CLEC16A	612.973	-0.150841	0.0599687	2.51534	0.0118919	0.0287449
ENSG00000039123.16	MTREX	2306.27	-0.0960431	0.0422108	2.27532	0.0228868	0.0498938
ENSG00000039560.14	RAI14	1658.68	-0.430686	0.118335	3.63953	0.000273133	0.00109953
ENSG00000040275.17	SPDL1	854.925	-0.278324	0.0565324	4.92326	8.51127e-07	6.28254e-06
ENSG00000040487.13	SLC66A1	198.013	-0.31422	0.103098	3.04778	0.00230536	0.00703595
ENSG00000040531.16	CTNS	220.233	-0.314447	0.0796093	3.94988	7.81902e-05	0.000361702
ENSG00000040633.13	PHF23	714.627	-0.266546	0.0548881	4.85618	1.19669e-06	8.58707e-06
ENSG00000040731.10	CDH10	384.01	-0.362505	0.104312	3.47519	0.000510496	0.001903
ENSG00000041353.10	RAB27B	110.417	-0.308195	0.120296	2.56198	0.0104079	0.0256748
ENSG00000041357.16	PSMA4	2099.78	-0.184391	0.0519036	3.55256	0.000381496	0.00147367
ENSG00000041802.11	LSG1	817.531	-0.466428	0.0624809	7.46514	8.32133e-14	2.12807e-12
ENSG00000041880.15	PARP3	104.316	-0.903144	0.115045	7.85036	4.14859e-15	1.31178e-13
ENSG00000042429.12	MED17	763.573	-0.362009	0.0636966	5.68334	1.32091e-08	1.42212e-07
ENSG00000043093.15	DCUN1D1	901.491	-0.347551	0.0821194	4.23227	2.31349e-05	0.000121354
ENSG00000046653.15	GPM6B	6833.6	-0.461319	0.133801	3.4478	0.00056517	0.00207656
ENSG00000047315.17	POLR2B	3659.2	-0.215937	0.0484476	4.45713	8.30643e-06	4.8765e-05
ENSG00000047365.13	ARAP2	130.465	-1.04983	0.337268	3.11275	0.00185353	0.00582718
ENSG00000047457.14	CP	125.922	-0.594363	0.229074	2.59463	0.00946932	0.0237061
ENSG00000047621.12	C12orf4	587.049	-0.515284	0.0561593	9.1754	4.49887e-20	2.70757e-18
ENSG00000048052.24	HDAC9	1011.89	-0.318365	0.082611	3.85378	0.000116306	0.000516417
ENSG00000048162.22	NOP16	328.008	-0.376394	0.0724312	5.19657	2.03e-07	1.7087e-06
ENSG00000048342.18	CC2D2A	588.18	-0.165407	0.0472457	3.50099	0.000463538	0.00174722
ENSG00000048392.13	RRM2B	1717.89	-0.244011	0.0935582	2.60812	0.00910399	0.0229475
ENSG00000048405.11	ZNF800	299.939	-0.320536	0.0860737	3.72397	0.000196117	0.000816251
ENSG00000048471.14	SNX29	426.21	-0.348256	0.0776628	4.48421	7.31856e-06	4.3552e-05
ENSG00000048544.6	MRPS10	601.606	-0.233233	0.0550619	4.23584	2.27703e-05	0.000119511
ENSG00000048707.15	VPS13D	1370.28	-0.248014	0.0784669	3.16074	0.00157367	0.00506915
ENSG00000048828.17	FAM120A	1109.03	-0.326254	0.087874	3.71274	0.000205024	0.000849602
ENSG00000049130.16	KITLG	964.106	-1.0528	0.208496	5.04947	4.43038e-07	3.4688e-06
ENSG00000049656.14	CLPTM1L	911.877	-0.275572	0.0412782	6.67596	2.45618e-11	4.29297e-10
ENSG00000049883.15	PTCD2	523.43	-0.146147	0.0530659	2.75407	0.0058859	0.0157204
ENSG00000050030.16	NEXMIF	526.737	-0.530773	0.163408	3.24814	0.0011616	0.00389394
ENSG00000050405.14	LIMA1	750	-0.298302	0.0774754	3.85028	0.000117984	0.000522365
ENSG00000051108.15	HERPUD1	1058.58	-0.39501	0.119964	3.29274	0.000992144	0.00338944
ENSG00000051382.9	PIK3CB	495.526	-0.310985	0.104197	2.98459	0.00283954	0.0083977
ENSG00000052723.12	SIKE1	1942.06	-0.112124	0.0322483	3.4769	0.000507245	0.00189221
ENSG00000052749.14	RRP12	862.739	-0.37785	0.103441	3.65279	0.000259403	0.00104894
ENSG00000052795.13	FNIP2	1164.82	-0.471763	0.0703943	6.70173	2.05963e-11	3.64574e-10
ENSG00000053372.5	MRTO4	667.837	-0.553063	0.0754356	7.33159	2.27441e-13	5.49725e-12
ENSG00000053770.12	AP5M1	1217.67	-0.203107	0.0845596	2.40194	0.0163085	0.0375479
ENSG00000054116.12	TRAPPC3	615.189	-0.219828	0.0417429	5.26623	1.39251e-07	1.21575e-06
ENSG00000054282.16	SDCCAG8	288.553	-0.294926	0.0813594	3.62498	0.000288984	0.00115485
ENSG00000054356.14	PTPRN	701.989	-0.305312	0.118283	2.58119	0.00984599	0.0245233
ENSG00000055044.11	NOP58	1472.62	-0.266699	0.0461185	5.78289	7.3426e-09	8.26501e-08
ENSG00000055130.18	CUL1	1661.53	-0.231951	0.0516228	4.4932	7.01608e-06	4.19455e-05
ENSG00000055147.19	FAM114A2	419.195	-0.470031	0.0561153	8.37616	5.46818e-17	2.26961e-15
ENSG00000055163.20	CYFIP2	2799.32	-0.297201	0.0943551	3.14981	0.00163376	0.0052347
ENSG00000055208.19	TAB2	1344.57	-0.174608	0.0714345	2.44431	0.014513	0.0339948
ENSG00000055332.19	EIF2AK2	2209.78	-0.427739	0.077493	5.51972	3.39546e-08	3.35184e-07
ENSG00000055917.16	PUM2	3207.81	-0.203849	0.0812255	2.50967	0.0120844	0.0291612
ENSG00000056586.16	RC3H2	2415.23	-0.339389	0.104792	3.23869	0.00120079	0.00400523
ENSG00000057252.13	SOAT1	920.568	-0.289243	0.0825673	3.50311	0.000459854	0.00173623
ENSG00000057663.16	ATG5	673.871	-0.30144	0.0577291	5.22163	1.77351e-07	1.51613e-06
ENSG00000057757.10	PITHD1	1099.9	-0.183111	0.0391323	4.67927	2.87899e-06	1.88129e-05
ENSG00000058262.10	SEC61A1	4461.59	-0.340625	0.0682028	4.9943	5.90507e-07	4.50617e-06
ENSG00000058335.16	RASGRF1	236.352	-0.434853	0.138684	3.13556	0.00171524	0.00546184
ENSG00000058729.11	RIOK2	766.695	-0.149468	0.0595253	2.51099	0.0120391	0.0290675
ENSG00000058799.15	YIPF1	346.513	-0.174705	0.0662577	2.63676	0.00837031	0.0213304
ENSG00000058804.12	NDC1	1738.71	-0.223993	0.0479858	4.66789	3.04307e-06	1.97564e-05
ENSG00000059378.13	PARP12	149.409	-0.599046	0.245284	2.44226	0.0145956	0.0341663
ENSG00000059573.9	ALDH18A1	1999.9	-0.205475	0.058529	3.51065	0.000447013	0.00169306
ENSG00000059691.12	GATB	409.119	-0.18021	0.0534677	3.37045	0.000750447	0.00265056
ENSG00000060749.16	QSER1	2382.88	-0.205415	0.0765618	2.683	0.00729654	0.018988
ENSG00000060762.19	MPC1	519.455	-0.747076	0.131852	5.66602	1.46155e-08	1.55867e-07
ENSG00000060982.15	BCAT1	8628.91	-0.223722	0.0616452	3.62919	0.000284312	0.00113845
ENSG00000061337.15	LZTS1	320.81	-0.525889	0.107619	4.88659	1.02597e-06	7.45425e-06
ENSG00000061676.15	NCKAP1	4600.9	-0.162417	0.0522305	3.10962	0.00187329	0.00587906
ENSG00000061794.13	MRPS35	1023.95	-0.290798	0.0660732	4.40114	1.07682e-05	6.15643e-05
ENSG00000062725.10	APPBP2	1367.52	-0.358786	0.0683215	5.25144	1.50917e-07	1.30937e-06
ENSG00000063176.16	SPHK2	279.535	-0.440617	0.0915385	4.81346	1.48341e-06	1.0381e-05
ENSG00000063244.13	U2AF2	2344.2	-0.205926	0.0419629	4.90734	9.23212e-07	6.75389e-06
ENSG00000063322.15	MED29	1042.24	-0.33945	0.0499507	6.7957	1.07792e-11	2.0043e-10
ENSG00000063515.3	GSC2	9.00761	-2.79921	0.589539	4.74813	2.05302e-06	1.39141e-05
ENSG00000063601.17	MTMR1	660.182	-0.325785	0.068418	4.7617	1.91974e-06	1.31043e-05
ENSG00000063854.13	HAGH	417.234	-0.337012	0.073493	4.58564	4.52601e-06	2.82172e-05
ENSG00000063978.16	RNF4	1447.19	-0.114955	0.0472873	2.43099	0.0150576	0.0350701
ENSG00000064012.24	CASP8	46.0816	-1.13127	0.254624	4.44291	8.87513e-06	5.16721e-05
ENSG00000064102.15	INTS13	690.776	-0.176105	0.0689217	2.55514	0.0106144	0.0261236
ENSG00000064313.13	TAF2	1237.02	-0.216183	0.0431568	5.00926	5.46411e-07	4.19271e-06
ENSG00000064490.14	RFXANK	381.932	-0.154549	0.0539775	2.86321	0.00419374	0.0117941
ENSG00000064651.14	SLC12A2	796.96	-0.271452	0.0599513	4.52787	5.95807e-06	3.62809e-05
ENSG00000064692.20	SNCAIP	710.786	-0.682466	0.190626	3.58013	0.000343422	0.00134123
ENSG00000064703.13	DDX20	684.334	-0.21757	0.0420302	5.17653	2.26053e-07	1.88169e-06
ENSG00000064726.10	BTBD1	1784.28	-0.364667	0.0514381	7.08942	1.34673e-12	2.93309e-11
ENSG00000064763.12	FAR2	139.704	-0.585383	0.198996	2.94168	0.00326433	0.00949073
ENSG00000065154.12	OAT	1320.04	-0.307397	0.0686631	4.47689	7.57366e-06	4.49464e-05
ENSG00000065183.16	WDR3	1501.95	-0.382856	0.0872934	4.38585	1.15531e-05	6.5533e-05
ENSG00000065268.11	WDR18	462.818	-0.165663	0.0713135	2.32302	0.0201779	0.044924
ENSG00000065308.5	TRAM2	535.275	-0.2198	0.0784862	2.80049	0.00510253	0.0139058
ENSG00000065328.17	MCM10	672.714	-0.403582	0.0871538	4.63068	3.64462e-06	2.32111e-05
ENSG00000065457.11	ADAT1	619.485	-0.143963	0.0480705	2.99483	0.00274596	0.00816777
ENSG00000065548.18	ZC3H15	1717.08	-0.161049	0.0486827	3.30814	0.000939191	0.00323054
ENSG00000065559.15	MAP2K4	1152.04	-0.256772	0.0446413	5.75189	8.82534e-09	9.7996e-08
ENSG00000065615.14	CYB5R4	371.295	-0.630731	0.098199	6.42299	1.33628e-10	2.03635e-09
ENSG00000065809.14	FAM107B	957.119	-0.348936	0.133793	2.60802	0.00910669	0.0229511
ENSG00000065833.9	ME1	121.662	-0.718269	0.193319	3.71547	0.000202829	0.000841664
ENSG00000065883.17	CDK13	1259.89	-0.165588	0.0414072	3.99901	6.36079e-05	0.000300875
ENSG00000066230.12	SLC9A3	127.088	-0.438616	0.0984623	4.45466	8.40255e-06	4.92559e-05
ENSG00000066322.15	ELOVL1	243.262	-0.193013	0.068859	2.80302	0.00506272	0.0138203
ENSG00000066382.17	MPPED2	263.089	-0.682163	0.287411	2.37348	0.0176215	0.040065
ENSG00000066583.12	ISOC1	333.731	-0.203621	0.061185	3.32796	0.000874857	0.0030376
ENSG00000066697.15	MSANTD3	597.618	-0.134797	0.055371	2.43444	0.014915	0.0347695
ENSG00000067064.13	IDI1	1424.94	-0.352854	0.121351	2.90771	0.00364087	0.0104426
ENSG00000067066.17	SP100	105.068	-0.704152	0.244703	2.87758	0.00400733	0.0113476
ENSG00000067221.14	STOML1	226.182	-0.566925	0.101781	5.57003	2.54695e-08	2.58054e-07
ENSG00000067248.11	DHX29	1036.26	-0.29444	0.0554924	5.30595	1.12089e-07	9.98875e-07
ENSG00000067334.14	DNTTIP2	1314.67	-0.340979	0.0491532	6.93706	4.00351e-12	8.00481e-11
ENSG00000067533.6	RRP15	692.287	-0.407086	0.0705923	5.76672	8.08289e-09	9.00843e-08
ENSG00000067596.12	DHX8	1173.97	-0.179493	0.038426	4.67113	2.99553e-06	1.94618e-05
ENSG00000067704.10	IARS2	1925.99	-0.243979	0.0461266	5.28934	1.22761e-07	1.08278e-06
ENSG00000067715.14	SYT1	2546.02	-0.402885	0.140595	2.86557	0.00416264	0.0117212
ENSG00000068079.8	IFI35	142.345	-0.770077	0.274917	2.80113	0.00509244	0.0138846
ENSG00000068305.18	MEF2A	884.754	-0.187257	0.076163	2.45864	0.0139466	0.0329077
ENSG00000068383.19	INPP5A	445.058	-0.232292	0.0796184	2.91757	0.00352771	0.0101583
ENSG00000068438.15	FTSJ1	483.179	-0.346055	0.0754232	4.58817	4.47141e-06	2.78961e-05
ENSG00000068654.17	POLR1A	1525.87	-0.273766	0.063054	4.34178	1.41335e-05	7.82897e-05
ENSG00000068784.13	SRBD1	524.464	-0.125447	0.0481246	2.60672	0.00914141	0.0230289
ENSG00000068878.15	PSME4	2087.96	-0.215979	0.0475664	4.54058	5.60992e-06	3.43929e-05
ENSG00000068885.15	IFT80	1105.97	-0.20803	0.0426062	4.88261	1.0469e-06	7.58806e-06
ENSG00000068912.15	ERLEC1	1019.51	-0.128197	0.0523047	2.45095	0.0142478	0.0334691
ENSG00000069329.18	VPS35	3103.3	-0.386748	0.0505056	7.65753	1.89543e-14	5.36394e-13
ENSG00000069482.7	GAL	56.9801	-0.838582	0.209352	4.0056	6.18592e-05	0.000293526
ENSG00000069509.6	FUNDC1	301.758	-0.426942	0.0715405	5.96783	2.40424e-09	2.9671e-08
ENSG00000069535.14	MAOB	107.18	-1.01138	0.365337	2.76835	0.00563406	0.0151531
ENSG00000070367.16	EXOC5	3483.93	-0.272922	0.0701242	3.89198	9.94302e-05	0.00044959
ENSG00000070495.15	JMJD6	694.483	-0.355849	0.0730713	4.86988	1.11665e-06	8.04837e-06
ENSG00000070718.12	AP3M2	980.481	-0.154257	0.0606005	2.54547	0.0109131	0.0267275
ENSG00000070785.17	EIF2B3	398.646	-0.149239	0.0630393	2.3674	0.0179136	0.0406369
ENSG00000070882.13	OSBPL3	429.737	-0.201868	0.084977	2.37556	0.0175225	0.0398952
ENSG00000070950.10	RAD18	540.549	-0.245444	0.0747739	3.28248	0.00102897	0.00349538
ENSG00000071127.17	WDR1	2642.12	-0.094293	0.0366384	2.57361	0.0100643	0.0249912
ENSG00000071243.16	ING3	316.745	-0.452796	0.0840022	5.39029	7.03432e-08	6.5492e-07
ENSG00000071537.14	SEL1L	2734.48	-0.250967	0.0670955	3.74045	0.00018369	0.000771107
ENSG00000071539.14	TRIP13	423.497	-0.386667	0.0904368	4.27555	1.9067e-05	0.000102274
ENSG00000071655.18	MBD3	1111.33	-0.533047	0.0999503	5.33312	9.65379e-08	8.69756e-07
ENSG00000071794.16	HLTF	2262.63	-0.27468	0.0767127	3.58064	0.000342758	0.00133892
ENSG00000071994.11	PDCD2	1055.54	-0.23741	0.0448	5.29934	1.16223e-07	1.02913e-06
ENSG00000072121.17	ZFYVE26	847.206	-0.18505	0.0562226	3.29138	0.000996968	0.00340169
ENSG00000072401.15	UBE2D1	603.317	-0.347172	0.0985527	3.52271	0.000427166	0.00162402
ENSG00000072506.14	HSD17B10	527.536	-0.351011	0.0914936	3.83645	0.000124823	0.000548608
ENSG00000072657.10	TRHDE	73.02	-1.007	0.133235	7.55807	4.09095e-14	1.08621e-12
ENSG00000072736.19	NFATC3	808.231	-0.149959	0.0640397	2.34165	0.0191986	0.0431241
ENSG00000072756.17	TRNT1	564.697	-0.282151	0.0622112	4.53537	5.75025e-06	3.51578e-05
ENSG00000072803.18	FBXW11	2434.61	-0.148956	0.0473774	3.14404	0.00166634	0.00532491
ENSG00000072849.11	DERL2	771.142	-0.125494	0.0535729	2.34249	0.0191557	0.0430545
ENSG00000072958.9	AP1M1	1029.68	-0.193965	0.0545033	3.55878	0.000372587	0.00144296
ENSG00000073008.15	PVR	549.606	-0.273668	0.0842437	3.24853	0.00116005	0.00388945
ENSG00000073417.15	PDE8A	286.797	-0.395558	0.0998721	3.96064	7.47481e-05	0.000347292
ENSG00000073921.18	PICALM	2606.7	-0.156218	0.0360149	4.3376	1.4405e-05	7.94872e-05
ENSG00000073969.18	NSF	2020.36	-0.326806	0.0621693	5.25671	1.46658e-07	1.27672e-06
ENSG00000074071.15	MRPS34	517.707	-0.175389	0.0529308	3.31356	0.000921165	0.00317761
ENSG00000074276.11	CDHR2	15.4111	-0.752335	0.255959	2.93928	0.00328978	0.00955703
ENSG00000074319.13	TSG101	1093.96	-0.192155	0.0437728	4.38982	1.13443e-05	6.45109e-05
ENSG00000074410.14	CA12	461.344	-0.810959	0.171315	4.73372	2.20439e-06	1.48675e-05
ENSG00000074582.15	BCS1L	335.106	-0.363787	0.0731509	4.9731	6.58891e-07	4.98378e-06
ENSG00000074800.16	ENO1	34532.4	-0.183138	0.0522409	3.50565	0.000455488	0.00172083
ENSG00000075089.10	ACTR6	715.507	-0.18882	0.0603511	3.1287	0.00175582	0.00556651
ENSG00000075131.10	TIPIN	209.555	-0.19407	0.0839391	2.31203	0.0207761	0.0459639
ENSG00000075142.14	SRI	1288.69	-0.271635	0.0707966	3.83684	0.000124626	0.000547877
ENSG00000075151.24	EIF4G3	2859.71	-0.137246	0.0361887	3.7925	0.000149141	0.000642505
ENSG00000075223.14	SEMA3C	839.603	-0.69781	0.174915	3.98943	6.6231e-05	0.000311894
ENSG00000075234.17	TTC38	169.615	-0.367047	0.117087	3.13482	0.00171958	0.00546923
ENSG00000075239.14	ACAT1	800.874	-0.46103	0.0791558	5.82433	5.73427e-09	6.58602e-08
ENSG00000075336.12	TIMM21	513.926	-0.497379	0.0590736	8.41965	3.77626e-17	1.593e-15
ENSG00000075399.14	VPS9D1	127.44	-0.348023	0.129862	2.67994	0.00736348	0.0191264
ENSG00000075407.19	ZNF37A	872.195	-0.403851	0.0691815	5.83756	5.29721e-09	6.12299e-08
ENSG00000075568.17	TMEM131	1737.07	-0.193216	0.0674993	2.86249	0.00420322	0.0118152
ENSG00000075785.14	RAB7A	4025.93	-0.17841	0.0386642	4.61434	3.94346e-06	2.49384e-05
ENSG00000075945.13	KIFAP3	1289.32	-0.312479	0.10474	2.98337	0.00285092	0.0084286
ENSG00000076242.16	MLH1	1035.96	-0.15495	0.0441872	3.50668	0.000453739	0.00171482
ENSG00000076321.11	KLHL20	492.007	-0.231408	0.0515086	4.49262	7.03523e-06	4.20321e-05
ENSG00000076351.13	SLC46A1	266.146	-0.433456	0.12069	3.59149	0.000328791	0.00129219
ENSG00000076641.4	PAG1	426.824	-0.875963	0.231577	3.78259	0.000155202	0.000665757
[truncated: 3,812 more rows]

## Sheet: 1079 PCCB G1 G2 overlap DEGs
Gene symble	GeneID	G1 log2FoldChange	G1 Padj	G2 log2FoldChange	G2 Padj
[truncated: 1,079 more rows]

[truncated: 4 more sheets: 1079 PCCB G1 G2 overlap GO, 350 PCCB G1 G2 downDEGs overlap, 4096 PsychENCODE SCZ DEGs, 2809 DEGs SCZ organoids]
