# Supplementary material for: Human forebrain organoid-based multi-omics analyses of PCCB as a schizophrenia associated gene linked to GABAergic pathways
Source: Nat Commun. 2023 Aug 24;14:5176. doi: 10.1038/s41467-023-40861-2 (PMC10449845; doi:10.1038/s41467-023-40861-2)
Supplement: Supplementary file 6 — Supplementary Data 3 [file 41467_2023_40861_MOESM6_ESM.xlsx]

## Sheet: PCCB_G1 27 diff Metabolites
Component	HMDB_ID	Ratio(G1:NC)	P value	Direction
10Z-Heptadecenoic_acid	HMDB0060038	8.18753	3.62693e-06	Up
11-Dodecenoic_acid	HMDB0032248	1.49188	0.0474417	Up
11C,14C-EICOSADIENOIC_ACID	HMDB0005060	0.740061	0.582853	Down
11Z-Eicosenoic_acid	HMDB0002231	0.70427	0.323386	Down
12-hydroxystearic_acid	HMDB0061706	0.601264	0.185429	Down
12-Tridecanoic_acid	12-Tridecanoic acid	1.39521	0.0484748	Up
2-2-Dimethylsuccinic_acid	HMDB0002074	0.577401	0.259022	Down
2-Furoic_acid	HMDB0000617	1.27738	0.306811	Up
2-Hydroxy-2-methylbutyric_acid	HMDB0001987	0.953535	0.737901	Down
2-Hydroxy-3-methylbutyric_acid	HMDB0000407	2.06131	0.00227371	Up
2-HYDROXY-4-METHYLTHIO-BUTANOATE	HMDB0037115	2.56725	0.109913	Up
2-Hydroxybutyric_acid	HMDB0000008	1.23523	0.110265	Up
2-Methylvaleric_acid	HMDB0031580	1.2422	0.150043	Up
2-Phenylglycine	HMDB0002210	1.08497	0.243415	Up
2,6-Pyridinedicarboxylic_acid	HMDB0033161	0.480474	0.21541	Down
23-Norcholic_Acid_Diacetate	23-Norcholic Acid Diacetate	1.02393	0.887158	Up
3-Hydroxybutyric_acid	HMDB0000011	0.843407	0.130601	Down
3-Hydroxyisovaleric_acid	HMDB0000754	0.608634	0.0428836	Down
3-Indolebutyric_acid	HMDB0002096	0.917493	0.682967	Down
3-Methyl-2-oxovaleric_acid	HMDB0000491	0.811799	0.66422	Down
3-Methyladipic_acid	HMDB0000555	0.70908	0.134737	Down
3,6-Diketocholanic_Acid_Ethyl_Ester	3,6-Diketocholanic Acid Ethyl Ester	0.81496	0.564415	Down
4-Acetamidobutanoic_acid	HMDB0003681	0.709475	0.65567	Down
4-Guanidinobutyric_acid	HMDB0003464	1.08393	0.489035	Up
4-Hydroxybenzoic_acid	HMDB0000500	1.02623	0.516668	Up
4-Hydroxyproline	HMDB0000725	1.09022	0.047997	Up
4-Methylhexanoic_acid	4-Methylhexanoic acid	1.02752	0.85786	Up
5-Aminopentanoic_acid	HMDB0003355	0.473552	0.339494	Down
7Z-Hexadecenoic_Acid	HMDB0002186	1.01742	0.764305	Up
8-11-14-Eicosatrienoic_acid	HMDB0002925	0.914968	0.978115	Down
Acetylglycine	HMDB0000532	0.905993	0.130105	Down
Adenosine_monophosphate	HMDB0000045	0.942674	0.690377	Down
Adipic_acid	HMDB0000448	0.425024	0.332289	Down
Adrenic_acid	HMDB0002226	1.03791	0.986351	Up
all-trans-Retinoic_acid	HMDB0001852	0.993677	0.931985	Down
alpha-Hydroxyisobutyric_acid	HMDB0000729	0.463858	0.194244	Down
Alpha-ketoisovaleric_acid	HMDB0000019	0.789178	0.409617	Down
Alpha-Linolenic_acid	HMDB0001388	0.833933	0.347941	Down
Alpha-N-Phenylacetyl-L-glutamine	HMDB0006344	0.0658761	0.187352	Down
Aminoadipic_acid	HMDB0000510	1.00221	0.936584	Up
Arachidonic_acid	HMDB0001043	0.874847	0.835699	Down
Azelaic_acid	HMDB0000784	0.500838	0.381882	Down
Beta-Alanine	HMDB0000056	1.29949	0.106339	Up
Beta-Muricholic_acid	HMDB0000415	1.00225	0.936923	Up
Betaine	HMDB0000043	0.589323	0.0363267	Down
Butyric_acid	HMDB0000039	1.22384	0.276742	Up
Butyrylcarnitine	HMDB0002013	0.588917	0.392409	Down
Caproic_acid	HMDB0000535	0.786419	0.439067	Down
Carnitine	HMDB0000062	1.11541	0.572077	Up
Choleic_Acid	Choleic Acid	0.16112	0.284425	Down
CIS-11-OCTADECENOIC_ACID	HMDB0240219	0.918614	0.747407	Down
CIS-11,14,17-EICOSATRIENOIC_ACID	HMDB0060039	1.00223	0.936542	Up
cis-Aconitic_acid	HMDB0000072	0.654723	0.507632	Down
Citraconic_acid	HMDB0000634	0.979651	0.978265	Down
Citric_acid	HMDB0000094	0.725887	0.470248	Down
Citrulline	HMDB0000904	1.3786	0.206498	Up
Creatine	HMDB0000064	1.56979	0.00023738	Up
D-Gluconolactone	HMDB0000150	0.853411	0.574818	Down
D-Glucose	HMDB0000122	0.573329	0.0496309	Down
D-Xylose	HMDB0000098	0.892316	0.176487	Down
Decanoic_acid	HMDB0000511	1.13193	0.61547	Up
Deoxycholic_acid	Deoxycholic acid	0.487364	0.654461	Down
Dimethylglycine	HMDB0000092	0.840405	0.0688191	Down
Dioxolithocholic_Acid	Dioxolithocholic Acid	0.704809	0.159883	Down
Docosahexaenoic_acid_DHA	HMDB0002183	1.11876	0.366889	Up
Docosapentaenoic_acid_DPA	HMDB0006528	1.12477	0.701627	Up
Docosatrienoic_acid	HMDB0002823	1.00223	0.936542	Up
Dodecanoic_acid	HMDB0000638	1.18711	0.314554	Up
Eicosapentaenoic_acid_EPA	HMDB0001999	0.726921	0.122953	Down
Elaidic_acid	HMDB0000573	1400.14	2.35726e-10	Up
Erythronic_acid	HMDB0000613	0.867182	0.525417	Down
Etienic_Acid_Acetate	Etienic Acid Acetate	0.823944	0.164947	Down
Fructose_1-6-bisphosphate	HMDB0001058	0.601606	0.367882	Down
Fructose_6-phosphate	HMDB0000124	0.663007	0.324203	Down
Fumaric_acid	HMDB0000134	1.31643	0.184732	Up
Gallic_acid	HMDB0005807	0.720967	0.106223	Down
Gamma-Aminobutyric_acid	HMDB0000112	0.411979	0.00342042	Down
Gluconic_acid	HMDB0000625	1.40166	0.124366	Up
Glucosamine	HMDB0001514	0.843081	0.637485	Down
Glucose_6-phosphate	HMDB0001401	0.65528	0.373233	Down
Glutaric_acid	HMDB0000661	0.726447	0.239813	Down
Glutarylcarnitine	HMDB0013130	0.0736092	0.599252	Down
Glycine	HMDB0000123	1.04144	0.720734	Up
Glycodehydrocholic_Acid	Glycodehydrocholic Acid	0.716907	0.34945	Down
Glycohyodeoxycholic_Acid	Glycohyodeoxycholic Acid	0.945058	0.700917	Down
Glycolic_acid	HMDB0000115	1.15823	0.614866	Up
Heptadecanoic_acid	HMDB0002259	128.033	0.003055	Up
Heptanoic_acid	HMDB0000666	0.779888	0.57686	Down
Hexanylcarnitine	HMDB0000705	1.42845	0.0108318	Up
Hippuric_acid	HMDB0000714	0.0748373	0.110953	Down
Homocysteine	HMDB0000742	1.13843	0.489068	Up
Hydroxyisocaproic_acid	HMDB0000746	1.43095	0.236627	Up
Hydroxyphenyllactic_acid	HMDB0000755	1.21776	0.167851	Up
Hydroxypropionic_acid	HMDB0000700	1.09767	0.468938	Up
Indole-3-Aldehyde	HMDB0029737	0.71811	0.058689	Down
Isocaproic_acid	HMDB0000689	1.19809	0.10626	Up
Isocitric_acid	HMDB0000193	0.306095	0.223013	Down
Isovelarylcarnitine	HMDB0000688	0.84001	0.19044	Down
Ketoleucine	HMDB0000695	0.849614	0.744326	Down
L-A-HYDROXYGLUTARIC_ACID	HMDB0000694	1.0263	0.862723	Up
L-Acetylcarnitine	HMDB0000201	1.32028	0.0789028	Up
L-Alloisoleucine	HMDB0000557	1.06786	0.45075	Up
L-alpha-Aminobutyric_acid	HMDB0000452	1.51492	0.163628	Up
L-Asparagine	HMDB0000168	1.30188	0.0276496	Up
L-Cysteic_acid	HMDB0002757	1.27726	0.0857229	Up
L-Glutamine	HMDB0000641	0.780054	0.319859	Down
L-Histidine	HMDB0000177	0.973296	0.649477	Down
L-Isoleucine	HMDB0000172	1.10227	0.45508	Up
L-Kynurenine	HMDB0000684	1.07816	0.678749	Up
L-Lactic_acid	HMDB0000190	1.23499	0.154988	Up
L-Lysine	HMDB0000182	0.926646	0.291151	Down
L-Malic_acid	HMDB0000156	1.09717	0.445816	Up
L-Methionine	HMDB0000696	1.05181	0.473377	Up
L-Norleucine	HMDB0001645	1.07498	0.418552	Up
L-Phenylalanine	HMDB0000159	0.926719	0.448974	Down
L-Pipecolic_acid	HMDB0000716	1.19679	0.194717	Up
L-Proline	HMDB0000162	1.23111	0.0976788	Up
L-Serine	HMDB0000187	1.21131	0.0875489	Up
L-threonine	HMDB0000167	1.15663	0.19818	Up
Lactulose	HMDB0000740	1.00221	0.936584	Up
Linoleic_acid	HMDB0000673	0.885132	0.811708	Down
Lithocholenic_Acid	Lithocholenic Acid	1.01322	0.953498	Up
Lithocholic_Acid_Acetate	Lithocholic Acid Acetate	1.12715	0.538084	Up
m-Coumaric_acid	HMDB0001713	0.775787	0.403356	Down
Maleic_acid	HMDB0000176	1.27961	0.350947	Up
Malonic_acid	HMDB0000691	0.536056	0.0432969	Down
Melatonin	HMDB0001389	0.890829	0.0711708	Down
Methylglutaric_acid	HMDB0000752	0.59491	0.198673	Down
Methylsuccinic_acid	HMDB0001844	1.10124	0.561259	Up
Myristelaidic_acid	HMDB0062248	1.33689	0.00326947	Up
Myristic_acid	HMDB0000806	0.942503	0.987892	Down
Myristoleic_acid	HMDB0002000	1.60147	0.000330049	Up
N-a-Acetyl-L-arginine	HMDB0004620	0.458637	0.2415	Down
N-Acetyl-L-alanine	HMDB0000766	1.57366	0.0895121	Up
N-Acetyl-L-aspartic_acid	HMDB0000812	0.694468	0.0584386	Down
N-Acetyl-L-tyrosine	HMDB0000866	0.738848	0.0421216	Down
N-Acetylglutamine	HMDB0006029	1.05789	0.562491	Up
N-Acetylhistidine	HMDB0032055	0.679557	0.138103	Down
N-Acetylleucine	HMDB0011756	0.834784	0.667172	Down
N-Acetylneuraminic_acid	HMDB0000230	1.15451	0.279778	Up
N-Acetylproline	HMDB0094701	0.807451	0.0129704	Down
N-Acetylserine	HMDB0002931	1.46793	0.00418145	Up
N-acetyltryptophan	HMDB0013713	1.25091	0.551545	Up
N-Methyl-D-aspartic_acid	HMDB0002393	0.746361	0.274276	Down
N-Methylnicotinamide	HMDB0003152	0.66677	0.0363716	Down
N-Propionylglycine	HMDB0000783	1.47003	0.0213499	Up
Nonanoic_acid	HMDB0000847	0.774743	0.247158	Down
O-Acetylserine	HMDB0003011	1.44977	0.00669046	Up
Oleic_acid	HMDB0000207	0.921826	0.809381	Down
Ornithine	HMDB0000214	0.402055	0.0753662	Down
Oxoadipic_acid	HMDB0000225	0.976343	0.9157	Down
Oxoglutaric_acid	HMDB0000208	1.28352	0.0802277	Up
Palmitelaidic_acid	HMDB0012328	1.14484	0.155172	Up
Palmitoylcarnitine	HMDB0000222	1.00225	0.936923	Up
Pentadecanoic_acid	HMDB0000826	47.9391	0.001157	Up
Phosphoenolpyruvic_acid	HMDB0000263	0.847112	0.575476	Down
Phosphoserine	HMDB0000272	0.734878	0.356623	Down
Phthalic_acid	HMDB0002107	1.10297	0.726651	Up
Pimelic_acid	HMDB0000857	0.765644	0.320243	Down
Propanoic_acid	HMDB0000237	1.46021	0.024809	Up
Propionylcarnitine	HMDB0000824	16.0118	1.92264e-06	Up
Protocatechuic_acid	HMDB0001856	1.17657	0.563435	Up
Quinolinic_acid	HMDB0000232	0.373404	0.223828	Down
Ricinoleic_acid	HMDB0034297	0.889138	0.54729	Down
Sebacic_acid	HMDB0000792	0.493682	0.290242	Down
Senecioic_acid	HMDB0000509	0.918613	0.804318	Down
Shikimic_acid	HMDB0003070	1.34844	0.0738425	Up
Suberic_acid	HMDB0000893	0.631561	0.142275	Down
Tartaric_acid	HMDB0000956	0.60253	0.329269	Down
Taurochenodeoxycholic_Acid	Taurochenodeoxycholic Acid	1.14181	0.591149	Up
Threonic_acid	HMDB0000943	0.894715	0.712768	Down
trans-4-Hydroxycinnamic_acid	HMDB0002035	1.27241	0.336191	Up
trans-Cinnamic_acid	HMDB0000930	0.747601	0.44096	Down
trans-Vaccenic_acid	HMDB0003231	0.869316	0.741941	Down
Tridecanoic_acid	HMDB0000910	7.09773	1.43968e-07	Up
Ursodeoxycholic_acid	HMDB0000946	0.676839	0.364909	Down
Valeric_acid	HMDB0000892	1.06411	0.837453	Up
Vanillymandelic_Acid	HMDB0000291	0.853713	0.47156	Down

## Sheet: PCCB_G2 35 diff Metabolites
Component	HMDB_ID	Ratio (G2/NC)	P value	Direction
10Z-Heptadecenoic_acid	HMDB0060038	2.77393	0.00979004	Up
11-Dodecenoic_acid	HMDB0032248	0.718321	0.10886	Down
11C,14C-EICOSADIENOIC_ACID	HMDB0005060	0.664888	0.0157489	Down
11Z-Eicosenoic_acid	HMDB0002231	0.638882	0.000422707	Down
12-Tridecanoic_acid	12-Tridecanoic acid	2.07071	0.0256023	Up
13C,16C-DOCOSADIENOIC_ACID	HMDB0061714	0.643473	0.007043	Down
2-2-Dimethylsuccinic_acid	HMDB0002074	1.33333	0.434357	Up
2-Aminoisobutyric_acid	HMDB0001906	0.586919	0.0123351	Down
2-Hydroxy-2-methylbutyric_acid	HMDB0001987	0.849883	0.370776	Down
2-Hydroxy-3-methylbutyric_acid	HMDB0000407	0.837259	0.361779	Down
2-HYDROXY-4-METHYLTHIO-BUTANOATE	HMDB0037115	1.07527	0.837063	Up
2-Phenylglycine	HMDB0002210	0.914039	0.189193	Down
23-Nordeoxycholic_Acid_Diacetate,_Methyl_Ester	23-Nordeoxycholic Acid Diacetate, Methyl Ester	0.94666	0.483177	Down
3-Hydroxybutyric_acid	HMDB0000011	1.0005	0.994975	Up
3-Hydroxyisovaleric_acid	HMDB0000754	0.710227	0.00710231	Down
3-Indolebutyric_acid	HMDB0002096	1.34409	0.133935	Up
3-Methyl-2-oxovaleric_acid	HMDB0000491	1.48464	0.147899	Up
3-Methyladipic_acid	HMDB0000555	0.909091	0.755127	Down
3,4-Dihydroxybenzaldehyde	HMDB0059965	0.739322	0.0284404	Down
3,6-Diketocholanic_Acid_Ethyl_Ester	3,6-Diketocholanic Acid Ethyl Ester	0.728198	0.0663645	Down
3,6-Diketocholanic_Acid_Methyl_Ester	3,6-Diketocholanic Acid Methyl Ester	1.48951	0.220735	Up
4-Acetamidobutanoic_acid	HMDB0003681	1.12903	0.371454	Up
4-Aminohippuric_acid	HMDB0001867	1.07143	0.786814	Up
4-Guanidinobutyric_acid	HMDB0003464	0.618067	0.0518559	Down
4-Hydroxybenzoic_acid	HMDB0000500	0.934343	0.823866	Down
4-Hydroxyphenylpyruvic_acid	HMDB0000707	0.88812	0.700193	Down
4-Hydroxyproline	HMDB0000725	0.942143	0.344501	Down
5-Aminopentanoic_acid	HMDB0003355	0.854119	0.0219079	Down
7Z-Hexadecenoic_Acid	HMDB0002186	0.748824	0.045338	Down
8-11-14-Eicosatrienoic_acid	HMDB0002925	0.732793	0.0127227	Down
Acetylglycine	HMDB0000532	1.02356	0.832499	Up
Adenosine_monophosphate	HMDB0000045	0.635666	0.314702	Down
Adrenic_acid	HMDB0002226	0.747516	0.0432075	Down
Alpha-ketoisovaleric_acid	HMDB0000019	1.29433	0.190721	Up
Alpha-Linolenic_acid	HMDB0001388	0.76199	0.0651818	Down
Arachidonic_acid	HMDB0001043	0.765258	0.0105934	Down
Azelaic_acid	HMDB0000784	1.58805	0.143713	Up
Beta-Alanine	HMDB0000056	0.804851	0.188234	Down
Brassidic_Acid	HMDB0249369	0.672871	0.003207	Down
Butyric_acid	HMDB0000039	1.01511	0.940826	Up
Butyrylcarnitine	HMDB0002013	0.858209	0.146026	Down
Carnitine	HMDB0000062	1.31641	0.225162	Up
CIS-11-OCTADECENOIC_ACID	HMDB0240219	0.733759	0.0222901	Down
CIS-11,14,17-EICOSATRIENOIC_ACID	HMDB0060039	0.723207	0.00764899	Down
cis-Aconitic_acid	HMDB0000072	1.23202	0.133183	Up
Citraconic_acid	HMDB0000634	1.25276	0.271689	Up
Citric_acid	HMDB0000094	1.07803	0.507508	Up
D-Gluconolactone	HMDB0000150	0.720418	0.617962	Down
D-Glucose	HMDB0000122	1.10747	0.0669975	Up
D-Xylose	HMDB0000098	0.939248	0.828695	Down
Dehydrocholic_Acid	Dehydrocholic Acid	0.945274	0.700597	Down
Deoxycholic_acid	Deoxycholic acid	0.806844	0.207255	Down
Dimethylglycine	HMDB0000092	1.05193	0.670612	Up
Dioxolithocholic_Acid	Dioxolithocholic Acid	1.44928	0.0778441	Up
Docosapentaenoic_acid_DPA	HMDB0006528	0.770697	0.0318503	Down
Docosatrienoic_acid	HMDB0002823	0.646636	0.00816537	Down
Eicosapentaenoic_acid_EPA	HMDB0001999	0.738078	0.0426071	Down
Elaidic_acid	HMDB0000573	3.91157	0.000487198	Up
Erucic_acid	HMDB0002068	0.738473	0.014693	Down
Erythronic_acid	HMDB0000613	0.854664	0.0783876	Down
Etianic_Acid	Etianic Acid	0.833333	0.879525	Down
Fructose_6-phosphate	HMDB0000124	1.2021	0.335203	Up
Fumaric_acid	HMDB0000134	1.38805	0.383763	Up
Gamma-Aminobutyric_acid	HMDB0000112	0.77986	0.0130559	Down
Gluconic_acid	HMDB0000625	0.74786	0.644198	Down
Glucosamine	HMDB0001514	0.887151	0.35842	Down
Glucose_6-phosphate	HMDB0001401	1.28364	0.192102	Up
Glycine	HMDB0000123	0.918259	0.318326	Down
Glyco-Lambda-Muricholic_Acid	Glyco-Lambda-Muricholic Acid	0.767386	0.10103	Down
Glycolic_acid	HMDB0000115	1.16274	0.256081	Up
Glycyl-glycine	HMDB0011733	0.785706	0.186042	Down
Guanosine_monophosphate	HMDB0001397	0.533062	0.361787	Down
Heptadecanoic_acid	HMDB0002259	4.65015	0.00010707	Up
Hexanylcarnitine	HMDB0000705	0.833333	0.499842	Down
Hippuric_acid	HMDB0000714	0.448718	0.0614061	Down
Homocysteine	HMDB0000742	0.801282	0.316586	Down
Hydroxyphenyllactic_acid	HMDB0000755	0.833901	0.130157	Down
Hydroxypropionic_acid	HMDB0000700	1.16274	0.207695	Up
Imidazoleacetic_acid	HMDB0002024	0.592748	0.106027	Down
Indole-3-Aldehyde	HMDB0029737	0.952381	0.704	Down
Isovelarylcarnitine	HMDB0000688	1	#DIV/0!	Down
Itaconic_acid	HMDB0002092	1.31944	0.0640262	Up
Ketoleucine	HMDB0000695	1.61896	0.243475	Up
L-3-Phenyllactic_acid	HMDB0000748	0.895317	0.730753	Down
L-Acetylcarnitine	HMDB0000201	0.958188	0.80908	Down
L-Alanine	HMDB0000161	1.12723	0.148019	Up
L-Alloisoleucine	HMDB0000557	0.955466	0.329809	Down
L-Arginine	HMDB0000517	0.984166	0.898352	Down
L-Asparagine	HMDB0000168	0.963243	0.68357	Down
L-Cysteic_acid	HMDB0002757	0.891137	0.323185	Down
L-Glutamine	HMDB0000641	1.07469	0.525782	Up
L-Histidine	HMDB0000177	0.896923	0.278913	Down
L-Isoleucine	HMDB0000172	0.93978	0.106658	Down
L-Lactic_acid	HMDB0000190	0.879521	0.191225	Down
L-Leucine	HMDB0000687	0.98369	0.692679	Down
L-Lysine	HMDB0000182	0.940179	0.250901	Down
L-Malic_acid	HMDB0000156	0.910414	0.516749	Down
L-Methionine	HMDB0000696	0.948191	0.316387	Down
L-Norleucine	HMDB0001645	0.970598	0.480939	Down
L-Phenylalanine	HMDB0000159	1.03667	0.550964	Up
L-Pipecolic_acid	HMDB0000716	0.981735	0.854117	Down
L-Proline	HMDB0000162	0.846639	0.128047	Down
L-Serine	HMDB0000187	0.885283	0.114935	Down
L-threonine	HMDB0000167	1.10737	0.197352	Up
L-Tryptophan	HMDB0000929	1.03472	0.556514	Up
L-Valine	HMDB0000883	1.00987	0.80276	Up
Lauroylcarnitine	HMDB0002250	1	#DIV/0!	Down
Linoleic_acid	HMDB0000673	0.740147	0.0682877	Down
Lithocholenic_Acid_Acetate_Methyl_Ester	Lithocholenic Acid Acetate Methyl Ester	0.746776	0.0252698	Down
Lithocholic_acid	HMDB0000761	1	1	Down
Lithocholic_Acid_Acetate	Lithocholic Acid Acetate	1.04167	0.879525	Up
m-Hydroxyhippuric_acid	HMDB0006116	1.08974	0.634218	Up
Maleic_acid	HMDB0000176	1.22164	0.391149	Up
Malonic_acid	HMDB0000691	1.16667	0.23883	Up
Mandelic_acid	HMDB0000703	1.2963	0.251969	Up
Melibiose	HMDB0000048	0.908289	0.307663	Down
Methylcysteine	HMDB0002108	1.08974	0.634218	Up
Methylglutaric_acid	HMDB0000752	1.18056	0.396666	Up
Myristelaidic_acid	HMDB0062248	0.710766	0.0970972	Down
Myristic_acid	HMDB0000806	0.765621	0.0148515	Down
Myristoleic_acid	HMDB0002000	0.704068	0.128586	Down
N-Acetyl-L-aspartic_acid	HMDB0000812	0.837465	0.313841	Down
N-Acetylhistidine	HMDB0032055	0.787543	0.0194865	Down
N-Acetylneuraminic_acid	HMDB0000230	0.81609	0.130628	Down
N-Acetylproline	HMDB0094701	0.964912	0.757819	Down
N-Acetylserine	HMDB0002931	0.758753	0.0362195	Down
N-Methyl-D-aspartic_acid	HMDB0002393	0.672761	0.0412228	Down
N-Methylnicotinamide	HMDB0003152	0.819038	0.238134	Down
N-Propionylglycine	HMDB0000783	0.965773	0.570527	Down
Nonanoic_acid	HMDB0000847	0.840559	0.585403	Down
O-Acetylserine	HMDB0003011	0.744483	0.0191165	Down
Oleic_acid	HMDB0000207	0.747059	0.013716	Down
Ornithine	HMDB0000214	0.937039	0.69517	Down
Oxoglutaric_acid	HMDB0000208	0.892346	0.274463	Down
Palmitelaidic_acid	HMDB0012328	0.760053	0.0576652	Down
Palmitoylcarnitine	HMDB0000222	0.606061	0.107399	Down
Pentadecanoic_acid	HMDB0000826	3.86254	0.00290175	Up
Picolinic_acid	HMDB0002243	1.16269	0.257641	Up
Pimelic_acid	HMDB0000857	0.869565	0.669138	Down
Propionylcarnitine	HMDB0000824	8.65981	0.00134764	Up
Pyridoxal	HMDB0001545	0.953373	0.50167	Down
Pyridoxal_5'-phosphate	HMDB0001491	0.764476	0.27318	Down
Quinolinic_acid	HMDB0000232	0.555556	0.251969	Down
Ricinoleic_acid	HMDB0034297	0.841459	0.438674	Down
S-Adenosylhomocysteine	HMDB0000939	0.739293	0.349205	Down
S-Carboxymethyl-L-cysteine	HMDB0029415	0.832931	0.301674	Down
Sarcosine	HMDB0000271	1.06719	0.497123	Up
Selenomethionine	HMDB0003966	0.802988	0.0318826	Down
Stearylcarnitine	HMDB0000848	0.555556	0.0850736	Down
Suberic_acid	HMDB0000893	0.834461	0.341037	Down
Tauro-omega-Muricholic_Acid	Tauro-omega-Muricholic Acid	0.708852	0.47521	Down
Threonic_acid	HMDB0000943	0.855049	0.166945	Down
trans-Vaccenic_acid	HMDB0003231	0.739882	0.0251483	Down
Tridecanoic_acid	HMDB0000910	4.91909	0.0121691	Up

## Sheet: G1_G2 11 overlap Metabolites
G1_G2 overlap	HMDB_ID	Component	Ratio (G1:NC)	PCCB-G1 P value	G1 direction	Ratio (G2:NC)	PCCB-G2 P value	G2 direction
	HMDB0060038	10Z-Heptadecenoic_acid	8.18753	3.62693e-06	Up	2.77393	0.00979004	Up
	12-Tridecanoic acid	12-Tridecanoic_acid	1.39521	0.0484748	Up	2.07071	0.0256023	Up
	HMDB0000754	3-Hydroxyisovaleric_acid	0.608634	0.0428836	Down	0.710227	0.00710231	Down
	HMDB0000573	Elaidic_acid	1400.14	2.35726e-10	Up	3.91157	0.000487198	Up
	HMDB0000112	Gamma-Aminobutyric_acid	0.411979	0.00342042	Down	0.77986	0.0130559	Down
	HMDB0002259	Heptadecanoic_acid	128.033	0.003055	Up	4.65015	0.00010707	Up
	HMDB0002931	N-Acetylserine	1.46793	0.00418145	Up	0.758753	0.0362195	Down
	HMDB0003011	O-Acetylserine	1.44977	0.00669046	Up	0.744483	0.0191165	Down
	HMDB0000826	Pentadecanoic_acid	47.9391	0.001157	Up	3.86254	0.00290175	Up
	HMDB0000824	Propionylcarnitine	16.0118	1.92264e-06	Up	8.65981	0.00134764	Up
	HMDB0000910	Tridecanoic_acid	7.09773	1.43968e-07	Up	4.91909	0.0121691	Up

## Sheet: G1_G2 shared 9 Metabolites
G1_G2 shared 9 Metabolites	HMDB_ID	Component	Ratio (G1:NC)	PCCB-G1 P value	G1 direction	Ratio (G2:NC)	PCCB-G2 P value	G2 direction
	HMDB0060038	10Z-Heptadecenoic_acid	8.18753	3.62693e-06	Up	2.77393	0.00979004	Up
	12-Tridecanoic acid	12-Tridecanoic_acid	1.39521	0.0484748	Up	2.07071	0.0256023	Up
	HMDB0000754	3-Hydroxyisovaleric_acid	0.608634	0.0428836	Down	0.710227	0.00710231	Down
	HMDB0000573	Elaidic_acid	1400.14	2.35726e-10	Up	3.91157	0.000487198	Up
	HMDB0000112	Gamma-Aminobutyric_acid	0.411979	0.00342042	Down	0.77986	0.0130559	Down
	HMDB0002259	Heptadecanoic_acid	128.033	0.003055	Up	4.65015	0.00010707	Up
	HMDB0000826	Pentadecanoic_acid	47.9391	0.001157	Up	3.86254	0.00290175	Up
	HMDB0000824	Propionylcarnitine	16.0118	1.92264e-06	Up	8.65981	0.00134764	Up
	HMDB0000910	Tridecanoic_acid	7.09773	1.43968e-07	Up	4.91909	0.0121691	Up

## Sheet: Shared 9 metabolites pathways  
Pathway	P value
Febrile Seizures	0.0196
Gaba-Transaminase Deficiency	0.0196
2-Hydroxyglutaric Aciduria (D)	0.0196
Premenstrual Dysphoric Disorder	0.0196
Spinocerebellar Degeneration	0.0293
Pyridoxine Dependency With Seizures	0.0293
Aseptic Meningitis	0.0485
Biotinidase Deficiency	0.0581
Tuberculous Meningitis	0.0676
Propionic Acidemia	0.0676
Epilepsy	0.133
Meningitis	0.142
Different Seizure Disorders	0.231

## Sheet: Gene&Meta_Cor
	10Z-Heptadecenoic_acid	12-Tridecanoic_acid	3-Hydroxyisovaleric_acid	Elaidic_acid	Gamma-Aminobutyric_acid	Heptadecanoic_acid	Pentadecanoic_acid	Propionylcarnitine	Tridecanoic_acid
PCCB	-0.864805	-0.378629	0.661137	-0.843221	0.5058	-0.637914	-0.874052	-0.497863	-0.816226
GABRA1	-0.602078	-0.284601	0.636022	-0.712389	0.732221	-0.699397	-0.655509	-0.586589	-0.739432
GABRA2	-0.662721	-0.257412	0.710767	-0.741049	0.774705	-0.742795	-0.702704	-0.609613	-0.764869
GABRB2	-0.696516	-0.284104	0.690134	-0.816478	0.891061	-0.840125	-0.758309	-0.73656	-0.865596
GABRB3	-0.844237	-0.248889	0.748168	-0.890055	0.813494	-0.809294	-0.869939	-0.667256	-0.900289
Note: expression of genes and metabolites were quantile normalized and corrected for batch effect

## Sheet: Gene&Meta_Cor_p
	10Z-Heptadecenoic_acid	12-Tridecanoic_acid	3-Hydroxyisovaleric_acid	Elaidic_acid	Gamma-Aminobutyric_acid	Heptadecanoic_acid	Pentadecanoic_acid	Propionylcarnitine	Tridecanoic_acid
PCCB	3.64011e-06	0.121284	0.00281221	1.10845e-05	0.0322322	0.00439371	2.12895e-06	0.035505	3.6099e-05
GABRA1	0.0081962	0.252356	0.00454936	0.000908955	0.000550158	0.00123631	0.00314388	0.0105029	0.000453478
GABRA2	0.00272424	0.302441	0.000945368	0.00043388	0.00015998	0.000413521	0.00114491	0.00723238	0.000217702
GABRB2	0.00132079	0.253223	0.00152513	3.57359e-05	7.05066e-07	1.2829e-05	0.000265254	0.000490117	3.48214e-06
GABRB3	1.05584e-05	0.319285	0.000355834	7.56371e-07	4.02508e-05	4.74247e-05	2.71611e-06	0.00248483	3.57869e-07
