# Supplementary material for: Human forebrain organoid-based multi-omics analyses of PCCB as a schizophrenia associated gene linked to GABAergic pathways
Source: Nat Commun. 2023 Aug 24;14:5176. doi: 10.1038/s41467-023-40861-2 (PMC10449845; doi:10.1038/s41467-023-40861-2)
Supplement: Supplementary file 7 — Supplementary Data 4 [file 41467_2023_40861_MOESM7_ESM.xlsx]

## Sheet: PCCB eSNP DNA sequence 
DNA sequence containing PCCB eSNPs (~ 50 bp )
PCCB_eSNP	Oligonucleotide sequence (5'-3')
PCCB-rs35874192_G/C	AACAGCAAATAATTTTTTTTTATG/CACAAATTGCGTTTTTTTTTTTTGTT
PCCB-rs900818_C/T	AGCATTGTATTCGCGATTTACGGC/TTGACAAGCGCTTTCACCAGGCAAGA
PCCB-rs7349597_C/T	TAACTGGGATTACAGGCACCTGCC/TACCACACCCAGCTAATTTGTGTATT
PCCB-rs6791142_T/C	CAGTTCATCAATTTCAACACTAGT/CACCATAATCAATAATTTTTTAAGAC
PCCB-rs7616204_C/T	TGAATGGCTGGTGTGACCAAGTAC/TAGACAGCATGAGGTTACTGCTTCCT
PCCB-rs570621_A/G	CTTATCACTGTGTTTAACCAGCAA/GTCTGACAGTAATTTCCTTAAATGTC

## Sheet: RT-qPCR primers
RT-qPCR primers
Primers	Sequence (5' -> 3')
PCCB-RT-F	TCTGCAAAATCATGGACCAGG
PCCB-RT-R	GGATGCCGTAACATTCCTCAG
GABRA1-RT-F	ACCAGGATTGGGAGAGCGT
GABRA1-RT-R	ATCATGGTCTGAAACGGGTCC
GABRA2-RT-F	GCTGGCTAACATCCAAGAAGAT
GABRA2-RT-R	GCCGATTATCGTAACCATCCAGA
GABRB2-RT-F	GGGTGCCTGATACCTATTTCCT
GABRB2-RT-R	GCGAATCATGCGGTTCTTAACA
GABRB3-RT-F	CTACACCACGGATGACATTGAG
GABRB3-RT-R	ACCTGTGGCGAAGACAACATT
GAPDH-RT-F	AATCCCATCACCATCTTCCA
GAPDH-RT-R	TGGACTCCACGACGTACTCA
MT-ND2-RT-F	AGCACCACGACCCTACTACT
MT-ND2-RT-R	TGGTGGGGATGATGAGGCTA
MT-ND5-RT-F	TCATCGCTACCTCCCTGACA
MT-ND5-RT-R	ATCCTGCGAATAGGCTTCCG
MT-CYB-RT-F	CCCATCCAACATCTCCGCAT
MT-CYB-RT-R	GATGAAAAGGCGGTTGAGGC

## Sheet: Antibodies
Antibodies	Company	Catalog number	Dilution
Ki67 (mouse)	Cell Signaling Technologies	9449	1:1000
FOXG1 (rabbit)	Abcam	ab18259	1:100
TBR2 (rabbit)	Cell Signaling Technologies	81493	1:800
SOX2 (mouse)	Invitrogen	MA1-014	1:200
PAX6 (rabbit)	Proteintech	12323-1-AP	1:100
MAP2 (rabbit)	Proteintech	17490-1-AP	1:200
GAD67 (mouse)	Abcam	ab26116	1:200
DIX2 (mouse)	Santa cruz	sc-393879	1:200
Alexa Fluor 594-conjugated goat anti-mouse IgG	Abcam	ab150116	1:300
Alexa Fluor 594-conjugated goat anti-rabbit IgG	Invitrogen	A-11012	1:200
Alexa Fluor 488-conjugated goat anti-rabbit	Invitrogen	A-11008	1:200
Goat anti-mouse Cy3	BOSTER	BA1031	1:200
Goat anti-mouse CoraLite488	Proteintech	SA00013-1	1:200
