# Supplementary material for: Human forebrain organoid-based multi-omics analyses of PCCB as a schizophrenia associated gene linked to GABAergic pathways
Source: Nat Commun. 2023 Aug 24;14:5176. doi: 10.1038/s41467-023-40861-2 (PMC10449845; doi:10.1038/s41467-023-40861-2)
Supplement: Supplementary file 9 — Source data [file 41467_2023_40861_MOESM9_ESM.xlsx]

## Sheet: Fig. 1
	a hNPCs				a SH-SY5Y					b hNPCs				b SH-SY5Y
	pGL3-Basic-PCCB	rs6791142_T	rs6791142_C		pGL3-Basic-PCCB	rs6791142_T	rs6791142_C			pGL3-Basic-PCCB	rs35874192_G	rs35874192_C		pGL3-Basic-PCCB	rs35874192_G	rs35874192_C
	0.605282	0.575991	0.372927		1.23342	2.07031	1.35968			0.94049	1.37346	1.1117		1.49567	3.329	0.485818
	0.822268	0.640215	0.404834		1.19469	2.1751	1.02335			1.02367	1.32034	1.04398		1.41031	4.22583	0.364985
	0.738871	0.887834	0.359411		1.21032	2.10992	1.03543			0.936636	1.45137	1.12643		0.72745	2.88148	0.734486
	0.985854	0.79615	0.560734		1.3185	1.42449	1.05586			0.982963				0.582673	3.67918	0.970234
	0.946889	0.727304	0.492756		1.47292	1.46949				1.12167				0.783899
	1.11711	0.84436	0.442472		1.31698	1.34736				0.994569
	1.03409	1.31064	0.44662		0.707976
	0.914648	1.14214	0.421846		0.748067
	0.988071	1.3318	0.470846		0.709728
	1.14359				0.914806
	1.08519				1.03839
	1.05493				0.860749
	0.978838				1.07836
	1.02137				1.04031
	1.07936				1.08832
	1.10081				0.659687
	1.18996				0.715653
	1.19288				0.691136
	c hNPCs				c SH-SY5Y					d hNPCs				d SH-SY5Y
	pGL3-Basic-PCCB	rs900818_C	rs900818_T		pGL3-Basic-PCCB	rs900818_C	rs900818_T			pGL3-Basic-PCCB	rs7616204_C	rs7616204_T		pGL3-Basic-PCCB	rs7616204_C	rs7616204_T
	0.94049	1.06843	1.44791		1.02329	1.24019	2.41759			0.605282	0.259967	1.61876		1.23342	0.388495	1.03515
	1.02367	1.07762	1.2504		1.05121	1.23521	2.08209			0.822268	0.232665	1.41895		1.19469	0.400565	1.03352
	0.936636	1.10895	1.14049		0.824809	1.36882	2.25361			0.738871	0.153298	1.50097		1.21032	0.39282	0.946337
	0.982963				0.871723					0.985854	0.155097	1.55153		1.3185	0.455668	0.823341
	1.12167				1.22897					0.946889	0.137849	1.51528		1.47292	0.748843	0.9573
	0.994569									1.11711	0.117421	1.51259		1.31698	0.732457	0.867409
										1.03409	0.160067	2.12358		0.707976	0.779728	1.54552
										0.914648	0.14679	2.04562		0.748067
										0.988071	0.102671	1.89315		0.709728
										1.14359				0.914806
										1.08519				1.03839
										1.05493				0.860749
										0.978838				1.07836
										1.02137				1.04031
										1.07936				1.08832
										1.10081				0.659687
										1.18996				0.715653
										1.19288				0.691136
	e hNPCs				e SH-SY5Y					f hNPCs				f SH-SY5Y
	pGL3-Basic-PCCB	rs570621_A	rs570621_G		pGL3-Basic-PCCB	rs570621_A	rs570621_G			pGL3-Basic-PCCB	rs7349597_C	rs7349597_T		pGL3-Basic-PCCB	rs7349597_C	rs7349597_T
	0.605282	1.10906	0.156787		1.23342	1.25755	0.295244			0.94049	1.11037	0.818603		0.94255	0.973872	0.893256
	0.822268	1.19537	0.193991		1.19469	1.30247	0.308252			1.02367	1.0187	0.945716		0.72454	1.12359	0.952361
	0.738871	1.14565	0.205152		1.21032	1.31941	0.312794			0.936636	0.916243	0.9982		1.1188	0.963251	1.02321
	0.985854	0.535577	0.0941827		1.3185	1.2862	0.466153			0.982963				1.17548
	0.946889	0.564713	0.0850594		1.47292	1.22617	0.490946			1.12167				0.798197
	1.11711	0.532453	0.108883		1.31698	1.15891	0.490514			0.994569				1.24043
	1.03409	0.665202	0.151591		0.707976	1.18306	0.69418
	0.914648	0.649394	0.213951		0.748067	1.07578	0.709881
	0.988071	0.735079	0.156759		0.709728	1.12876
	1.14359				0.914806
	1.08519				1.03839
	1.05493				0.860749
	0.978838				1.07836
	1.02137				1.04031
	1.07936				1.08832
	1.10081				0.659687
	1.18996				0.715653
	1.19288				0.691136

## Sheet: Fig. 2
b				c
	PCCB-NC	PCCB-G1			PCCB-NC	PCCB-G1
	1.01595	0.088409			0.948701	0.187703
	1.08135	0.078039			1.03099	0.187703
	0.934866	0.074343			1.03816	0.161155
	0.967834	0.076433			0.982156	0.172722
j
	PCCB-NC				PCCB-G1				PCCB-G2
GABRA1	0.972945	0.952445	1.06918	1.00543	0.130624	0.114993	0.111768	0.156202	0.586908	0.539898	0.482221	0.601938
GABRA2	0.914496	0.976448	1.03644	1.07262	0.15654	0.173123	0.184928	0.193957	0.397253	0.367035	0.420835	0.354882
GABRB2	0.971247	1.00853	1.03655	0.983672	0.112092	0.137035	0.145618	0.133552	0.826865	0.815902	0.816301	0.845925
GABRB3	1.08021	0.967037	0.976857	0.975896	0.732794	0.826865	0.815902	0.816301	0.845925	0.782686	0.779886

## Sheet: Fig. 4
	a
			PCCB-NC				PCCB-G1				PCCB-G2
		MT-ND2	0.984019	1.05465	0.970472	0.990864	0.420961	0.587133	0.514684	0.559325	0.758782	0.841922	0.865591
		MT-ND5	1.00861	0.981032	0.994727	1.01563	0.720651	0.70582	0.636121		0.819248	0.759106	0.819248	0.830684
		MT-CYB	0.994666	0.987795	1.02974	0.987795	0.657373	0.657373	0.675854		0.812131	0.768323	0.894891
	b					c					d
		PCCB-NC	PCCB-G1	PCCB-G2			PCCB-NC	PCCB-G1	PCCB-G2			PCCB-NC	PCCB-G1	PCCB-G2
		0.83936	0.496977	0.714167			0.966161	1.27771	1.23921			90.9309	26.5687	31.1524
		1.06509	0.532069	0.71227			1.02217	1.44574	1.1797			43.689	45.6094	42.6695
		0.888678	0.517842	0.713219			1.01167	1.33372	1.32672			110.993	48.3498	15.2424
		1.09164	0.504564	0.735981								47.6905	39.2246	34.3553
		1.10492	0.541553	0.731239								42.6089	29.081	33.6927
		1.085	0.554831	0.696147									48.4062
		0.765382	0.509306	0.686663									38.3196
		1.15993	0.490338	0.689508
	e					f
		PCCB-NC	PCCB-G1	PCCB-G2			PCCB-NC	PCCB-G1	PCCB-G2
		250.924	90.7178	70.2095			44.1694	43.1639	37.3067
		83.8547	113.915	115.123			50.3035	30.9671	28.3974
		283.811	57.6949	93.0225			40.7545	34.8347	47.2939
		168.734	99.3912	77.6128			41.7388	35.2957	38.0735
		195.458	135.352	90.2245			48.8679	37.0743	32.6519
			65.5924	178.366				35.6867	40.226
				144.964
				82.2666
	g		PBS								α-kg 10 μg/mL
		PCCB-NC	140.236	130.965	110.327	119.365	130.254	90.2564	99.3365	105.322	168.413	135.226	125.362	142.363	133.225	150.232	135.327	146.359
		PCCB-G1	91.7241	56.4398	36.8483	58.1361	93.1338	82.8132	39.0872	79.2303	86.3256	112.302	120.321	110.236	103.236	90.3215
		PCCB-G2	93.1616	98.9135	100.236	86.3256	78.6352				122.501	108.404	128.402	121.664	108.734	129.832

## Sheet: Fig.5
e					f					g
	PCCB-NC	PCCB-G1	PCCB-G2			PCCB-NC	PCCB-G1	PCCB-G2			PCCB-NC	PCCB-G1	PCCB-G2
	414	2455	240			0.071845	1.69592	0.165793			0.438856	0.104484	0.440364
	10894	610	125			0.819291	0.421388	0.0076			0.594258	0.1636	0.015172
	330	686	216			0.125727	0.473892	0.053193			0.07623	0.251452	0.00039
	166	6136	4751			0.444878	4.23876	0.042831			0.065015	0.065224	0.057175
	1490	1265	7574			0.026252	0.873866	0.086351			0.300642	0.079209	0.05418
	1659	1527	2872			2.39916	1.05486	0.149213			0.315857	0.231589	0.013375
	116	2906	1694			0.008979	2.00747	3.282			0.32442	0.138208	0.102815
	924	647	1602			1.0293	0.44695	5.23214			0.064572	0.085557	0.002813
	1616	1595	802			1.14604	1.10183	1.98398			0.124164	0.585343	0.019189
	595	2231	672			0.080134	0.0076	1.17022			0.246612	0.110596	0.053491
	104	913	3968			0.638301	1.54118	1.10667			0.450311	0.207058	0.151316
	1186	571	5191			1.11634	0.630701	0.554022			0.140486	0.223225	0.095419
	182	28	6383			0.411026	0.394447	0.464219			0.621099	0.142914	0.201106
	644	5228	6718			0.285992	0.019341	2.74111			0.071481	0.313681	0.003342
	3473	728	6474			0.057338	3.61152	3.58595			0.130903	0.1208	0.380295
	545	1941	679			0.227965	0.502905	4.40939			0.329276	0.054785	0.594584
	687	5588	120			0.0076	0.05181	4.64081			0.249002	0.014771	0.157734
	256	2869	548			0.012434	1.34085	4.47225			0.832104	0.106211	0.068631
	515	1521	148			0.114672	3.86021	0.469054			0.112949	0.08483	0.396553
	262	16629	325			0.00069	1.98191	0.082896			0.965055	0.02766	0.682382
	671	2990	10555			2.99463	1.05071	0.063555			1.47684	0.100211	1.18846
	987	2362	11364			1.41614	11.4873	0.015197			2.3281	0.013632	1.04796
	2388	5803	13444			0.098786	0.009672	0.378561			2.26458	0.14016	0.566603
	144	15837	639			1.622	2.0655	0.102238			0.776517	0.101622	0.123843
	5277	3404	14687			4.08748	1.63167	0.22451			0.102671	0.871808	0.204341
	4335	985	8824			0.167175	4.00873	7.29142			1.15276	0.054587	1.56417
	2050	2493	11091			0.180989	10.9402	7.85028			2.70556	0.163055	1.17811
	143	237	5769			0.46353	2.35149	9.28715			2.49916	1.5146	0.124041
	2348	6949	5559			0.681822	0.680439	0.441423			0.999742	3.65799	0.249141
	5917	2096	4329			1.64964	1.72217	10.1458			0.864946	0.087204	0.105708
	242	1412	1076			0.099476	0.16372	6.09564			3.32317	0.427486	0.161787
	7184	356	1206			3.64536	4.80039	7.66169			2.48133	0.311499	0.27133
	347	33	11456			0.376488	0.009672	3.98524			0.751398	0.426743	1.52086
	258	1609	143			10.3247	1.44792	3.84017			0.063015	0.066673	0.865689
	177	1681	344			0.031776	0.975414	2.99048			0.071599	0.008284	2.10593
	4865	468	11750			0.474581	0.245927	0.743304			0.260394	0.768698	0.664183
	1799	8223	10520			0.064245	0.022796	0.833108			1.61905	0.414223	1.14211
	219	1289	6650			0.176844	1.1115	7.91383			1.46688	0.72316	1.93673
	2247	1341	5664			0.355764	1.16124	0.048355			1.3576	0.25411	0.441198
	7515	2121	6098			0.449023	0.323296	0.004145			1.83795	2.47393	0.082878
	404	284	2911			0.360599	5.68047	0.035231			0.438685	1.16414	0.314018
	650	8436	789			0.071845	0.004835	0.098786			0.197517	1.75862	1.31008
	522	2653	16386			0.888373	0.890445	0.237637			2.7599	0.266816	0.576032
	104	270	5341			0.038686	0.926366	0.011052			1.32955	0.192752	1.28152
	1286	335	12349			4.22357	1.46519	8.1237			0.448659	0.361401	1.05545
	6114	270	8880			0.03595	0.196351	7.2733			0.547645	2.66372	1.08669
	472	19513	14137			3.36356	5.83247	4.59767			0.380809	2.18659	1.81364
	5045	1351	139			1.24379	1.83423	3.91597			3.4687	0.224851	1.66759
	3486	619	114			0.151412	0.186672	4.21603			2.42277	2.16796	1.25028
	1678	3119	9837			1.55353	0.231612	2.0126			0.648845	0.43085	1.49622
	218	1738	8155			5.19571	0.186672	0.545497			0.372076	2.1951
	1259	436	4206			0.279317	13.4796	11.3289			0.11665	0.102788
	1235	6012	6514			0.024869	0.933273	3.68958			3.96011	0.20694
	297	3329	5148			0.042831	0.427606	8.53072			2.0515
	1770	1540	1673			0.23971	2.15461	6.13432
	5905	2504	850			0.020034	0.600308	0.00069
	3102	566	16151			0.00069	0.150596	9.76587
	3697	9999	8342			0.178227	0.032121	0.000345
	1426	2050	12184			0.122272	2.07655	0.00069
	140	220	10668			0.869721	0.00069	0.04801
	761	206	19441			0.853142	1.14984	0.039376
	4717	26505	9628			0.205168	0.531919	0.00311
	158	1349	4526			1.22272	0.864883	0.000345
	1396	579	2644			0.00069	0.390995	6.79542
	1916	4299	5185			4.07919	6.90733	5.63349
	307	162	3195			3.4851	0.005528	2.90551
	1139	1327	2321			2.40814	1.41614	4.49989
	4988	616	1860			0.031086	0.151975	3.55625
		202	13085			1.15917	0.043521	1.15571
		194	8179			0.150596	0.142306	0.587181
		146	10868			0.001383	0.00069	11.1571
		6798	15619			3.50651	18.3097	5.76267
		1173	14122			0.001035	0.00069	8.41673
		22				0.16303	0.931894	7.36948
		21664				0.00069	0.399975	13.4299
		875				0.000345	2.96976	0.004145
		739				0.00069	0.055955	0.017269
		2684				0.013469	0.11191	0.006217
						0.964359	0.006217	6.65659
						1.32358	0.916694	3.12918
						0.212075	0.425533	1.82801
						0.786825	0.139541	3.5848
						3.44572	0.134017	2.20895
						2.55603	0.100941	1.60469
						0.985905	4.69999	1.28596
						0.096793	0.810988	9.04669
						0.526139	0.049781	5.65007
						3.26123	0.019358	7.50764
						0.109237	0.01521	10.7896
						2.14287	14.9655	9.75551
						0.017962	0.00069
							0.604453
							0.510502
							1.85411
							1.85411

## Sheet: Fig. S2
	a				b
		PCCB-NC	PCCB-G2			PCCB-NC	PCCB-G2
		1.03591	0.210719			0.953584	0.24425
		1.01459	0.193901			0.980393	0.265435
		1.02875	0.199352			1.05807	0.239224
		0.920757	0.202135			1.00795	0.377993

## Sheet: Fig. S4
a					b					c
	PCCB-NC	PCCB-G1	PCCB-G2			PCCB-NC	PCCB-G1	PCCB-G2				PCCB-NC				PCCB-G1				PCCB-G2
	1.10073	0.0282869	0.250997			1.14608	0.0111995	0.247223			MT-ND2	0.929747	1.03011	1.07471	0.965431	0.322096	0.352855	0.375434	0.378543	0.392078	0.330119	0.421094	0.381421
	1.01387	0.0157545	0.247042			0.939033	0.0106926	0.275621			MT-ND5	0.887535	1.04012	1.07398	0.998359	0.498232		0.322686	0.568108	0.440919	0.496652	0.53753	0.499305
	0.8854	0.0235632	0.2983			1.07775	0.0117359	0.250641			MT-CYB	1.03633	1.03296	1.08239	0.848321	0.534026	0.534811	0.537212	0.484723	0.328281	0.361703	0.361138	0.363731
		0.0201295	0.183515			0.837138	0.0105619	0.229592
d					e
	PCCB-NC	PCCB-G1	PCCB-G2			PCCB-NC	PCCB-G1	PCCB-G2			f
	1.15025	0.404846	0.668179			0.959315	1.23769	1.22698				PCCB-NC	PCCB-G1	PCCB-G2
	0.899879	0.473264	0.594469			1.03854	1.29979	1.23983				20.556	17.6263	17.9908
	0.866297	0.268252	0.764849			1.00214	1.21199	1.22698				19.5624	16.6632	16.2949
	1.02486	0.636159	0.730425									21.035	17.2816	18.3107
	1.09767	0.421317	0.582654									19.6744	16.9076	16.573
	0.865912	0.424965	0.533344									18.3747	17.5527
	1.15272	0.35395	0.671898
	0.998818	0.559383	0.733878
	0.971198	0.518998	0.680796
	0.97239	0.625087
		0.634744
g					h						i
	PCCB-NC	PCCB-G1	PCCB-G2			PCCB-NC	PCCB-G1	PCCB-G2					PBS					α-kg 10 μg/mL
	78.326	75.5403	68.5794			43.7337	30.6331	31.0429				PCCB-NC	71.2478	65.5225	71.551	65.7954	71.3153	81.3208	83.6842	82.4152	84.0446	82.7706	83.8478	82.5907
	78.4853	75.6768	69.1883			40.9305	33.8036	31.7725				PCCB-G1	56.8663	57.0848	62.7984	61.4717	56.6952	69.3449	69.2483	69.6355	68.568	69.737	69.3563	69.2925
	78.2742	75.5172	68.6094			43.2802	30.4122	30.7158				PCCB-G2	45.4778	57.2759	44.8946	57.0651	45.4305	71.7943	71.7477	72.0724	77.824	71.1927	71.597	71.0032
			69.1244			41.1343	33.4976	31.5624
			68.5452			43.103	33.2299	30.5848
			69.3103			40.2972	32.1679	31.4171
						40.7728	34.7476

## Sheet: Fig. S5
e					f					g
	PCCB-NC	PCCB-G1	PCCB-G2			PCCB-NC	PCCB-G1	PCCB-G2			PCCB-NC	PCCB-G1	PCCB-G2
	113	2523	4320			0.056737	1.26678	2.16904			0.123563	0.2345	0.396722
	6	1648	6049			0.003013	0.827449	3.03716			1.30149	0.159232	1.2814
	21	2646	6824			0.010544	1.32854	3.42629			0.12238	0.089986	0.394767
	61	1569	3556			0.030627	0.787785	1.78544			0.145444	0.43088	1.88852
	290	1422	7598			0.145608	0.713977	3.81491			0.222857	0.908068	0.540296
	166	1712	8012			0.083347	0.859585	4.02278			0.292156	0.835378	1.14329
	141	2061	5224			0.070795	1.03482	2.62294			0.211499	0.422153	0.405861
	862	6525	6224			0.432804	3.27616	3.12503			0.301823	0.72443	0.053514
	60	6460	23108			0.030126	3.24352	11.6024			0.239888	0.340915	0.060244
	837	8528	14252			0.420252	4.28186	7.15584			0.210178	0.788594	0.164578
	1147	5751	7127			0.575901	2.88754	3.57842			0.244727	0.556693	0.301834
	1366	7049	10162			0.685859	3.53926	5.10227			0.250454	0.31018	0.370488
	1327	8952	5919			0.666277	4.49474	2.97189			1.70402	0.469042	0.230844
	1837	7631	5601			0.922345	3.83148	2.81223			3.05926	0.419269	0.46657
	1026	6869	359			0.515148	3.44888	0.180252			0.448472	0.369981	0.41182
	2691	11907	483			1.35113	5.97843	0.242511			0.161958	0.240839	0.553989
	3198	17261	1932			1.6057	8.66664	0.970045			3.81119	0.557148	0.333794
	3786	15264	2902			1.90093	7.66396	1.45707			0.230189	0.34699	0.259308
	2906	9342	6534			1.45908	4.69056	3.28068			0.181969	0.378137	0.191066
	2134	12640	4433			1.07147	6.34646	2.22578			0.425069	0.603107	0.131392
	568	9942	3735			0.285188	4.99181	1.87532			0.193348	0.381349	0.199169
	70	2820	5042			0.035146	1.4159	2.53156			5.74736	0.309187	0.316742
	3	10308	4749			0.001506	5.17558	2.38444			0.181123	0.169005	0.165983
	86	14991	6184			0.043181	7.52689	3.10495			5.68607	0.018616	0.127282
	68	8238	2739			0.034143	4.13625	1.37523			0.366885	0.048548	0.111339
	67	7487	2463			0.033639	3.75918	1.23666			0.422396	0.045917	0.020846
	423	10664	899			0.212386	5.35433	0.451383			0.345786	0.137182	0.055204
	471	5145	560			0.236486	2.58327	0.281173			0.122517	0.116632	0.12706
	1891	2484	1943			0.949458	1.2472	0.975569			0.701768	0.118851	0.451166
	327	3871	3449			0.164185	1.9436	1.73172			0.341317	0.079706	0.351576
	2088	3545	4350			1.04837	1.77992	2.18411			5.01051	0.258769	0.052817
	825	3320	1560			0.414227	1.66695	0.783266			3.705	0.3154	0.062336
	981	2612	2316			0.492554	1.31147	1.16285			0.381222	0.246745	0.110673
	1302	4729	839			0.653726	2.3744	0.421257			0.602917	0.403526	0.290698
	1304	2946	272			0.654731	1.47917	0.13657			0.685951	0.365987	0.294279
	2358	3246	726			1.18394	1.6298	0.36452			0.13734		0.328142
	2653	3274	1210			1.33205	1.64385	0.607532			0.44284		0.276635
	9129	5376	2169			4.58361	2.69925	1.08904			0.263703		0.352495
	5714	3656	2126			2.86896	1.83566	1.06745			1.27007		0.125433
	3196	2548	786			1.60469	1.27933	0.394646			0.496333		0.037476
	4096	1839	690			2.05658	0.92335	0.346445			0.206967		0.092268
	1095	1472	911			0.549793	0.739083	0.457408					0.071243
	4523	339	1489			2.27097	0.17021	0.747617					0.028896
	2326	673	3535			1.16787	0.337908	1.7749					0.010713
	5587	689	3050			2.8052	0.345943	1.53139
	6009	1248	2700			3.01708	0.626613	1.35565
	4827	540	2156			2.42361	0.271131	1.08251
	5925	603	2690			2.97491	0.302762	1.35063
	5659	445	1025			2.84135	0.223431	0.514647
	2277	2051	69			1.14327	1.0298	0.034644
	273	2420	245			0.137072	1.21507	0.123014
	984	3667	239			0.49406	1.84118	0.120001
	1524	2827	232			0.765191	1.41942	0.116485
	4769	1763	346			2.39448	0.885192	0.173724
	3011	2358	276			1.51181	1.18394	0.138578
	1149	1819	482			0.576906	0.913307	0.24201

## Sheet: Fig. S6
a					b					c
	PCCB-NC	PCCB-G1	PCCB-G2			PCCB-NC	PCCB-G1	PCCB-G2				PCCB-NC				PCCB-G1				PCCB-G2
	0.975272	0.186065	0.24425			1.02267	0.295727	0.352565			GABRA1	0.977205	1.00738	0.980233	1.03518	0.283151	0.287782	0.248317	0.256935	0.033031	0.031756	0.03122	0.027894
	0.955201	0.132483	0.265435			1.00162	0.295727	0.37526			GABRA2	0.987431	1.15001	0.896568	0.965993	0.309453	0.303233	0.355927		0.151683	0.123441	0.138889	0.142536
	1.05986	0.177252	0.239224			0.994703	0.314763	0.549413			GABRB2	0.99499	1.02562	1.00794	0.971446	0.462364	0.569213	0.577886	0.662497	0.800439	0.928662	0.80801
	1.00967	0.196674	0.377993			0.981008	0.28764				GABRB3	0.875965	1.01649	1.10889	0.998653	0.741228	0.697629	0.829024	0.679206	0.829235	0.890661	0.893737
										d
												PCCB-NC				PCCB-G1				PCCB-G2
											GABRA1	0.856406	0.927238	1.04337	1.17298	0.619409	0.584606	0.468723		0.667468	0.575557	0.640588
											GABRA2	0.996439	0.962559	0.976116	1.06489	0.537687	0.622097	0.449507	0.522102	0.555835	0.563005	0.508427	0.605765
											GABRB2	1.05695	0.906338	1.03854	0.998174	0.544206	0.45703	0.539205	0.495639	0.899414	0.836738	0.798472
											GABRB3	0.947134	0.979294	1.08131	0.992267	0.710569	0.802576	0.755625	0.712206	0.888263	0.748866	0.799151

## Sheet: Fig. S7
	c					d
		PCCB-NC	PCCB-G1	PCCB-G2			PCCB-NC	PCCB-G1	PCCB-G2
		5.68102	5.10318	4.01755			4.44185	3.03738	2.67438
		4.7604	2.53236	3.7382			3.21101	2.09634	2.46562
		5.17664	2.83694	7.76745			7.22166	3.40782	4.53502
		6.81752	3.98309	4.41434			3.31781	4.54305	2.0202
		2.94917	7.24307	6.08111			4.37365	4.32924	3.27141
		4.76089	7.45153				1.78094	1.96764	2.81202
		5.57069	3.01683				4.84941	7.30089
		8.77325	3.30801				7.97153	1.64499
		9.94388	2.93064				8.3276	3.14998
		7.2674	4.3568				9.01379	2.80416
		5.27744	2.99734				2.7957	8.33903
		12.5263	7.6454				2.70088	6.10743
		6.60345	7.72038					3.63546
		4.53811
		3.72036
		9.70071
	e					f
		PCCB-NC	PCCB-G1	PCCB-G2			PCCB-NC	PCCB-G1	PCCB-G2
		12.0651	6.58975	4.69221			1.65431	1.72476	6.72804
		4.03791	3.741	3.40787			1.03093	4.84211	1.91749
		4.09724	6.02626	3.58466			0.856898	3.81378	9.9032
		6.38087	4.93667	3.00543			1.02639	1.24844	1.08798
		7.15064	4.10774	4.35285			4.12466	2.02177	7.51381
		6.32479	2.94347	3.35552			4.64037	2.133	0.752688
		6.76335	6.14638	3.01573			3.91797	8.40065	6.37168
		4.86909	6.28059	5.25413			6.85678	3.99061	0.534087
		5.25752	6.31799				10.7538	4.68619	3.11778
		2.86923	4.3126				12.1511	3.22019	7.7147
		3.80311	4.32162				8.32415	2.2973	5.01244
		3.10948	7.26314				5.2767	4.96689	4.9755
		6.97772	5.6647				4.22647	1.63812	9.47023
		6.5517	6.5663				2.78129	0.361795
		4.14935	6.56239				4.22994	1.837
		3.15603	4.61908				3.26087	5.20413
		4.81489	7.07561					4.27378
								6.26271
								2.10295
								2.57601
								6.72492
								2.56959
								1.84564
								3.55639
								3.7387
								4.79884

## Sheet: Fig. S8
a
		Control				Propanoic acid 3.2 μM
	GABRA1	0.943522	1.21078	0.845701		0.348097	0.308894	0.373293	0.251247
	GABRA2	1.08671	0.933437	0.923825	1.05603	0.620058	0.568747	0.636172	0.700435
	GABRB2	1.09814	1.03872	0.863135		0.501768	0.573883	0.534189	0.567293
	GABRB3	1.2957	0.925504	0.905896	0.872899	0.563464	0.680638	0.599086	0.772643
b
		Control				Propanoic acid 3.2 μM
	GABRA1	1.21047	0.736774	1.05276		0.568318	0.578987	0.542146	0.479694
	GABRA2	1.01052	0.975901	1.01358		0.545675	0.484626	0.36035	0.439994
	GABRB2	1.00878	1.2824	0.807925	0.900894	0.57494	0.50042	0.381003	0.493034
	GABRB3	0.891485	0.85484	1.1401	1.11357	0.68351	0.718306	0.818929	0.72948
